# Supplementary material for: Comparison of two MnIVMnIV-bis-μ-oxo complexes {[MnIV(N4(6-Me-DPEN))]2(μ-O)2}2+ and {[MnIV(N4(6-Me-DPPN))]2(μ-O)2}2+
Source: Acta Crystallogr E Crystallogr Commun. 2020 Jun 9;76(Pt 7):1042–6. doi: 10.1107/S2056989020004557 (PMC7336796; doi:10.1107/S2056989020004557)
Supplement: Supplementary file 1 [file e-76-01042-sup1.cif]

##############################################################################
#                                                                            #
# This CIF contains the data in a paper accepted for publication in          #
# Acta Crystallographica Section E. It conforms to the requirements of       #
# Notes for Authors for Acta Crystallographica Section E, and has been       #
# peer reviewed under the auspices of the IUCr Commission on Journals.       #
#                                                                            #
# Full details of the Crystallographic Information File format               #
# are given in the paper "The Crystallographic Information File (CIF):       #
# a New Standard Archive File for Crystallography" by S. R. Hall, F. H.      #
# Allen and I. D. Brown [Acta Cryst. (1991), A47, 655-685].                  #
#                                                                            #
# The current version of the core CIF dictionary is obtainable from          #
# ftp://ftp.iucr.org/pub/cif_core.dic.                                       #
#                                                                            #
# Software is freely available for graphical display of the structure(s)     #
# in this CIF. For information consult the CIF software page                 #
# http://www.iucr.org/resources/cif/software.                                #
#                                                                            #
# This file may be used for bona fide research purposes within the           #
# scientific community so long as proper attribution is given to the journal # 
# article from which it was obtained.                                        #
#                                                                            #
##############################################################################
data_global
_audit_creation_method     'form.cif (version 2.0)'
_journal_data_validation_number     ?
_journal_date_recd_electronic     2020-02-03
_journal_date_accepted     2020-06-03
_journal_name_full     'Acta Crystallographica, Section E'
_journal_year     2020
_journal_volume     76
_journal_issue      7
_journal_page_first     1042
_journal_page_last     1046
_journal_paper_category     GM
_journal_paper_doi     10.1107/S2056989020004557
_journal_coeditor_code     CQ2034
_publ_contact_author_name     'Julie A. Kovacs'
_publ_contact_author_address
;
University of Washington
;
_publ_contact_author_email     'kovacs@chem.washington.edu'
_publ_contact_author_fax     ?
_publ_contact_author_phone     ?
_publ_section_title
;
Comparison of two Mn^IV^Mn^IV^-bis-\m-oxo complexes
{[Mn^IV^(N~4~(6-Me-DPEN))]~2~(\m-O)~2~}^2+^ and
{[Mn^IV^(N~4~(6-Me-DPPN))]~2~(\m-O)~2~}^2+^
;
_publ_section_title_footnote     .
loop_
    _publ_author_name
    _publ_author_footnote
    _publ_author_address
    'Coggins, Michael K.' .
;
The Department of Chemistry, University of Washington, Box 351700, Seattle,
Washington 98195-1700,
USA
;
    'Downing, Alexandra N.' .
;
The Department of Chemistry, University of Washington, Box 351700, Seattle,
Washington 98195-1700,
USA
;
    'Kaminsky, Werner'
;
Staff crystallogapher.
;
;
The Department of Chemistry, University of Washington, Box 351700, Seattle,
Washington 98195-1700,
USA
;
    'Kovacs, Julie A.' .
;
The Department of Chemistry, University of Washington, Box 351700, Seattle,
Washington 98195-1700,
USA
;
_publ_section_synopsis
;
The addition of <i>tert</i>-butyl hydroperoxide (<i>^t^</i>BuOOH) to two Mn^II^
complexes, differing by a small synthetic alteration from an ethyl to a propyl
linker in the ligand scaffold, results in the formation of the high-valent
bis-oxo complexes {[Mn^IV^(N~4~(6-Me-DPEN))]~2~(\m-O)~2~}^2+^ (<b>1</b>) and
{[Mn^IV^(N~4~(6-Me-DPPN))]~2~(\m-O)~2~}^2+^ (<b>2</b>).
;
data_Complex1
_audit_creation_method     'WinGX routine CIF_UPDATE'
_audit_conform_dict_name     cif_core.dic
_audit_conform_dict_version     2.4.3
_chemical_name_systematic
;\
Di-\m-oxido-bis{[<i>N</i>,<i>N</i>-bis(6-methyl-2-pyridilmethyl)ethane-\
1,2-diamine]manganese(II)}(<i>Mn</i>---<i>Mn</i>) bis(tetraphenylborate)
dihydrate
;
_chemical_name_common     complex_1
_chemical_formula_moiety     'C32 H44 Mn2 N8 O2, 2(C24 H20 B), 2(H2 O)'
_chemical_formula_sum     'C80 H88 B2 Mn2 N8 O4'
_chemical_formula_iupac     '[Mn (C16 H22 N4)2 O2] (C24 H20 B)2, 2H2 O'
_chemical_formula_weight     1357.08
_symmetry_cell_setting     triclinic
_symmetry_space_group_name_H-M     'P -1'
_symmetry_space_group_name_Hall     '-P 1'
loop_
    _symmetry_equiv_pos_as_xyz
    'x, y, z'
    '-x, -y, -z'
_cell_length_a     12.169(3)
_cell_length_b     12.404(4)
_cell_length_c     13.845(4)
_cell_angle_alpha     69.752(7)
_cell_angle_beta     67.355(8)
_cell_angle_gamma     68.725(7)
_cell_volume     1744.7(8)
_cell_formula_units_Z     1
_cell_measurement_reflns_used     123
_cell_measurement_theta_min     3
_cell_measurement_theta_max     20
_cell_measurement_temperature     100(2)
_exptl_crystal_description     plate
_exptl_crystal_colour     brown
_exptl_crystal_size_max     0.15
_exptl_crystal_size_mid     0.05
_exptl_crystal_size_min     0.05
_exptl_crystal_density_diffrn     1.292
_exptl_crystal_density_method     'not measured'
_exptl_crystal_F_000     716
_exptl_absorpt_coefficient_mu     0.419
_exptl_absorpt_correction_type     multi-scan
_exptl_absorpt_process_details
;
(SADABS; Bruker, 2007)
;
_exptl_absorpt_correction_T_min     0.9398
_exptl_absorpt_correction_T_max     0.9793
_exptl_special_details
;
 20 seconds exposure, 0.5 degree steps
;
_diffrn_ambient_temperature     100(2)
_diffrn_source     'fine-focus sealed tube'
_diffrn_radiation_type     MoK\a
_diffrn_radiation_wavelength     0.71073
_diffrn_radiation_monochromator     graphite
_diffrn_measurement_device_type     'Bruker APEXII CCD area-detector'
_diffrn_measurement_method     '\f and \w scans'
_diffrn_reflns_number     22505
_diffrn_reflns_av_R_equivalents     0.0994
_diffrn_reflns_av_unetI/netI     0.2121
_diffrn_reflns_theta_min     1.642
_diffrn_reflns_theta_max     28.496
_diffrn_reflns_theta_full     25
_diffrn_measured_fraction_theta_max     0.946
_diffrn_measured_fraction_theta_full     0.965
_diffrn_reflns_limit_h_min     -16
_diffrn_reflns_limit_h_max     16
_diffrn_reflns_limit_k_min     -16
_diffrn_reflns_limit_k_max     16
_diffrn_reflns_limit_l_min     -18
_diffrn_reflns_limit_l_max     18
_refine_special_details
;
 Refinement of F^2^ against ALL reflections.  The weighted R-factor wR and
 goodness of fit S are based on F^2^, conventional R-factors R are based
 on F, with F set to zero for negative F^2^. The threshold expression of
 F^2^ > 2\s(F^2^) is used only for calculating R-factors(gt) etc. and is
 not relevant to the choice of reflections for refinement.  R-factors based
 on F^2^ are statistically about twice as large as those based on F, and R-
 factors based on ALL data will be even larger.
;
_reflns_number_total     8374
_reflns_number_gt     3541
_reflns_threshold_expression     'I > 2\s(I)'
_refine_ls_structure_factor_coef     Fsqd
_refine_ls_matrix_type     full
_refine_ls_R_factor_all     0.2033
_refine_ls_R_factor_gt     0.0726
_refine_ls_wR_factor_gt     0.1227
_refine_ls_wR_factor_ref     0.1632
_refine_ls_goodness_of_fit_ref     0.966
_refine_ls_restrained_S_all     0.966
_refine_ls_number_reflns     8374
_refine_ls_number_parameters     439
_refine_ls_number_restraints     6
_refine_ls_hydrogen_treatment     constr
_refine_ls_weighting_scheme     calc
_refine_ls_weighting_details
                      'w=1/[\s^2^(Fo^2^)+(0.0563P)^2^] where P=(Fo^2^+2Fc^2^)/3'
_atom_sites_solution_hydrogens     mixed
_atom_sites_solution_primary     direct
_atom_sites_solution_secondary     difmap
_refine_ls_shift/su_max     0
_refine_ls_shift/su_mean     0
_refine_diff_density_max     0.419
_refine_diff_density_min     -0.462
_refine_ls_extinction_method     none
loop_
    _atom_type_symbol
    _atom_type_description
    _atom_type_scat_dispersion_real
    _atom_type_scat_dispersion_imag
    _atom_type_scat_source
    C C 0.0033 0.0016 'International Tables Vol C Tables 4.2.6.8 and 6.1.1.4'
    H H 0 0 'International Tables Vol C Tables 4.2.6.8 and 6.1.1.4'
    N N 0.0061 0.0033 'International Tables Vol C Tables 4.2.6.8 and 6.1.1.4'
    O O 0.0106 0.006 'International Tables Vol C Tables 4.2.6.8 and 6.1.1.4'
    B B 0.0013 0.0007 'International Tables Vol C Tables 4.2.6.8 and 6.1.1.4'
    Mn Mn 0.3368 0.7283 'International Tables Vol C Tables 4.2.6.8 and 6.1.1.4'
_computing_data_collection
;
APEX2 (Bruker, 2007)
;
_computing_cell_refinement
;
SAINT (Bruker, 2007)
;
_computing_data_reduction
;
SAINT (Bruker, 2007)
;
_computing_structure_solution
;
SHELXS97 (Sheldrick, 2008)
;
_computing_structure_refinement
;
<i>SHELXL2014/7</i> (Sheldrick, 2015)
;
_computing_molecular_graphics
;
ORTEP-3 for Windows (Farrugia, 2012)
;
_computing_publication_material
;
SHELXL97 (Sheldrick, 2008)
;
loop_
    _atom_site_type_symbol
    _atom_site_label
    _atom_site_fract_x
    _atom_site_fract_y
    _atom_site_fract_z
    _atom_site_U_iso_or_equiv
    _atom_site_adp_type
    _atom_site_calc_flag
    _atom_site_occupancy
    _atom_site_disorder_assembly
    _atom_site_disorder_group
    C C1 0.0240(4) 0.1880(4) 0.5092(3) 0.0284(10) Uani d 1 . .
    C C2 -0.1120(3) 0.2320(4) 0.5589(3) 0.0329(11) Uani d 1 . .
    H H2A -0.1332 0.3172 0.5553 0.049 Uiso calc 1 . .
    H H2D -0.1354 0.188 0.6344 0.049 Uiso calc 1 . .
    H H2C -0.1567 0.2197 0.5196 0.049 Uiso calc 1 . .
    C C3 0.0849(4) 0.0675(4) 0.5299(3) 0.0327(11) Uani d 1 . .
    H H3 0.0406 0.0116 0.5799 0.039 Uiso calc 1 . .
    C C4 0.2083(4) 0.0281(4) 0.4788(3) 0.0346(11) Uani d 1 . .
    H H4 0.2497 -0.0544 0.4924 0.042 Uiso calc 1 . .
    C C5 0.2707(4) 0.1112(4) 0.4074(3) 0.0327(11) Uani d 1 . .
    H H5 0.3557 0.0861 0.3694 0.039 Uiso calc 1 . .
    C C6 0.2102(4) 0.2291(4) 0.3915(3) 0.0285(10) Uani d 1 . .
    C C7 0.2745(3) 0.3250(3) 0.3235(3) 0.0309(11) Uani d 1 . .
    H H7A 0.3089 0.3441 0.3678 0.037 Uiso calc 1 . .
    H H7B 0.3441 0.2953 0.2639 0.037 Uiso calc 1 . .
    C C8 0.1587(4) 0.4141(4) 0.1926(3) 0.0348(11) Uani d 1 . .
    H H8A 0.1694 0.3277 0.2061 0.042 Uiso calc 1 . .
    H H8B 0.2171 0.4391 0.1215 0.042 Uiso calc 1 . .
    C C9 0.0271(4) 0.4810(4) 0.1887(3) 0.0362(11) Uani d 1 . .
    H H9A 0.0215 0.5666 0.1544 0.043 Uiso calc 1 . .
    H H9B 0.0036 0.4487 0.1455 0.043 Uiso calc 1 . .
    C C10 0.2493(3) 0.5339(3) 0.2369(3) 0.0320(11) Uani d 1 . .
    H H10A 0.316 0.5237 0.169 0.038 Uiso calc 1 . .
    H H10B 0.2873 0.53 0.2901 0.038 Uiso calc 1 . .
    C C11 0.1599(4) 0.6545(3) 0.2166(3) 0.0284(10) Uani d 1 . .
    C C12 0.2000(4) 0.7490(4) 0.1419(3) 0.0329(11) Uani d 1 . .
    H H12 0.2838 0.739 0.0987 0.039 Uiso calc 1 . .
    C C13 0.1151(4) 0.8603(4) 0.1305(3) 0.0373(12) Uani d 1 . .
    H H13 0.1399 0.928 0.0798 0.045 Uiso calc 1 . .
    C C14 -0.0053(4) 0.8701(4) 0.1941(3) 0.0367(12) Uani d 1 . .
    H H14 -0.0641 0.9457 0.1883 0.044 Uiso calc 1 . .
    C C15 -0.0415(4) 0.7715(4) 0.2660(3) 0.0325(11) Uani d 1 . .
    C C16 -0.1737(3) 0.7774(4) 0.3317(3) 0.0386(12) Uani d 1 . .
    H H16A -0.1767 0.7173 0.4002 0.058 Uiso calc 1 . .
    H H16B -0.2154 0.7618 0.2918 0.058 Uiso calc 1 . .
    H H16C -0.2151 0.8568 0.3458 0.058 Uiso calc 1 . .
    C C17 -0.3193(4) 0.4439(4) 0.1848(3) 0.0298(10) Uani d 1 . .
    C C18 -0.4283(4) 0.5241(4) 0.2286(3) 0.0341(11) Uani d 1 . .
    H H18 -0.4957 0.494 0.2792 0.041 Uiso calc 1 . .
    C C19 -0.4418(5) 0.6461(4) 0.2008(4) 0.0457(13) Uani d 1 . .
    H H19 -0.518 0.6977 0.2312 0.055 Uiso calc 1 . .
    C C20 -0.3444(5) 0.6927(4) 0.1289(4) 0.0451(13) Uani d 1 . .
    H H20 -0.352 0.7756 0.1116 0.054 Uiso calc 1 . .
    C C21 -0.2375(5) 0.6174(4) 0.0834(4) 0.0447(13) Uani d 1 . .
    H H21 -0.1705 0.6484 0.033 0.054 Uiso calc 1 . .
    C C22 -0.2254(4) 0.4967(4) 0.1096(3) 0.0359(11) Uani d 1 . .
    H H22 -0.1502 0.4469 0.0753 0.043 Uiso calc 1 . .
    C C23 -0.1523(4) 0.2334(3) 0.1934(3) 0.0264(10) Uani d 1 . .
    C C24 -0.0855(4) 0.2006(3) 0.2661(3) 0.0302(10) Uani d 1 . .
    H H24 -0.1288 0.2086 0.3379 0.036 Uiso calc 1 . .
    C C25 0.0425(4) 0.1567(4) 0.2370(3) 0.0336(11) Uani d 1 . .
    H H25 0.0847 0.1352 0.2888 0.04 Uiso calc 1 . .
    C C26 0.1079(4) 0.1444(4) 0.1341(3) 0.0349(11) Uani d 1 . .
    H H26 0.1954 0.1161 0.1139 0.042 Uiso calc 1 . .
    C C27 0.0451(4) 0.1735(4) 0.0602(4) 0.0364(11) Uani d 1 . .
    H H27 0.0893 0.1643 -0.0112 0.044 Uiso calc 1 . .
    C C28 -0.0825(4) 0.2163(3) 0.0902(3) 0.0322(11) Uani d 1 . .
    H H28 -0.1241 0.2346 0.0385 0.039 Uiso calc 1 . .
    C C29 -0.3729(3) 0.2624(3) 0.3513(3) 0.0270(10) Uani d 1 . .
    C C30 -0.4455(4) 0.1817(4) 0.4011(3) 0.0315(11) Uani d 1 . .
    H H30 -0.4562 0.1443 0.3571 0.038 Uiso calc 1 . .
    C C31 -0.5026(3) 0.1534(4) 0.5111(3) 0.0332(11) Uani d 1 . .
    H H31 -0.5502 0.0972 0.5407 0.04 Uiso calc 1 . .
    C C32 -0.4909(4) 0.2062(4) 0.5778(4) 0.0346(11) Uani d 1 . .
    H H32 -0.5306 0.1877 0.6532 0.042 Uiso calc 1 . .
    C C33 -0.4207(4) 0.2862(4) 0.5334(3) 0.0353(11) Uani d 1 . .
    H H33 -0.4107 0.3229 0.5783 0.042 Uiso calc 1 . .
    C C34 -0.3642(4) 0.3138(4) 0.4228(3) 0.0321(11) Uani d 1 . .
    H H34 -0.3172 0.3705 0.3942 0.038 Uiso calc 1 . .
    C C35 -0.3633(3) 0.2597(4) 0.1567(3) 0.0283(10) Uani d 1 . .
    C C36 -0.3433(4) 0.1403(4) 0.1619(3) 0.0354(11) Uani d 1 . .
    H H36 -0.2868 0.0826 0.1985 0.042 Uiso calc 1 . .
    C C37 -0.4004(4) 0.1000(4) 0.1170(3) 0.0379(12) Uani d 1 . .
    H H37 -0.384 0.0171 0.1242 0.046 Uiso calc 1 . .
    C C38 -0.4817(4) 0.1818(4) 0.0615(3) 0.0385(12) Uani d 1 . .
    H H38 -0.5229 0.1559 0.0312 0.046 Uiso calc 1 . .
    C C39 -0.5019(4) 0.3019(4) 0.0509(3) 0.0349(11) Uani d 1 . .
    H H39 -0.556 0.3592 0.0116 0.042 Uiso calc 1 . .
    C C40 -0.4439(3) 0.3389(4) 0.0972(3) 0.0289(10) Uani d 1 . .
    H H40 -0.4593 0.422 0.0883 0.035 Uiso calc 1 . .
    N N1 0.0866(3) 0.2692(3) 0.4410(3) 0.0294(8) Uani d 1 . .
    N N2 0.1900(3) 0.4352(3) 0.2776(3) 0.0259(8) Uani d 1 . .
    N N3 -0.0579(3) 0.4664(3) 0.3011(3) 0.0391(10) Uani d 1 . .
    H H3A -0.0747 0.3944 0.3236 0.047 Uiso calc 1 . .
    H H3B -0.1303 0.5243 0.3031 0.047 Uiso calc 1 . .
    N N4 0.0413(3) 0.6636(3) 0.2796(2) 0.0280(8) Uani d 1 . .
    O O1 0.1119(2) 0.4845(2) 0.4840(2) 0.0298(7) Uani d 1 . .
    B B1 -0.3033(4) 0.2995(4) 0.2217(4) 0.0271(12) Uani d 1 . .
    Mn Mn1 0.02600(6) 0.47824(6) 0.40381(5) 0.0301(2) Uani d 1 . .
    O O2 0.3085(5) 0.4792(4) 0.5293(7) 0.095(3) Uani d 0.870(12) A 1
    H H2O 0.2516 0.4701 0.5198 0.143 Uiso d 0.870(12) A 1
    H H2P 0.362 0.4187 0.5228 0.143 Uiso d 0.870(12) A 1
    O O2B 0.347(4) 0.485(3) 0.442(5) 0.095(3) Uani d 0.130(12) A 2
    H H2Q 0.2976 0.4569 0.4412 0.143 Uiso d 0.130(12) A 2
    H H2R 0.4128 0.4381 0.4254 0.143 Uiso d 0.130(12) A 2
loop_
    _atom_site_aniso_label
    _atom_site_aniso_U_11
    _atom_site_aniso_U_22
    _atom_site_aniso_U_33
    _atom_site_aniso_U_12
    _atom_site_aniso_U_13
    _atom_site_aniso_U_23
    C1 0.031(2) 0.033(3) 0.022(2) -0.010(2) -0.008(2) -0.007(2)
    C2 0.026(2) 0.036(3) 0.030(3) -0.011(2) 0.002(2) -0.009(2)
    C3 0.032(2) 0.027(2) 0.035(3) -0.012(2) -0.007(2) -0.001(2)
    C4 0.027(2) 0.030(2) 0.041(3) -0.005(2) -0.010(2) -0.005(2)
    C5 0.025(2) 0.028(3) 0.040(3) -0.001(2) -0.009(2) -0.010(2)
    C6 0.021(2) 0.031(2) 0.028(2) -0.0078(19) -0.0009(19) -0.0061(19)
    C7 0.023(2) 0.034(3) 0.024(2) -0.003(2) 0.001(2) -0.0071(19)
    C8 0.030(2) 0.036(3) 0.030(3) -0.006(2) -0.003(2) -0.008(2)
    C9 0.033(3) 0.038(3) 0.033(3) -0.009(2) -0.008(2) -0.006(2)
    C10 0.021(2) 0.032(3) 0.032(2) -0.0058(19) 0.002(2) -0.006(2)
    C11 0.028(2) 0.026(2) 0.023(2) -0.005(2) 0.001(2) -0.0075(19)
    C12 0.028(2) 0.032(3) 0.028(2) -0.008(2) 0.003(2) -0.008(2)
    C13 0.043(3) 0.030(3) 0.027(3) -0.012(2) 0.004(2) -0.007(2)
    C14 0.040(3) 0.031(3) 0.022(2) -0.003(2) 0.001(2) -0.006(2)
    C15 0.027(2) 0.037(3) 0.025(2) -0.004(2) -0.002(2) -0.008(2)
    C16 0.025(2) 0.036(3) 0.040(3) 0.001(2) -0.004(2) -0.008(2)
    C17 0.032(2) 0.031(2) 0.025(2) -0.006(2) -0.013(2) -0.004(2)
    C18 0.038(3) 0.034(3) 0.027(2) -0.009(2) -0.009(2) -0.005(2)
    C19 0.062(3) 0.039(3) 0.033(3) 0.001(3) -0.019(3) -0.014(2)
    C20 0.073(4) 0.030(3) 0.042(3) -0.017(3) -0.027(3) -0.005(2)
    C21 0.051(3) 0.039(3) 0.047(3) -0.018(3) -0.019(3) -0.001(2)
    C22 0.036(3) 0.032(3) 0.036(3) -0.013(2) -0.011(2) -0.001(2)
    C23 0.028(2) 0.023(2) 0.027(2) -0.0116(19) -0.006(2) -0.0006(19)
    C24 0.026(2) 0.028(2) 0.028(2) -0.008(2) -0.003(2) -0.002(2)
    C25 0.034(3) 0.030(2) 0.031(3) -0.011(2) -0.009(2) 0.001(2)
    C26 0.025(2) 0.035(3) 0.037(3) -0.012(2) -0.001(2) -0.005(2)
    C27 0.032(3) 0.035(3) 0.033(3) -0.013(2) 0.002(2) -0.008(2)
    C28 0.032(2) 0.032(3) 0.028(3) -0.008(2) -0.008(2) -0.004(2)
    C29 0.020(2) 0.027(2) 0.028(2) 0.0006(18) -0.007(2) -0.006(2)
    C30 0.024(2) 0.031(2) 0.032(3) -0.005(2) -0.008(2) -0.002(2)
    C31 0.020(2) 0.033(3) 0.034(3) -0.0029(19) -0.003(2) -0.004(2)
    C32 0.021(2) 0.040(3) 0.029(3) -0.003(2) 0.002(2) -0.009(2)
    C33 0.029(2) 0.042(3) 0.027(3) -0.003(2) -0.001(2) -0.012(2)
    C34 0.024(2) 0.035(3) 0.031(3) -0.007(2) -0.004(2) -0.006(2)
    C35 0.018(2) 0.033(3) 0.022(2) -0.0097(19) 0.0077(19) -0.0051(19)
    C36 0.031(2) 0.035(3) 0.037(3) -0.011(2) -0.010(2) -0.003(2)
    C37 0.039(3) 0.032(3) 0.039(3) -0.010(2) -0.010(2) -0.006(2)
    C38 0.036(3) 0.052(3) 0.033(3) -0.022(2) 0.000(2) -0.017(2)
    C39 0.025(2) 0.046(3) 0.025(2) -0.005(2) -0.001(2) -0.010(2)
    C40 0.024(2) 0.030(2) 0.023(2) -0.003(2) 0.002(2) -0.009(2)
    N1 0.0274(19) 0.029(2) 0.0246(19) -0.0081(16) -0.0014(17) -0.0049(16)
    N2 0.0218(18) 0.0237(19) 0.0247(19) -0.0028(15) -0.0039(16) -0.0040(16)
    N3 0.027(2) 0.028(2) 0.044(2) -0.0044(16) 0.0006(19) -0.0038(17)
    N4 0.0206(18) 0.031(2) 0.0209(19) -0.0032(16) 0.0021(16) -0.0062(16)
    O1 0.0189(14) 0.0322(17) 0.0293(16) -0.0051(13) 0.0014(13) -0.0084(13)
    B1 0.024(3) 0.029(3) 0.025(3) -0.007(2) -0.005(2) -0.005(2)
    Mn1 0.0197(3) 0.0288(4) 0.0290(4) -0.0030(3) 0.0022(3) -0.0064(3)
    O2 0.063(3) 0.082(3) 0.163(8) 0.007(3) -0.046(4) -0.068(4)
    O2B 0.063(3) 0.082(3) 0.163(8) 0.007(3) -0.046(4) -0.068(4)
_geom_special_details
;
 All esds (except the esd in the dihedral angle between two l.s. planes)
 are estimated using the full covariance matrix.  The cell esds are taken
 into account individually in the estimation of esds in distances, angles
 and torsion angles; correlations between esds in cell parameters are only
 used when they are defined by crystal symmetry.  An approximate (isotropic)
 treatment of cell esds is used for estimating esds involving l.s. planes.
;
loop_
    _geom_bond_atom_site_label_1
    _geom_bond_atom_site_label_2
    _geom_bond_site_symmetry_2
    _geom_bond_distance
    _geom_bond_publ_flag
    C1 N1 . 1.353(5) ?
    C1 C3 . 1.389(5) ?
    C1 C2 . 1.496(5) ?
    C2 H2A . 0.98 ?
    C2 H2D . 0.98 ?
    C2 H2C . 0.98 ?
    C3 C4 . 1.371(5) ?
    C3 H3 . 0.95 ?
    C4 C5 . 1.379(5) ?
    C4 H4 . 0.95 ?
    C5 C6 . 1.361(5) ?
    C5 H5 . 0.95 ?
    C6 N1 . 1.370(5) ?
    C6 C7 . 1.499(5) ?
    C7 N2 . 1.487(5) ?
    C7 H7A . 0.99 ?
    C7 H7B . 0.99 ?
    C8 N2 . 1.493(5) ?
    C8 C9 . 1.525(5) ?
    C8 H8A . 0.99 ?
    C8 H8B . 0.99 ?
    C9 N3 . 1.492(5) ?
    C9 H9A . 0.99 ?
    C9 H9B . 0.99 ?
    C10 N2 . 1.479(5) ?
    C10 C11 . 1.504(5) ?
    C10 H10A . 0.99 ?
    C10 H10B . 0.99 ?
    C11 N4 . 1.356(4) ?
    C11 C12 . 1.368(5) ?
    C12 C13 . 1.391(5) ?
    C12 H12 . 0.95 ?
    C13 C14 . 1.374(5) ?
    C13 H13 . 0.95 ?
    C14 C15 . 1.376(5) ?
    C14 H14 . 0.95 ?
    C15 N4 . 1.354(5) ?
    C15 C16 . 1.501(5) ?
    C16 H16A . 0.98 ?
    C16 H16B . 0.98 ?
    C16 H16C . 0.98 ?
    C17 C18 . 1.399(5) ?
    C17 C22 . 1.405(5) ?
    C17 B1 . 1.642(6) ?
    C18 C19 . 1.390(6) ?
    C18 H18 . 0.95 ?
    C19 C20 . 1.385(6) ?
    C19 H19 . 0.95 ?
    C20 C21 . 1.362(6) ?
    C20 H20 . 0.95 ?
    C21 C22 . 1.378(6) ?
    C21 H21 . 0.95 ?
    C22 H22 . 0.95 ?
    C23 C24 . 1.396(5) ?
    C23 C28 . 1.397(5) ?
    C23 B1 . 1.666(6) ?
    C24 C25 . 1.392(5) ?
    C24 H24 . 0.95 ?
    C25 C26 . 1.369(6) ?
    C25 H25 . 0.95 ?
    C26 C27 . 1.381(6) ?
    C26 H26 . 0.95 ?
    C27 C28 . 1.387(5) ?
    C27 H27 . 0.95 ?
    C28 H28 . 0.95 ?
    C29 C30 . 1.398(5) ?
    C29 C34 . 1.401(6) ?
    C29 B1 . 1.640(6) ?
    C30 C31 . 1.386(5) ?
    C30 H30 . 0.95 ?
    C31 C32 . 1.374(6) ?
    C31 H31 . 0.95 ?
    C32 C33 . 1.372(5) ?
    C32 H32 . 0.95 ?
    C33 C34 . 1.389(5) ?
    C33 H33 . 0.95 ?
    C34 H34 . 0.95 ?
    C35 C36 . 1.392(5) ?
    C35 C40 . 1.403(5) ?
    C35 B1 . 1.631(6) ?
    C36 C37 . 1.385(6) ?
    C36 H36 . 0.95 ?
    C37 C38 . 1.384(6) ?
    C37 H37 . 0.95 ?
    C38 C39 . 1.382(6) ?
    C38 H38 . 0.95 ?
    C39 C40 . 1.382(6) ?
    C39 H39 . 0.95 ?
    C40 H40 . 0.95 ?
    N1 Mn1 . 2.348(3) ?
    N2 Mn1 . 2.123(3) ?
    N3 Mn1 . 2.111(4) ?
    N3 H3A . 0.91 ?
    N3 H3B . 0.91 ?
    N4 Mn1 . 2.368(3) ?
    O1 Mn1 . 1.829(3) ?
    O1 Mn1 2_566 1.835(2) ?
    Mn1 O1 2_566 1.835(2) ?
    Mn1 Mn1 2_566 2.6899(15) ?
    O2 H2O . 0.8037 ?
    O2 H2P . 0.8012 ?
    O2B H2Q . 0.8011 ?
    O2B H2R . 0.8066 ?
loop_
    _geom_angle_atom_site_label_1
    _geom_angle_atom_site_label_2
    _geom_angle_atom_site_label_3
    _geom_angle_site_symmetry_1
    _geom_angle_site_symmetry_3
    _geom_angle
    _geom_angle_publ_flag
    N1 C1 C3 . . 120.3(4) ?
    N1 C1 C2 . . 118.0(4) ?
    C3 C1 C2 . . 121.7(4) ?
    C1 C2 H2A . . 109.5 ?
    C1 C2 H2D . . 109.5 ?
    H2A C2 H2D . . 109.5 ?
    C1 C2 H2C . . 109.5 ?
    H2A C2 H2C . . 109.5 ?
    H2D C2 H2C . . 109.5 ?
    C4 C3 C1 . . 120.8(4) ?
    C4 C3 H3 . . 119.6 ?
    C1 C3 H3 . . 119.6 ?
    C3 C4 C5 . . 118.4(4) ?
    C3 C4 H4 . . 120.8 ?
    C5 C4 H4 . . 120.8 ?
    C6 C5 C4 . . 119.7(4) ?
    C6 C5 H5 . . 120.2 ?
    C4 C5 H5 . . 120.2 ?
    C5 C6 N1 . . 122.2(4) ?
    C5 C6 C7 . . 122.7(4) ?
    N1 C6 C7 . . 115.0(3) ?
    N2 C7 C6 . . 112.1(3) ?
    N2 C7 H7A . . 109.2 ?
    C6 C7 H7A . . 109.2 ?
    N2 C7 H7B . . 109.2 ?
    C6 C7 H7B . . 109.2 ?
    H7A C7 H7B . . 107.9 ?
    N2 C8 C9 . . 113.1(3) ?
    N2 C8 H8A . . 108.9 ?
    C9 C8 H8A . . 108.9 ?
    N2 C8 H8B . . 108.9 ?
    C9 C8 H8B . . 108.9 ?
    H8A C8 H8B . . 107.8 ?
    N3 C9 C8 . . 108.6(3) ?
    N3 C9 H9A . . 110 ?
    C8 C9 H9A . . 110 ?
    N3 C9 H9B . . 110 ?
    C8 C9 H9B . . 110 ?
    H9A C9 H9B . . 108.3 ?
    N2 C10 C11 . . 112.7(3) ?
    N2 C10 H10A . . 109 ?
    C11 C10 H10A . . 109 ?
    N2 C10 H10B . . 109 ?
    C11 C10 H10B . . 109 ?
    H10A C10 H10B . . 107.8 ?
    N4 C11 C12 . . 123.2(4) ?
    N4 C11 C10 . . 116.1(3) ?
    C12 C11 C10 . . 120.6(4) ?
    C11 C12 C13 . . 118.5(4) ?
    C11 C12 H12 . . 120.8 ?
    C13 C12 H12 . . 120.8 ?
    C14 C13 C12 . . 118.6(4) ?
    C14 C13 H13 . . 120.7 ?
    C12 C13 H13 . . 120.7 ?
    C13 C14 C15 . . 120.6(4) ?
    C13 C14 H14 . . 119.7 ?
    C15 C14 H14 . . 119.7 ?
    N4 C15 C14 . . 121.0(4) ?
    N4 C15 C16 . . 116.9(4) ?
    C14 C15 C16 . . 122.1(4) ?
    C15 C16 H16A . . 109.5 ?
    C15 C16 H16B . . 109.5 ?
    H16A C16 H16B . . 109.5 ?
    C15 C16 H16C . . 109.5 ?
    H16A C16 H16C . . 109.5 ?
    H16B C16 H16C . . 109.5 ?
    C18 C17 C22 . . 114.7(4) ?
    C18 C17 B1 . . 121.9(4) ?
    C22 C17 B1 . . 123.4(4) ?
    C19 C18 C17 . . 122.5(4) ?
    C19 C18 H18 . . 118.7 ?
    C17 C18 H18 . . 118.7 ?
    C20 C19 C18 . . 120.2(4) ?
    C20 C19 H19 . . 119.9 ?
    C18 C19 H19 . . 119.9 ?
    C21 C20 C19 . . 118.8(4) ?
    C21 C20 H20 . . 120.6 ?
    C19 C20 H20 . . 120.6 ?
    C20 C21 C22 . . 120.7(4) ?
    C20 C21 H21 . . 119.6 ?
    C22 C21 H21 . . 119.6 ?
    C21 C22 C17 . . 123.0(4) ?
    C21 C22 H22 . . 118.5 ?
    C17 C22 H22 . . 118.5 ?
    C24 C23 C28 . . 115.5(4) ?
    C24 C23 B1 . . 123.3(4) ?
    C28 C23 B1 . . 121.0(4) ?
    C25 C24 C23 . . 122.3(4) ?
    C25 C24 H24 . . 118.9 ?
    C23 C24 H24 . . 118.9 ?
    C26 C25 C24 . . 120.4(4) ?
    C26 C25 H25 . . 119.8 ?
    C24 C25 H25 . . 119.8 ?
    C25 C26 C27 . . 119.2(4) ?
    C25 C26 H26 . . 120.4 ?
    C27 C26 H26 . . 120.4 ?
    C26 C27 C28 . . 119.9(4) ?
    C26 C27 H27 . . 120 ?
    C28 C27 H27 . . 120 ?
    C27 C28 C23 . . 122.7(4) ?
    C27 C28 H28 . . 118.7 ?
    C23 C28 H28 . . 118.7 ?
    C30 C29 C34 . . 113.9(4) ?
    C30 C29 B1 . . 125.5(4) ?
    C34 C29 B1 . . 120.6(4) ?
    C31 C30 C29 . . 123.4(4) ?
    C31 C30 H30 . . 118.3 ?
    C29 C30 H30 . . 118.3 ?
    C32 C31 C30 . . 120.4(4) ?
    C32 C31 H31 . . 119.8 ?
    C30 C31 H31 . . 119.8 ?
    C33 C32 C31 . . 118.8(4) ?
    C33 C32 H32 . . 120.6 ?
    C31 C32 H32 . . 120.6 ?
    C32 C33 C34 . . 120.1(4) ?
    C32 C33 H33 . . 119.9 ?
    C34 C33 H33 . . 119.9 ?
    C33 C34 C29 . . 123.5(4) ?
    C33 C34 H34 . . 118.3 ?
    C29 C34 H34 . . 118.3 ?
    C36 C35 C40 . . 114.1(4) ?
    C36 C35 B1 . . 121.4(4) ?
    C40 C35 B1 . . 124.4(4) ?
    C37 C36 C35 . . 124.2(4) ?
    C37 C36 H36 . . 117.9 ?
    C35 C36 H36 . . 117.9 ?
    C38 C37 C36 . . 119.3(4) ?
    C38 C37 H37 . . 120.4 ?
    C36 C37 H37 . . 120.4 ?
    C39 C38 C37 . . 118.9(4) ?
    C39 C38 H38 . . 120.6 ?
    C37 C38 H38 . . 120.6 ?
    C40 C39 C38 . . 120.3(4) ?
    C40 C39 H39 . . 119.9 ?
    C38 C39 H39 . . 119.9 ?
    C39 C40 C35 . . 123.2(4) ?
    C39 C40 H40 . . 118.4 ?
    C35 C40 H40 . . 118.4 ?
    C1 N1 C6 . . 118.4(3) ?
    C1 N1 Mn1 . . 130.7(3) ?
    C6 N1 Mn1 . . 110.5(2) ?
    C10 N2 C7 . . 108.6(3) ?
    C10 N2 C8 . . 113.0(3) ?
    C7 N2 C8 . . 109.7(3) ?
    C10 N2 Mn1 . . 107.9(2) ?
    C7 N2 Mn1 . . 108.2(2) ?
    C8 N2 Mn1 . . 109.3(2) ?
    C9 N3 Mn1 . . 109.4(3) ?
    C9 N3 H3A . . 109.8 ?
    Mn1 N3 H3A . . 109.8 ?
    C9 N3 H3B . . 109.8 ?
    Mn1 N3 H3B . . 109.8 ?
    H3A N3 H3B . . 108.2 ?
    C15 N4 C11 . . 118.0(3) ?
    C15 N4 Mn1 . . 132.6(3) ?
    C11 N4 Mn1 . . 109.3(2) ?
    Mn1 O1 Mn1 . 2_566 94.47(12) ?
    C35 B1 C29 . . 109.0(3) ?
    C35 B1 C17 . . 111.5(4) ?
    C29 B1 C17 . . 108.8(3) ?
    C35 B1 C23 . . 109.3(3) ?
    C29 B1 C23 . . 111.2(3) ?
    C17 B1 C23 . . 107.1(3) ?
    O1 Mn1 O1 . 2_566 85.53(12) ?
    O1 Mn1 N3 . . 174.90(12) ?
    O1 Mn1 N3 2_566 . 99.56(13) ?
    O1 Mn1 N2 . . 92.13(12) ?
    O1 Mn1 N2 2_566 . 177.66(13) ?
    N3 Mn1 N2 . . 82.78(13) ?
    O1 Mn1 N1 . . 93.76(12) ?
    O1 Mn1 N1 2_566 . 105.29(11) ?
    N3 Mn1 N1 . . 84.68(12) ?
    N2 Mn1 N1 . . 74.79(11) ?
    O1 Mn1 N4 . . 95.77(12) ?
    O1 Mn1 N4 2_566 . 104.76(11) ?
    N3 Mn1 N4 . . 83.23(12) ?
    N2 Mn1 N4 . . 75.49(11) ?
    N1 Mn1 N4 . . 149.05(11) ?
    O1 Mn1 Mn1 . 2_566 42.86(8) ?
    O1 Mn1 Mn1 2_566 2_566 42.67(9) ?
    N3 Mn1 Mn1 . 2_566 142.23(10) ?
    N2 Mn1 Mn1 . 2_566 134.99(10) ?
    N1 Mn1 Mn1 . 2_566 102.97(9) ?
    N4 Mn1 Mn1 . 2_566 104.02(9) ?
    H2O O2 H2P . . 104.8 ?
    H2Q O2B H2R . . 105 ?
_shelx_estimated_absorpt_T_min     0.94
_shelx_estimated_absorpt_T_max     0.979
_shelx_hkl_file
;
  -1   0   0  462.93   17.93
  -1   0   0  453.25   17.93
  -1   0   0  481.98   14.98
  -1   0   0  458.59   14.97
   1   0   0  479.24   14.97
   1   0   0  455.33   17.92
  -2   0   0  340.10   11.36
  -2   0   0  340.40   13.69
  -2   0   0  343.14   13.71
  -2   0   0  356.26   11.37
   2   0   0  353.10   13.72
   2   0   0  347.26   11.35
   2   0   0  354.48   11.36
   2   0   0  343.41   13.67
  -3   0   0    7.18    2.26
  -3   0   0    8.49    1.44
  -3   0   0    7.69    1.35
  -3   0   0    8.45    2.20
   3   0   0    7.35    1.88
   3   0   0    8.63    1.30
   3   0   0    6.59    1.93
   3   0   0    6.96    1.31
  -4   0   0   39.00    3.03
  -4   0   0   33.96    2.43
  -4   0   0   41.60    3.02
   4   0   0   37.58    2.36
   4   0   0   34.83    2.26
   4   0   0   39.76    2.74
  -5   0   0    1.16    2.38
  -5   0   0   -0.23    1.48
  -5   0   0    0.05    2.25
   5   0   0    3.10    1.38
   5   0   0    3.28    1.37
   5   0   0    3.77    2.01
  -6   0   0   15.19    2.10
  -6   0   0   15.67    3.03
  -6   0   0   19.98    2.91
   6   0   0   16.78    1.90
   6   0   0   19.04    1.84
  -7   0   0    0.40    3.24
  -7   0   0    4.13    2.97
  -7   0   0    3.16    2.05
   7   0   0    6.97    1.71
   7   0   0    6.10    1.78
  -8   0   0    9.34    4.03
  -8   0   0   -0.27    2.35
  -8   0   0    4.00    3.47
   8   0   0   -1.01    1.83
   8   0   0    0.10    1.78
  -9   0   0   -2.09    4.66
  -9   0   0    8.11    4.54
  -9   0   0   -7.27    3.63
  -9   0   0   -2.27    2.57
   9   0   0    0.09    1.99
 -10   0   0   -0.21    4.20
  10   0   0   -1.57    1.90
 -11   0   0   -4.39    4.38
  11   0   0    0.68    2.08
 -12   0   0    0.64    4.83
  12   0   0    0.82    2.13
 -13   0   0   13.41    5.72
  13   0   0   13.99    2.43
 -14   0   0    2.54    5.92
  14   0   0    5.84    2.25
  14  -1   0    4.24    2.02
 -14   1   0    3.96    5.83
  13  -1   0    4.67    2.11
 -13   1   0   -1.44    5.00
  12  -1   0    5.65    2.09
 -12   1   0    1.99    4.90
  11  -1   0    4.51    2.09
 -11   1   0    4.76    4.72
  10  -1   0    9.15    2.07
 -10   1   0   10.08    4.45
   9  -1   0   -1.25    1.90
  -9   1   0   -2.25    4.10
  -9   1   0    2.21    2.55
  -9   1   0    6.95    4.46
   8  -1   0   14.20    2.08
   8  -1   0   10.77    2.06
  -8   1   0   13.82    4.06
  -8   1   0   13.90    4.05
  -8   1   0   11.18    2.54
   7  -1   0    4.74    1.76
   7  -1   0    3.64    1.73
  -7   1   0    8.20    3.56
  -7   1   0    4.27    2.07
  -7   1   0   14.25    3.72
  -7   1   0    4.37    3.11
   6  -1   0   -1.66    1.44
   6  -1   0    0.91    1.40
  -6   1   0    0.47    2.73
  -6   1   0   -0.39    1.68
  -6   1   0   -1.49    2.45
  -6   1   0   -0.95    2.80
   5  -1   0    1.73    1.34
   5  -1   0    2.14    2.03
   5  -1   0    1.49    1.31
  -5   1   0    4.44    1.65
  -5   1   0    2.73    2.54
  -5   1   0    4.33    2.29
  -5   1   0    1.17    2.42
   4  -1   0    5.60    1.89
   4  -1   0    8.97    1.38
   4  -1   0    7.86    1.32
  -4   1   0    6.30    2.28
  -4   1   0    7.43    2.07
  -4   1   0    7.35    1.46
  -4   1   0    3.67    2.39
   3  -1   0  668.50   26.08
   2  -1   0  121.82    4.30
   2  -1   0  122.81    4.23
   2  -1   0  115.88    5.52
   2  -1   0  119.35    5.58
  -2   1   0  117.46    4.27
  -2   1   0  109.46    5.59
  -2   1   0  113.60    5.68
  -2   1   0  119.35    4.36
   1  -1   0  127.14    5.26
   1  -1   0  128.84    4.26
   1  -1   0  131.19    4.30
   1  -1   0  119.36    5.25
  -1   1   0  134.22    4.33
  -1   1   0  123.64    5.27
  -1   1   0  121.64    5.24
  -1   1   0  127.65    4.29
   0  -1   0  592.96   18.95
   0   1   0  580.65   22.69
   0   1   0  584.99   22.68
   0   1   0  599.61   18.96
   0   1   0  592.38   18.95
  -1  -1   0   14.46    1.09
  -1  -1   0   14.89    0.95
  -1  -1   0   16.06    1.08
  -1  -1   0   14.75    1.08
   1   1   0   15.15    1.07
   1   1   0   14.09    1.05
   1   1   0   13.06    1.02
  -2  -1   0   96.50    3.47
  -2  -1   0   94.37    3.55
  -2  -1   0   90.83    4.51
  -2  -1   0   92.94    4.68
   2   1   0   90.49    4.46
   2   1   0   85.99    4.48
   2   1   0   97.71    3.48
   2   1   0   97.50    3.50
  -3  -1   0    8.36    2.33
  -3  -1   0    6.64    1.39
  -3  -1   0    9.00    1.55
  -3  -1   0    5.74    2.21
   3   1   0    6.89    1.38
   3   1   0    7.72    1.42
   3   1   0    6.28    2.07
   3   1   0    9.59    2.09
  -4  -1   0  125.34    4.84
  -4  -1   0  119.14    6.51
  -4  -1   0  123.71    6.52
   4   1   0  123.70    4.66
   4   1   0  126.27    6.31
   4   1   0  117.90    6.28
   4   1   0  122.36    4.74
  -5  -1   0  160.21    8.42
  -5  -1   0  183.60    6.57
  -5  -1   0  178.79    8.37
   5   1   0  173.75    8.17
   5   1   0  175.67    6.38
   5   1   0  178.17    6.41
  -6  -1   0   86.54    6.11
  -6  -1   0   84.91    6.05
  -6  -1   0   86.85    4.13
   6   1   0   88.49    3.93
   6   1   0   81.16    3.84
   6   1   0   80.60    5.81
  -7  -1   0   52.39    4.44
  -7  -1   0   56.62    3.66
  -7  -1   0   55.05    4.55
   7   1   0   58.58    3.36
   7   1   0   54.39    3.30
  -8  -1   0    7.69    3.91
  -8  -1   0    3.70    3.51
  -8  -1   0    0.94    2.34
   8   1   0   -0.92    1.79
   8   1   0    2.19    1.99
  -9  -1   0    3.51    3.98
  -9  -1   0   -4.50    4.34
  -9  -1   0   -1.05    2.57
   9   1   0    1.06    2.04
 -10  -1   0   -4.32    2.56
 -10  -1   0   -4.01    4.22
  10   1   0    1.75    1.97
 -11  -1   0    6.56    4.80
  11   1   0    1.14    2.01
 -12  -1   0   -3.66    5.00
  12   1   0    1.31    2.22
 -13  -1   0    6.73    5.37
  13   1   0   -2.59    2.14
 -14  -1   0    7.76    6.02
  14   1   0    9.22    2.48
  13  -2   0    0.69    1.88
 -13   2   0    1.91    5.30
  12  -2   0    1.77    1.89
 -12   2   0    1.55    4.69
  11  -2   0    6.55    2.08
 -11   2   0    0.10    4.61
  10  -2   0    1.08    1.92
 -10   2   0   -5.54    4.09
   9  -2   0   10.17    1.99
  -9   2   0   12.32    4.32
  -9   2   0    9.43    4.49
   8  -2   0   -1.00    0.69
   8  -2   0    0.14    1.86
  -8   2   0    8.34    2.47
  -8   2   0    0.39    4.03
  -8   2   0   -0.51    4.16
   7  -2   0   33.69    2.37
   7  -2   0   36.86    2.61
  -7   2   0   39.91    3.09
  -7   2   0   46.15    4.51
  -7   2   0   35.91    4.30
   6  -2   0    8.13    1.56
   6  -2   0    7.20    1.66
  -6   2   0    6.65    1.91
   5  -2   0   71.88    3.31
   5  -2   0   74.46    3.42
  -5   2   0   67.57    5.44
  -5   2   0   79.03    5.33
  -5   2   0   75.87    3.54
   4  -2   0  219.82    9.56
   4  -2   0  225.21    7.74
   4  -2   0  225.60    7.68
  -4   2   0  213.34    9.82
  -4   2   0  224.88    7.82
  -4   2   0  224.90    9.95
   3  -2   0  133.02    4.75
   3  -2   0  123.92    4.67
   3  -2   0  127.17    6.12
  -3   2   0  134.24    4.81
  -3   2   0  120.72    6.45
  -3   2   0  130.33    6.35
   2  -2   0    0.02    1.24
   2  -2   0   -1.40    1.02
   2  -2   0    1.30    1.90
   2  -2   0   -0.15    1.58
  -2   2   0    1.45    1.21
  -2   2   0    0.96    2.11
  -2   2   0   -0.99    1.94
  -2   2   0   -1.07    1.20
   1  -2   0  102.79    3.68
   1  -2   0   94.54    5.07
   1  -2   0   95.21    4.91
   1  -2   0   99.09    3.77
  -1   2   0   98.27    3.66
  -1   2   0   93.35    4.97
  -1   2   0  101.99    3.75
  -1   2   0   97.81    5.13
   0  -2   0  124.15    5.51
   0  -2   0  126.19    4.42
   0  -2   0  121.02    4.34
   0  -2   0  124.53    5.52
   0   2   0  125.22    4.36
   0   2   0  125.63    4.41
   0   2   0  120.62    5.46
   0   2   0  121.62    5.45
  -1  -2   0  193.46    6.46
  -1  -2   0  185.05    7.87
  -1  -2   0  188.88    6.37
   1   2   0  186.13    7.89
   1   2   0  196.52    6.44
   1   2   0  187.99    6.38
   1   2   0  184.21    7.84
  -2  -2   0   58.12    2.76
  -2  -2   0   52.28    4.11
  -2  -2   0   58.79    4.17
  -2  -2   0   58.08    2.84
   2   2   0   61.11    2.87
   2   2   0   57.23    3.99
   2   2   0   61.53    2.79
   2   2   0   62.62    4.14
  -3  -2   0  107.29    4.18
  -3  -2   0  100.11    5.86
  -3  -2   0   98.77    4.18
  -3  -2   0   98.08    5.80
   3   2   0  100.68    5.81
   3   2   0  103.71    4.12
   3   2   0  103.50    4.14
   3   2   0  106.03    5.98
  -4  -2   0   11.06    2.32
  -4  -2   0   15.38    2.60
  -4  -2   0   12.38    1.82
   4   2   0   14.47    2.20
   4   2   0   13.00    1.62
   4   2   0   14.66    1.71
   4   2   0   12.45    2.19
  -5  -2   0    5.78    2.31
  -5  -2   0    7.29    1.79
  -5  -2   0    1.10    2.50
   5   2   0    4.93    1.51
   5   2   0    8.71    1.60
   5   2   0    7.05    2.18
  -6  -2   0   17.19    3.28
  -6  -2   0   21.19    2.30
  -6  -2   0   17.14    2.93
   6   2   0   17.28    1.98
   6   2   0   21.41    2.02
   6   2   0   15.71    2.72
  -7  -2   0   25.94    3.86
  -7  -2   0   12.53    2.42
  -7  -2   0   17.00    3.32
   7   2   0   15.63    2.10
   7   2   0   16.26    2.98
   7   2   0   18.73    2.15
  -8  -2   0    2.70    2.49
  -8  -2   0   -0.86    4.05
  -8  -2   0    2.94    3.49
   8   2   0    3.97    1.92
   8   2   0    3.72    2.09
  -9  -2   0   10.41    4.83
  -9  -2   0   12.29    4.24
  -9  -2   0    9.86    2.93
   9   2   0   11.15    2.27
 -10  -2   0   -2.60    4.75
 -10  -2   0   -7.74    2.61
  10   2   0   -1.33    2.01
 -11  -2   0    7.39    4.95
  11   2   0    6.49    2.26
 -12  -2   0   -3.16    4.99
  12   2   0    0.55    2.25
 -13  -2   0    4.05    5.59
  13   2   0   -0.14    2.25
 -14  -2   0    2.99    5.93
  14   2   0    6.78    2.62
  13  -3   0    4.89    1.70
 -13   3   0    6.91    5.41
  12  -3   0    7.32    1.93
 -12   3   0   -1.40    4.75
  11  -3   0   17.32    2.26
 -11   3   0   18.74    4.91
  10  -3   0    2.83    1.90
 -10   3   0   -2.84    4.40
   9  -3   0   -2.08    1.68
  -9   3   0   -0.10    4.30
  -9   3   0    1.52    3.93
   8  -3   0    3.36    1.88
  -8   3   0   13.56    4.57
  -8   3   0    2.53    2.52
  -8   3   0   -1.94    3.84
   7  -3   0    1.93    1.81
   7  -3   0   -2.28    1.29
  -7   3   0    0.46    3.92
  -7   3   0    2.62    2.19
  -7   3   0    2.93    3.69
   6  -3   0    8.47    1.80
  -6   3   0    8.59    2.13
  -6   3   0   10.69    3.38
  -6   3   0   16.29    3.63
   5  -3   0    3.22    1.18
   5  -3   0    0.30    1.48
  -5   3   0    0.60    2.79
  -5   3   0    1.50    2.78
  -5   3   0   -0.51    1.60
   4  -3   0   98.77    3.88
   4  -3   0   93.39    3.98
  -4   3   0   96.78    4.12
  -4   3   0  105.16    6.08
  -4   3   0   93.36    6.14
   3  -3   0   -2.83    2.15
   3  -3   0    0.20    1.08
   3  -3   0   -0.78    1.36
  -3   3   0   -0.03    1.26
  -3   3   0   -1.98    1.99
  -3   3   0   -3.63    2.16
   2  -3   0  120.58    5.85
   2  -3   0  118.78    4.53
   2  -3   0  122.25    4.44
  -2   3   0  113.70    6.06
  -2   3   0  119.12    4.50
  -2   3   0  110.18    6.30
   1  -3   0  102.57    3.80
   1  -3   0   92.32    5.21
   1  -3   0   98.21    3.91
   1  -3   0   92.38    5.33
  -1   3   0   89.16    5.61
  -1   3   0   98.47    5.58
  -1   3   0   94.49    3.81
   0  -3   0  733.07   24.25
   0  -3   0  744.28   29.14
   0  -3   0  749.15   24.21
   0  -3   0  744.16   29.14
   0   3   0  745.26   29.22
   0   3   0  744.89   24.24
   0   3   0  762.13   24.29
   0   3   0  751.84   29.22
  -1  -3   0  965.40   31.16
  -1  -3   0  950.50   37.32
  -1  -3   0 1000.00   31.10
   1   3   0  930.71   37.33
   1   3   0  956.63   31.09
   1   3   0  965.05   37.39
   1   3   0  962.91   31.14
  -2  -3   0  487.36   16.01
  -2  -3   0  478.82   19.41
  -2  -3   0  498.33   15.96
  -2  -3   0  465.10   19.33
   2   3   0  498.59   16.01
   2   3   0  486.99   19.36
   2   3   0  490.76   15.94
   2   3   0  458.42   19.28
  -3  -3   0   87.35    3.93
  -3  -3   0   88.64    5.48
  -3  -3   0   93.09    3.92
  -3  -3   0   93.67    5.68
   3   3   0   92.49    3.82
   3   3   0   92.92    3.96
   3   3   0   98.62    5.67
   3   3   0   85.76    5.44
  -4  -3   0   35.13    2.45
  -4  -3   0   37.43    3.25
  -4  -3   0   31.58    2.92
   4   3   0   32.11    2.22
   4   3   0   30.41    2.83
   4   3   0   30.73    2.90
   4   3   0   32.48    2.31
  -5  -3   0   -0.70    1.68
  -5  -3   0    0.95    2.73
  -5  -3   0    2.16    2.34
   5   3   0   -0.08    1.51
   5   3   0    4.29    1.60
   5   3   0    5.68    2.35
  -6  -3   0    9.46    2.13
  -6  -3   0    8.60    3.31
  -6  -3   0    8.38    2.79
   6   3   0    7.77    1.77
   6   3   0   11.02    1.89
   6   3   0   12.15    2.69
  -7  -3   0   -2.62    3.58
  -7  -3   0   -1.85    2.93
  -7  -3   0   -3.95    2.07
   7   3   0   -1.76    1.67
   7   3   0    0.28    1.81
   7   3   0   -0.93    2.76
  -8  -3   0    7.06    3.57
  -8  -3   0    9.20    2.67
  -8  -3   0   13.25    4.37
   8   3   0   11.29    2.27
   8   3   0   10.99    3.31
   8   3   0    8.86    2.16
  -9  -3   0   13.94    4.16
  -9  -3   0   12.53    3.09
  -9  -3   0   25.47    5.14
   9   3   0   11.11    2.37
 -10  -3   0   -0.03    4.81
 -10  -3   0    4.10    2.90
  10   3   0    1.02    2.09
 -11  -3   0   -4.40    5.04
 -11  -3   0   -2.29    2.92
  11   3   0   -3.02    2.05
 -12  -3   0   -1.91    5.35
  12   3   0    4.81    2.34
 -13  -3   0   14.28    5.80
  13   3   0    9.03    2.54
 -14  -3   0   -4.63    5.89
  14   3   0    3.68    2.59
  12  -4   0    9.28    1.82
 -12   4   0   15.40    5.24
  11  -4   0   10.78    1.97
 -11   4   0   10.25    5.02
  10  -4   0    6.95    1.90
 -10   4   0    0.91    4.50
   9  -4   0    1.63    1.80
  -9   4   0    3.90    4.05
   8  -4   0   41.78    3.02
  -8   4   0   44.37    5.25
  -8   4   0   40.96    4.99
   7  -4   0   48.37    3.25
   7  -4   0   44.45    3.04
  -7   4   0   55.39    5.23
  -7   4   0   48.73    5.37
  -7   4   0   57.78    3.87
   6  -4   0   28.96    2.34
   6  -4   0   22.48    1.99
  -6   4   0   25.73    2.73
  -6   4   0   36.12    4.27
  -6   4   0   30.30    4.35
   5  -4   0   11.37    1.85
  -5   4   0   16.98    3.52
  -5   4   0    9.53    1.96
  -5   4   0   11.56    3.24
   4  -4   0    6.05    1.66
   4  -4   0    4.41    1.34
  -4   4   0    3.80    2.69
  -4   4   0    6.66    2.90
  -4   4   0    7.29    1.68
   3  -4   0   -1.02    1.48
   3  -4   0    2.24    1.24
  -3   4   0    3.16    2.66
  -3   4   0   -0.73    1.41
  -3   4   0    2.20    2.32
   2  -4   0   -1.05    1.40
   2  -4   0    0.74    1.14
   2  -4   0   -2.08    2.23
  -2   4   0   -2.09    2.14
  -2   4   0    3.53    1.34
   1  -4   0   75.03    3.45
   1  -4   0   79.63    3.32
  -1   4   0   73.67    3.35
  -1   4   0   65.36    5.10
   0  -4   0  232.24   10.16
   0  -4   0  239.40    8.13
   0  -4   0  225.64   10.12
   0  -4   0  245.10    8.26
   0   4   0  233.13    8.17
   0   4   0  243.80   10.35
   0   4   0  227.21   10.17
  -1  -4   0  163.43    7.80
  -1  -4   0  163.58    7.60
  -1  -4   0  164.09    6.05
  -1  -4   0  155.35    5.82
  -1  -4   0  166.77    6.11
   1   4   0  155.42    7.81
   1   4   0  156.40    5.86
   1   4   0  163.98    7.72
  -2  -4   0    6.13    2.08
  -2  -4   0    4.14    1.41
  -2  -4   0    2.44    1.65
  -2  -4   0    4.69    2.29
   2   4   0    0.25    2.08
   2   4   0    4.40    1.47
   2   4   0    1.83    2.21
  -3  -4   0   57.41    3.89
  -3  -4   0   49.55    3.13
  -3  -4   0   54.88    3.63
   3   4   0   55.51    4.81
   3   4   0   56.11    3.64
   3   4   0   53.47    2.90
  -4  -4   0    4.88    2.27
  -4  -4   0   10.42    2.79
  -4  -4   0    3.58    1.75
   4   4   0    8.67    2.38
   4   4   0    3.72    2.37
   4   4   0    3.83    1.53
  -5  -4   0   24.85    2.57
  -5  -4   0   25.82    3.17
  -5  -4   0   26.12    3.46
   5   4   0   31.45    3.13
   5   4   0   24.63    2.24
  -6  -4   0  113.46    5.20
  -6  -4   0  110.86    7.10
  -6  -4   0  117.55    7.13
   6   4   0  121.54    7.06
   6   4   0  110.09    4.97
  -7  -4   0   13.54    2.54
  -7  -4   0    7.96    3.17
  -7  -4   0    7.57    4.03
   7   4   0    8.34    3.08
   7   4   0    9.87    2.09
  -8  -4   0   89.00    6.77
  -8  -4   0   71.55    4.76
  -8  -4   0   80.73    7.38
   8   4   0   86.56    4.51
   8   4   0   79.96    5.68
  -9  -4   0   27.80    5.46
  -9  -4   0   21.11    3.30
  -9  -4   0   21.13    4.39
   9   4   0   20.21    2.71
 -10  -4   0   38.48    3.90
 -10  -4   0   49.29    6.00
  10   4   0   34.89    3.17
 -11  -4   0    4.66    3.10
 -11  -4   0    5.28    5.13
  11   4   0    8.91    2.34
 -12  -4   0    3.29    5.53
  12   4   0   -0.28    2.26
 -13  -4   0   -2.86    5.07
  13   4   0    0.17    2.38
  14   4   0    3.73    2.65
  15   4   0    2.97    2.87
 -12   5   0    0.83    5.20
  11  -5   0    4.95    1.71
 -11   5   0    5.87    5.09
  10  -5   0    6.27    1.82
 -10   5   0   -0.09    4.40
   9  -5   0    0.70    1.83
  -9   5   0   -1.17    4.26
   8  -5   0    0.83    1.77
  -8   5   0   -0.85    4.03
   7  -5   0    1.79    1.91
  -7   5   0    0.89    4.03
  -7   5   0    6.11    4.37
   6  -5   0    6.15    1.73
   6  -5   0    7.83    2.05
  -6   5   0    2.25    2.31
  -6   5   0    6.57    4.25
  -6   5   0    1.98    3.80
   5  -5   0    1.80    1.78
   5  -5   0   -0.65    0.51
  -5   5   0    2.55    3.53
  -5   5   0    1.17    1.93
  -5   5   0   -1.60    3.82
   4  -5   0    9.28    1.55
   4  -5   0    2.50    1.79
  -4   5   0    3.81    3.06
  -4   5   0    4.23    3.35
  -4   5   0    7.32    1.89
   3  -5   0   54.47    3.01
   3  -5   0   56.96    3.22
  -3   5   0   61.37    4.34
  -3   5   0   53.88    3.16
  -3   5   0   67.60    5.55
   2  -5   0    3.61    2.64
   2  -5   0    4.83    1.65
   2  -5   0    5.75    1.38
  -2   5   0    3.01    1.58
  -2   5   0    4.84    2.50
  -2   5   0    6.48    2.74
   1  -5   0   -0.34    1.26
   1  -5   0   -3.41    2.27
   1  -5   0    2.21    1.53
  -1   5   0    0.71    2.39
  -1   5   0   -0.72    2.42
  -1   5   0    1.52    1.46
   0  -5   0  145.41    5.56
   0  -5   0  147.72    7.21
   0  -5   0  145.65    5.41
   0   5   0  142.56    7.18
   0   5   0  132.08    7.18
   0   5   0  140.03    5.49
  -1  -5   0   -0.46    2.29
  -1  -5   0    0.29    1.61
  -1  -5   0    1.84    1.29
   1   5   0    1.34    1.44
   1   5   0    2.95    2.36
   1   5   0   -1.35    2.16
  -2  -5   0   45.73    3.08
  -2  -5   0   43.99    2.91
  -2  -5   0   45.64    3.38
   2   5   0   43.41    2.85
   2   5   0   43.71    3.53
   2   5   0   63.20    4.81
  -3  -5   0  307.74   13.25
  -3  -5   0  317.90   13.20
  -3  -5   0  295.04   10.74
   3   5   0  316.95   13.26
   3   5   0  303.30   10.69
   3   5   0  308.92   13.18
  -4  -5   0    5.85    3.04
  -4  -5   0    3.47    2.47
  -4  -5   0    0.84    1.87
   4   5   0    3.72    1.66
   4   5   0    2.67    2.55
   4   5   0    2.25    2.44
  -5  -5   0    4.78    2.71
  -5  -5   0    8.61    2.16
  -5  -5   0    4.03    3.13
   5   5   0    6.32    2.77
   5   5   0    7.06    1.82
   5   5   0    5.37    2.76
  -6  -5   0    2.63    2.86
  -6  -5   0    6.29    3.66
  -6  -5   0    1.45    2.20
   6   5   0    4.50    2.93
   6   5   0    2.91    1.84
  -7  -5   0   94.55    7.55
  -7  -5   0   89.19    5.02
  -7  -5   0   96.80    7.42
   7   5   0   85.30    4.54
   7   5   0   93.45    7.60
  -8  -5   0   27.90    5.09
  -8  -5   0   14.42    3.99
  -8  -5   0    9.35    2.94
   8   5   0   17.07    2.48
   8   5   0   13.97    3.80
  -9  -5   0    7.53    5.42
  -9  -5   0   -0.88    2.95
   9   5   0   -0.50    2.18
 -10  -5   0   11.98    5.31
 -10  -5   0    8.91    3.15
  10   5   0    8.25    2.44
 -11  -5   0    6.34    5.54
 -11  -5   0    3.23    3.18
  11   5   0    5.24    2.40
 -12  -5   0   -4.50    5.72
  12   5   0    6.39    2.57
  13   5   0   -0.36    2.45
  14   5   0    0.65    2.66
 -11   6   0   15.13    5.39
  10  -6   0    5.61    1.73
 -10   6   0    3.64    4.73
   9  -6   0    3.68    1.83
  -9   6   0    0.89    4.52
   8  -6   0    0.97    1.85
  -8   6   0    0.38    4.18
   7  -6   0    1.16    1.82
  -7   6   0    3.35    4.41
  -7   6   0   -4.80    3.94
   6  -6   0   10.92    2.12
  -6   6   0   11.77    4.66
  -6   6   0    7.02    2.52
  -6   6   0   10.72    4.33
   5  -6   0    5.55    2.02
   5  -6   0    0.41    0.81
  -5   6   0    3.98    3.87
  -5   6   0   10.47    4.23
  -5   6   0   10.28    2.30
   4  -6   0   16.01    1.90
   4  -6   0   13.85    2.27
  -4   6   0   21.79    3.88
  -4   6   0   19.38    2.46
  -4   6   0   22.18    4.18
   3  -6   0    0.52    1.87
   3  -6   0    0.95    1.51
  -3   6   0    1.79    1.78
  -3   6   0    1.40    3.43
  -3   6   0   -3.11    3.04
   2  -6   0   20.77    1.98
   2  -6   0   24.52    2.31
  -2   6   0   25.61    3.33
  -2   6   0   22.04    2.28
  -2   6   0   27.20    3.59
   1  -6   0    8.72    2.84
   1  -6   0   10.97    1.86
   1  -6   0    9.94    1.62
  -1   6   0    6.53    2.94
  -1   6   0    9.64    1.88
  -1   6   0    7.08    2.99
   0  -6   0  119.20    5.10
   0  -6   0  122.34    6.94
   0  -6   0  126.73    4.97
   0   6   0  123.53    7.29
   0   6   0  117.59    5.03
   0   6   0  116.20    7.26
  -1  -6   0   -0.61    2.56
  -1  -6   0    2.93    1.85
  -1  -6   0    1.16    1.42
   1   6   0    2.49    1.63
   1   6   0    3.58    2.57
   1   6   0    1.41    2.68
  -2  -6   0  343.37   12.00
  -2  -6   0  344.07   12.04
  -2  -6   0  340.12   14.67
   2   6   0  345.19   14.65
   2   6   0  330.89   11.83
   2   6   0  348.89   14.72
  -3  -6   0  100.77    6.84
  -3  -6   0  109.49    5.05
  -3  -6   0  111.88    6.90
   3   6   0  111.06    4.83
   3   6   0  112.14    6.68
   3   6   0  121.03    7.02
  -4  -6   0  145.30    6.26
  -4  -6   0  167.43    8.55
  -4  -6   0  148.80    8.25
   4   6   0  154.98    6.16
   4   6   0  149.57    8.12
   4   6   0  154.44    8.37
  -5  -6   0    3.05    2.20
  -5  -6   0    1.54    2.75
  -5  -6   0    0.24    3.43
   5   6   0    7.04    3.02
   5   6   0   -0.98    1.81
   5   6   0    0.59    3.02
  -6  -6   0   -1.22    2.29
  -6  -6   0   10.15    3.96
  -6  -6   0    4.58    3.17
   6   6   0    1.14    3.11
   6   6   0   -1.71    1.92
  -7  -6   0   27.02    4.98
  -7  -6   0   18.00    3.04
  -7  -6   0   22.85    4.11
   7   6   0   22.82    4.04
   7   6   0   20.89    2.63
  -8  -6   0    6.00    3.00
  -8  -6   0    9.87    5.29
   8   6   0    7.81    2.44
   8   6   0   10.72    3.94
  -9  -6   0   10.32    3.30
  -9  -6   0   12.22    5.50
   9   6   0    8.52    2.50
 -10  -6   0   -1.56    5.19
 -10  -6   0    0.16    3.05
  10   6   0   -2.56    2.20
 -11  -6   0   -5.41    5.55
 -11  -6   0   -2.35    3.21
  11   6   0   -6.29    2.13
 -12  -6   0   -8.61    5.78
 -12  -6   0    2.07    3.47
  12   6   0    6.37    2.61
  13   6   0   -1.81    2.52
  14   6   0    2.81    2.80
 -11   7   0   14.19    5.48
  10  -7   0   16.89    1.86
 -10   7   0    9.95    5.20
   9  -7   0    6.26    1.85
  -9   7   0   -1.88    4.55
   8  -7   0    6.81    1.98
  -8   7   0    4.79    4.54
   7  -7   0   -0.36    1.90
  -7   7   0    0.18    4.19
   6  -7   0   23.47    2.47
  -6   7   0   22.00    4.49
   5  -7   0    1.45    2.13
  -5   7   0    4.22    2.38
  -5   7   0    6.58    4.52
  -5   7   0    1.61    4.14
   4  -7   0    2.77    2.15
   4  -7   0   -2.33    1.55
  -4   7   0   -2.07    3.86
  -4   7   0    9.84    4.30
  -4   7   0   -3.24    2.18
   3  -7   0   14.87    1.97
   3  -7   0   10.16    2.28
  -3   7   0    8.42    3.83
  -3   7   0    8.15    4.11
  -3   7   0   11.89    2.32
   2  -7   0    7.39    2.17
   2  -7   0    5.27    1.71
  -2   7   0    7.49    2.15
  -2   7   0    8.40    3.83
  -2   7   0    9.96    3.67
   1  -7   0   18.97    2.35
   1  -7   0   22.82    2.16
  -1   7   0   21.69    3.76
  -1   7   0   19.89    2.35
  -1   7   0   19.49    3.85
   0  -7   0   22.79    2.20
   0  -7   0   32.59    3.79
   0  -7   0   22.47    2.54
   0   7   0   25.93    3.67
   0   7   0   31.43    3.80
   0   7   0   24.90    2.45
  -1  -7   0   56.34    3.92
  -1  -7   0   62.36    4.68
  -1  -7   0   57.50    3.42
   1   7   0   64.46    5.79
   1   7   0   61.19    4.70
   1   7   0   59.40    3.59
  -2  -7   0   21.44    2.59
  -2  -7   0   23.38    3.55
   2   7   0   23.55    3.58
   2   7   0   19.27    3.54
   2   7   0   20.06    2.36
  -3  -7   0    6.28    2.29
  -3  -7   0    8.28    2.32
  -3  -7   0    4.78    2.52
   3   7   0    4.81    3.26
   3   7   0   10.46    2.98
   3   7   0    6.37    2.01
  -4  -7   0   27.46    3.01
  -4  -7   0   31.79    4.10
   4   7   0   37.96    2.94
   4   7   0   38.06    4.16
   4   7   0   38.10    4.13
  -5  -7   0   -0.22    2.33
  -5  -7   0    5.01    3.98
  -5  -7   0    2.49    3.11
   5   7   0    0.33    2.05
   5   7   0    1.67    3.32
   5   7   0   -0.47    3.52
  -6  -7   0    3.43    2.69
  -6  -7   0   11.83    4.39
  -6  -7   0    3.12    3.53
   6   7   0    9.42    2.42
   6   7   0    7.05    3.84
  -7  -7   0   23.92    3.28
  -7  -7   0   14.36    4.08
  -7  -7   0   26.26    5.21
   7   7   0   19.92    2.81
   7   7   0    9.25    3.39
  -8  -7   0   16.03    3.35
  -8  -7   0    8.59    5.29
   8   7   0    9.20    2.65
  -9  -7   0   14.79    5.36
  -9  -7   0    0.24    2.97
   9   7   0    2.64    2.44
 -10  -7   0   10.60    3.28
 -10  -7   0    4.59    5.57
  10   7   0    9.39    2.63
 -11  -7   0   18.43    3.70
  11   7   0   20.22    3.06
 -12  -7   0    5.27    3.60
  12   7   0    3.96    2.63
  13   7   0    2.15    2.80
  14   7   0   -4.00    2.77
 -10   8   0    2.17    5.28
   9  -8   0    1.07    1.65
  -9   8   0    2.52    4.82
   8  -8   0    1.72    1.82
  -8   8   0   -7.92    4.51
   7  -8   0    1.05    1.95
  -7   8   0    7.21    4.52
   6  -8   0    2.36    2.07
  -6   8   0   -1.72    4.33
   5  -8   0    3.64    2.24
  -5   8   0    1.12    4.03
   4  -8   0    1.75    2.20
  -4   8   0    4.74    2.44
  -4   8   0   -3.71    4.46
  -4   8   0    5.15    4.19
   3  -8   0    0.17    2.30
  -3   8   0    3.40    2.37
  -3   8   0   -0.32    4.32
  -3   8   0    6.61    4.24
   2  -8   0    8.76    2.38
   2  -8   0   11.30    2.03
  -2   8   0   10.39    2.50
  -2   8   0    4.48    4.00
  -2   8   0    3.14    4.24
   1  -8   0   17.23    2.54
   1  -8   0   17.91    2.21
  -1   8   0   17.05    2.53
  -1   8   0   17.97    4.24
  -1   8   0   15.54    4.30
   0  -8   0    5.92    2.31
   0  -8   0    6.88    3.75
   0  -8   0    6.34    1.91
   0   8   0    1.69    3.82
   0   8   0    6.85    3.86
   0   8   0    3.17    2.16
  -1  -8   0   19.39    4.05
  -1  -8   0   14.42    2.61
   1   8   0   13.99    2.48
   1   8   0   17.97    4.06
   1   8   0   11.75    3.79
  -2  -8   0   24.64    3.03
  -2  -8   0   43.01    4.49
   2   8   0   26.90    2.86
   2   8   0   34.00    4.45
   2   8   0   27.14    4.22
  -3  -8   0    0.33    2.50
  -3  -8   0    3.21    3.67
  -3  -8   0   -0.71    2.47
   3   8   0    2.81    2.16
   3   8   0   -4.33    3.60
   3   8   0    1.93    3.35
  -4  -8   0   -0.18    2.50
  -4  -8   0    0.32    2.95
   4   8   0    1.24    2.17
   4   8   0   -1.65    3.65
   4   8   0    3.12    3.81
  -5  -8   0   20.39    4.47
  -5  -8   0   20.07    3.15
   5   8   0   21.07    4.54
   5   8   0   19.75    2.79
   5   8   0   19.70    3.99
  -6  -8   0    5.33    4.81
  -6  -8   0   -1.62    2.69
   6   8   0    0.28    2.37
   6   8   0   -0.10    4.03
  -7  -8   0   15.68    5.24
  -7  -8   0   18.28    3.31
   7   8   0   16.05    4.62
   7   8   0   14.26    2.90
  -8  -8   0   34.28    5.93
  -8  -8   0   34.97    3.87
   8   8   0   31.43    3.41
  -9  -8   0   22.64    3.60
  -9  -8   0   28.12    5.91
   9   8   0   27.27    3.23
 -10  -8   0   17.01    3.53
  10   8   0   11.52    2.91
 -11  -8   0    8.06    3.61
  11   8   0   11.16    2.95
 -12  -8   0    4.02    3.62
  12   8   0    0.59    2.75
  13   8   0    2.64    2.92
  14   8   0   -0.02    2.95
  -9   9   0    0.17    5.18
   8  -9   0    1.70    1.85
  -8   9   0   -0.92    4.93
   7  -9   0    6.30    2.10
  -7   9   0    3.32    4.80
   6  -9   0    1.56    2.12
  -6   9   0    2.12    4.63
   5  -9   0   17.82    2.65
  -5   9   0    8.50    4.55
   4  -9   0    1.31    2.21
  -4   9   0   -1.36    4.14
   3  -9   0    3.10    2.30
  -3   9   0   -0.22    2.40
  -3   9   0   -0.39    4.13
   2  -9   0    6.11    2.48
  -2   9   0    3.40    2.47
  -2   9   0   15.11    4.50
   1  -9   0    0.83    2.40
  -1   9   0   -0.44    4.26
  -1   9   0   -0.44    2.39
  -1   9   0   -3.50    4.41
   0  -9   0    1.22    2.38
   0   9   0    1.89    4.42
   0   9   0   -9.69    4.18
   0   9   0   -1.20    2.29
  -1  -9   0   -4.02    4.22
  -1  -9   0    2.17    2.43
   1   9   0    3.91    2.38
   1   9   0   -4.82    4.10
   1   9   0    5.51    4.26
  -2  -9   0   13.41    2.90
  -2  -9   0    9.41    4.38
   2   9   0   17.64    4.35
   2   9   0   17.31    2.81
   2   9   0   18.69    4.49
  -3  -9   0   28.14    4.81
  -3  -9   0   30.50    3.44
   3   9   0   19.30    4.48
   3   9   0   28.93    4.86
   3   9   0   33.60    3.19
  -4  -9   0    7.01    4.24
  -4  -9   0    4.71    2.94
  -4  -9   0    4.78    2.91
   4   9   0    7.03    2.55
   4   9   0    8.30    4.46
  -5  -9   0   23.29    5.16
  -5  -9   0   21.85    3.38
   5   9   0   24.44    3.16
   5   9   0   34.85    5.20
  -6  -9   0   -0.18    4.67
  -6  -9   0    6.19    3.13
   6   9   0    1.17    2.55
   6   9   0    1.50    4.42
  -7  -9   0   -2.27    2.87
   7   9   0   -0.91    2.49
  -8  -9   0   10.81    3.23
   8   9   0   17.06    3.01
  -9  -9   0    1.90    3.24
   9   9   0    0.10    2.58
 -10  -9   0   11.46    3.61
  10   9   0   17.99    3.24
 -11  -9   0    8.13    3.72
  11   9   0    5.13    2.96
 -12  -9   0   -2.50    3.56
  12   9   0   -0.68    2.86
  13   9   0    2.55    3.04
  14   9   0    2.90    3.17
   8 -10   0    0.47    1.71
  -8  10   0    0.66    5.33
   7 -10   0   -1.81    1.93
  -7  10   0    5.69    5.09
   6 -10   0    5.94    2.19
  -6  10   0    0.15    4.81
   5 -10   0    6.21    2.42
  -5  10   0    9.38    4.79
   4 -10   0    5.44    2.50
  -4  10   0   11.36    4.71
   3 -10   0   17.77    2.76
  -3  10   0   11.62    4.69
   2 -10   0    4.58    2.40
  -2  10   0   11.14    4.55
   1 -10   0   -3.20    2.32
  -1  10   0    1.74    2.53
  -1  10   0    4.19    4.34
   0 -10   0    0.40    2.49
   0  10   0   -0.44    4.34
   0  10   0    0.89    2.52
  -1 -10   0   -4.86    2.46
   1  10   0    6.01    2.66
   1  10   0    3.51    4.53
  -2 -10   0    6.29    2.77
   2  10   0    9.30    4.79
   2  10   0    9.27    2.83
  -3 -10   0   58.98    4.38
   3  10   0   62.31    4.46
   3  10   0   48.44    5.89
  -4 -10   0   48.34    4.19
   4  10   0   49.55    4.00
   4  10   0   44.97    5.86
  -5 -10   0    1.71    2.97
  -5 -10   0    4.52    3.12
   5  10   0    4.25    2.65
   5  10   0   12.52    4.63
  -6 -10   0    1.28    2.85
   6  10   0   -3.48    2.45
  -7 -10   0    3.28    3.06
   7  10   0    5.37    2.70
  -8 -10   0    7.24    3.29
   8  10   0   10.60    3.00
  -9 -10   0    3.82    3.29
   9  10   0    1.00    2.74
 -10 -10   0   27.74    4.15
  10  10   0   27.12    3.70
 -11 -10   0    2.37    3.60
  11  10   0    3.23    3.02
 -12 -10   0   10.09    4.11
  12  10   0    8.27    3.26
  13  10   0   13.55    3.56
   7 -11   0    5.50    2.04
  -7  11   0    7.50    5.68
   6 -11   0    3.00    2.19
  -6  11   0    7.37    5.46
   5 -11   0    2.89    2.47
  -5  11   0    4.80    4.92
   4 -11   0    1.68    2.49
  -4  11   0   -0.18    4.72
   3 -11   0    3.00    2.56
  -3  11   0   11.65    5.06
   2 -11   0   -0.14    2.47
  -2  11   0    4.66    4.76
   1 -11   0   -2.54    2.50
  -1  11   0    2.03    4.51
   0 -11   0    5.91    2.59
   0  11   0   -1.24    2.64
   0  11   0    2.59    4.64
  -1 -11   0   15.66    2.98
   1  11   0   16.80    5.01
   1  11   0   15.45    3.03
  -2 -11   0    2.62    2.71
   2  11   0    1.05    2.59
   2  11   0    1.21    4.37
  -3 -11   0    0.46    2.76
   3  11   0   -3.27    2.56
   3  11   0   -5.07    4.38
  -4 -11   0   -1.86    2.85
   4  11   0    0.25    4.39
   4  11   0   -3.18    2.57
  -5 -11   0   -0.03    3.02
   5  11   0    0.14    2.70
  -6 -11   0   16.08    3.50
  -6 -11   0   11.99    3.49
   6  11   0   11.29    3.10
  -7 -11   0   12.87    3.38
   7  11   0    7.68    2.99
  -8 -11   0   22.66    3.91
   8  11   0   16.49    3.32
  -9 -11   0   32.53    4.28
   9  11   0   20.97    3.60
 -10 -11   0   16.69    3.94
  10  11   0   18.92    3.52
 -11 -11   0    4.35    3.76
  11  11   0   -0.91    3.06
 -12 -11   0    1.97    4.04
  12  11   0    2.22    3.28
  13  11   0    1.62    3.39
   6 -12   0    1.91    2.15
  -6  12   0   -3.54    5.53
   5 -12   0   -2.32    2.36
  -5  12   0    2.66    5.55
   4 -12   0    6.54    2.65
  -4  12   0    0.84    5.17
   3 -12   0   13.47    2.83
  -3  12   0    9.57    5.20
   2 -12   0    1.94    2.61
  -2  12   0    4.19    4.81
   1 -12   0   -2.62    2.56
  -1  12   0    1.47    4.84
   0 -12   0    0.24    2.64
   0  12   0   -5.89    4.65
  -1 -12   0   -0.28    2.72
   1  12   0   -1.83    4.79
   1  12   0    3.74    2.99
  -2 -12   0    2.82    2.77
   2  12   0    2.86    2.89
   2  12   0   -0.19    4.91
  -3 -12   0    3.63    2.95
   3  12   0    5.07    2.93
   3  12   0    5.45    4.88
  -4 -12   0    1.91    3.05
   4  12   0    0.03    2.87
  -5 -12   0   14.56    3.58
   5  12   0   15.70    3.37
  -6 -12   0    8.22    3.56
   6  12   0    6.47    3.12
  -7 -12   0    3.44    3.44
  -7 -12   0    3.45    3.59
   7  12   0    8.12    3.21
  -8 -12   0    0.51    3.33
   8  12   0    1.82    3.01
  -9 -12   0    1.99    3.57
   9  12   0   -2.90    2.96
 -10 -12   0   -6.78    3.47
  10  12   0   -1.61    3.02
 -11 -12   0    6.18    4.12
  11  12   0   11.38    3.61
 -12 -12   0    1.26    4.17
  12  12   0    0.63    3.35
   4 -13   0    8.07    2.77
  -4  13   0    7.39    5.73
   3 -13   0    6.35    2.81
  -3  13   0    3.54    5.44
   2 -13   0    0.21    2.76
  -2  13   0    4.20    5.26
   1 -13   0    3.18    2.78
  -1  13   0   -2.34    5.16
   0 -13   0    1.42    2.83
   0  13   0   -3.26    5.03
  -1 -13   0   -0.89    2.75
  -2 -13   0   -2.50    2.88
  -3 -13   0   -1.39    2.81
   3  13   0    5.56    3.15
  -4 -13   0    3.31    3.18
   4  13   0    8.52    3.24
  -5 -13   0   14.10    3.63
   5  13   0    7.94    3.36
  -6 -13   0    2.29    3.49
   6  13   0   -1.35    3.08
  -7 -13   0    8.70    3.77
   7  13   0    9.15    3.41
  -8 -13   0    7.42    3.91
  -8 -13   0    1.59    3.61
   8  13   0    8.13    3.46
  -9 -13   0    4.80    4.11
  -9 -13   0    1.10    3.75
   9  13   0    7.57    3.50
 -10 -13   0    5.09    4.00
  10  13   0    5.99    3.59
 -11 -13   0    1.83    4.23
  11  13   0    8.07    3.78
   2 -14   0    0.97    2.99
   1 -14   0   -3.08    2.90
   0 -14   0    2.59    3.03
  -1 -14   0    1.52    2.99
  -2 -14   0    1.57    3.12
  -3 -14   0    2.84    3.13
  -4 -14   0    2.13    3.24
   4  14   0    2.35    3.32
  -5 -14   0   -6.56    3.28
   5  14   0    1.45    3.36
  -6 -14   0    5.16    3.72
   6  14   0    4.07    3.45
  -7 -14   0   -4.13    3.64
   7  14   0    0.39    3.46
  -8 -14   0    1.66    4.05
   8  14   0    4.19    3.69
  -9 -14   0   -3.26    4.12
  -9 -14   0    1.45    4.00
   9  14   0    4.86    3.73
 -10 -14   0    8.09    4.70
   0 -15   0    4.00    3.28
  -1 -15   0    3.57    3.25
  -2 -15   0    6.14    3.43
  -3 -15   0    0.42    3.27
  -4 -15   0   -1.56    3.35
  -5 -15   0    5.96    3.74
  -6 -15   0    0.90    3.83
   6  15   0    3.56    3.72
  -7 -15   0    2.87    4.04
   7  15   0    5.27    3.79
  -6 -15   1   -1.57    3.79
  -5 -15   1    1.61    3.64
  -4 -15   1    4.85    3.53
  -3 -15   1   -2.02    3.36
  -2 -15   1   -0.77    3.28
  -1 -15   1    7.48    3.33
  -9 -14   1   -2.10    4.21
   8  14  -1    7.88    3.90
  -8 -14   1    7.12    4.28
   7  14  -1    0.26    3.57
  -7 -14   1    2.05    3.90
   6  14  -1    1.87    3.56
  -6 -14   1   -4.48    3.56
   5  14  -1    9.58    3.71
  -5 -14   1   -1.94    3.43
  -4 -14   1    6.69    3.57
  -3 -14   1   -2.09    3.14
  -2 -14   1    9.96    3.34
  -1 -14   1   -3.13    2.92
   0 -14   1    2.12    3.07
   1 -14   1    4.95    3.00
   2 -14   1   -1.42    2.77
  10  13  -1    1.85    3.60
 -10 -13   1    0.21    4.08
   9  13  -1    4.37    3.49
  -9 -13   1   -2.25    3.74
   8  13  -1    6.95    3.58
  -8 -13   1    3.55    3.95
  -8 -13   1    1.25    3.68
   7  13  -1   -1.09    3.24
  -7 -13   1    4.66    3.83
  -7 -13   1   -2.08    3.45
   6  13  -1   -1.32    3.16
  -6 -13   1    1.47    3.54
   5  13  -1   16.61    3.64
  -5 -13   1    8.92    3.53
   4  13  -1   -4.75    3.06
  -4 -13   1    1.04    3.19
  -3 -13   1    1.37    3.04
  -2 -13   1    2.42    2.98
  -1 -13   1    1.46    2.83
   0  13  -1   -1.91    5.21
   0 -13   1    6.15    2.84
  -1  13  -1   11.81    5.30
   1 -13   1    5.50    2.86
  -2  13  -1   -2.04    5.33
   2 -13   1    8.70    2.86
  -3  13  -1    8.43    5.71
   3 -13   1    1.38    2.51
  -4  13  -1   -7.30    5.39
   4 -13   1   -2.69    2.34
  11  12  -1   -2.10    3.33
 -11 -12   1    2.55    4.10
  10  12  -1    2.09    3.37
 -10 -12   1   -2.19    3.76
   9  12  -1    2.64    3.26
  -9 -12   1    1.94    3.69
   8  12  -1    9.81    3.37
  -8 -12   1    4.72    3.50
   7  12  -1   -1.47    3.00
  -7 -12   1   -0.89    3.48
  -7 -12   1    4.78    3.46
   6  12  -1    0.67    3.04
  -6 -12   1    3.21    3.49
  -6 -12   1   -3.26    3.19
   5  12  -1    0.40    2.99
  -5 -12   1   -0.35    3.19
   4  12  -1    3.40    2.96
  -4 -12   1   -1.35    2.93
   3  12  -1    1.13    2.93
  -3 -12   1    4.69    2.94
   2  12  -1   -3.76    4.81
   2  12  -1    2.90    2.89
  -2 -12   1    0.20    2.74
   1  12  -1   -1.98    4.89
  -1 -12   1   -2.50    2.65
   0  12  -1   -2.74    4.78
   0 -12   1   -5.96    2.48
  -1  12  -1   13.02    5.11
   1 -12   1   10.50    2.90
  -2  12  -1    3.57    4.85
   2 -12   1   -0.87    2.51
  -3  12  -1   -0.99    4.95
   3 -12   1    0.68    2.45
  -4  12  -1   -3.14    5.18
   4 -12   1    0.90    2.35
  -5  12  -1    2.59    5.37
   5 -12   1    1.53    2.10
  12  11  -1   -0.40    3.34
 -12 -11   1    3.92    4.02
  11  11  -1   -0.35    3.19
 -11 -11   1    4.76    3.80
  10  11  -1    6.38    3.23
 -10 -11   1    6.69    3.68
   9  11  -1   -2.82    2.94
  -9 -11   1   -1.89    3.34
   8  11  -1    4.10    3.06
  -8 -11   1   11.26    3.63
   7  11  -1    0.56    2.90
  -7 -11   1    3.98    3.30
   6  11  -1    4.78    2.96
  -6 -11   1    6.09    3.33
  -6 -11   1    9.98    3.44
   5  11  -1    1.19    2.75
  -5 -11   1    1.22    3.07
  -5 -11   1   -2.28    3.00
   4  11  -1   16.30    3.11
   4  11  -1   19.74    5.18
  -4 -11   1   14.22    3.35
   3  11  -1    6.70    4.65
   3  11  -1    1.16    2.67
  -3 -11   1   -0.84    2.81
   2  11  -1   10.64    3.00
   2  11  -1   17.29    4.93
  -2 -11   1   14.55    3.04
   1  11  -1   13.92    3.01
   1  11  -1    8.11    4.64
  -1 -11   1    6.90    2.76
   0  11  -1    0.24    4.66
   0 -11   1    3.78    2.62
  -1  11  -1    3.63    4.80
   1 -11   1    2.11    2.53
  -2  11  -1    0.45    4.53
   2 -11   1    1.58    2.44
  -3  11  -1    2.57    4.67
   3 -11   1    5.94    2.51
  -4  11  -1   -0.18    4.80
   4 -11   1    0.16    2.22
  -5  11  -1    7.57    4.97
   5 -11   1   -0.43    2.09
  -6  11  -1    2.60    5.22
   6 -11   1    0.48    1.83
  -7  11  -1    8.88    5.38
  13  10  -1    3.61    3.45
 -13 -10   1   10.12    4.45
  12  10  -1    1.42    3.24
 -12 -10   1   -7.85    3.83
  11  10  -1   12.05    3.44
 -11 -10   1    9.79    3.98
  10  10  -1   -3.23    2.82
 -10 -10   1    4.47    3.45
   9  10  -1    1.99    2.96
  -9 -10   1   -1.26    3.21
   8  10  -1   -0.84    2.77
  -8 -10   1    1.11    3.13
   7  10  -1   -4.91    2.60
  -7 -10   1    1.51    3.10
   6  10  -1   14.48    3.02
  -6 -10   1   11.77    3.30
   5  10  -1    6.04    2.76
   5  10  -1    8.60    4.62
  -5 -10   1    5.41    3.04
  -5 -10   1    7.91    3.20
   4  10  -1   25.50    3.22
   4  10  -1   25.18    5.01
  -4 -10   1   18.19    3.35
  -4 -10   1   22.41    3.45
   3  10  -1   58.56    6.01
   3  10  -1   58.56    4.18
  -3 -10   1   50.44    4.23
   2  10  -1  102.42    5.36
   2  10  -1  101.58    8.76
  -2 -10   1   94.08    5.59
   1  10  -1   35.00    5.21
   1  10  -1   37.31    3.53
  -1 -10   1   23.96    3.16
   0  10  -1   11.41    4.46
   0  10  -1   11.02    2.72
   0 -10   1    5.47    2.60
  -1  10  -1   11.32    4.54
  -1  10  -1   12.03    2.73
   1 -10   1   10.27    2.56
  -2  10  -1    9.10    4.34
   2 -10   1    3.37    2.34
  -3  10  -1    9.50    4.64
   3 -10   1    7.64    2.44
  -4  10  -1    5.33    4.71
   4 -10   1    3.11    2.25
  -5  10  -1   -4.54    4.41
   5 -10   1    5.00    2.24
  -6  10  -1    1.51    4.73
   6 -10   1    0.82    1.84
  -7  10  -1    2.43    4.94
   7 -10   1    1.85    1.57
  -8  10  -1   -3.62    5.04
  13   9  -1    1.45    3.25
 -13  -9   1   -1.02    3.93
  12   9  -1    6.35    3.17
 -12  -9   1   -0.04    3.77
  11   9  -1    0.21    2.86
 -11  -9   1   -2.83    3.44
  10   9  -1   -4.39    2.73
 -10  -9   1    2.47    3.41
   9   9  -1    6.92    2.95
  -9  -9   1    8.51    3.48
   8   9  -1   -2.39    2.57
  -8  -9   1    0.99    2.93
   7   9  -1    1.68    2.59
  -7  -9   1    1.58    2.82
   6   9  -1   11.50    2.85
   6   9  -1   16.23    4.80
  -6  -9   1    7.76    3.09
   5   9  -1   -0.66    4.56
   5   9  -1    1.57    2.57
  -5  -9   1    2.18    2.98
   4   9  -1    6.34    2.66
   4   9  -1    8.60    4.69
  -4  -9   1    6.06    3.04
  -4  -9   1    9.73    3.06
   3   9  -1    4.78    2.53
   3   9  -1    4.06    4.42
  -3  -9   1    6.43    2.91
   2   9  -1   46.02    5.51
   2   9  -1   39.72    3.47
  -2  -9   1   38.67    3.62
   0   9  -1    1.68    2.43
   0   9  -1    9.95    4.55
   0   9  -1   -0.76    4.40
   0  -9   1   -1.72    2.48
  -1   9  -1    1.33    4.38
  -1   9  -1   -2.58    4.57
  -1   9  -1    3.14    2.46
   1  -9   1   -1.65    2.26
  -2   9  -1   32.05    3.24
  -2   9  -1   30.78    4.81
   2  -9   1   30.68    2.95
  -3   9  -1   41.40    5.00
   3  -9   1   33.24    3.02
  -4   9  -1    0.77    4.21
   4  -9   1   -0.94    2.08
  -5   9  -1   -1.24    4.22
   5  -9   1    3.30    2.18
  -6   9  -1   -1.42    4.37
   6  -9   1    0.81    1.88
  -7   9  -1   -2.88    4.45
   7  -9   1    2.13    1.62
  -8   9  -1   -1.74    4.63
  -9   9  -1   -7.33    5.01
  13   8  -1   -1.39    2.99
  12   8  -1   -1.07    2.77
 -12  -8   1   -2.56    3.51
  11   8  -1    1.77    2.75
 -11  -8   1    1.22    3.54
  10   8  -1   11.30    2.98
 -10  -8   1    7.24    3.44
   9   8  -1    7.34    2.70
  -9  -8   1    5.15    3.18
   8   8  -1   30.94    3.37
  -8  -8   1   25.74    3.64
   7   8  -1    6.04    2.63
  -7  -8   1    8.01    3.19
  -7  -8   1    9.17    5.12
   6   8  -1   29.97    4.96
   6   8  -1   17.93    2.94
  -6  -8   1   11.30    3.10
  -6  -8   1    9.30    5.15
   5   8  -1    1.24    4.18
   5   8  -1   -0.86    2.38
  -5  -8   1    1.27    4.32
  -5  -8   1    0.90    2.71
   4   8  -1    6.00    4.18
   4   8  -1   -0.24    3.77
   4   8  -1    2.85    2.32
  -4  -8   1   -1.87    4.05
  -4  -8   1    2.83    2.72
   3   8  -1   19.33    2.71
   3   8  -1   19.55    3.91
   3   8  -1   20.48    4.36
  -3  -8   1   14.55    2.95
  -3  -8   1   17.48    4.02
  -3  -8   1   16.87    2.97
   2   8  -1    4.39    3.92
   2   8  -1   10.67    2.35
   2   8  -1   11.03    3.92
  -2  -8   1    9.68    3.86
  -2  -8   1   12.71    2.66
   1   8  -1   53.71    3.74
   1   8  -1   59.77    5.29
   1   8  -1   54.08    5.29
  -1  -8   1   57.64    5.23
  -1  -8   1   54.16    3.60
  -1  -8   1   48.36    3.58
   0   8  -1    1.67    2.18
   0   8  -1    4.18    3.75
   0   8  -1    0.45    3.90
   0  -8   1    0.14    2.21
   0  -8   1   -1.43    1.77
  -1   8  -1   10.61    4.14
  -1   8  -1   -2.49    2.08
  -1   8  -1    1.80    3.87
   1  -8   1   -0.75    2.14
   1  -8   1    2.07    1.80
  -2   8  -1   12.35    4.25
  -2   8  -1    2.00    4.21
  -2   8  -1    7.88    2.36
   2  -8   1    9.55    2.36
   2  -8   1    9.52    1.92
  -3   8  -1    0.36    4.54
  -3   8  -1    1.76    2.29
  -3   8  -1    4.15    4.23
   3  -8   1    3.81    2.23
  -4   8  -1   14.45    4.40
  -4   8  -1   15.76    4.20
   4  -8   1   12.90    2.30
  -5   8  -1    1.63    3.95
   5  -8   1    5.95    2.08
  -6   8  -1    1.15    4.18
   6  -8   1    2.22    1.81
  -7   8  -1    3.51    4.34
   7  -8   1    0.98    1.63
  -8   8  -1    7.01    4.49
  -9   8  -1   -0.43    4.82
 -10   8  -1   -1.59    5.10
  14   7  -1    1.80    3.07
  13   7  -1   -1.63    2.72
  12   7  -1    2.34    2.73
 -12  -7   1   -6.20    3.37
  11   7  -1    1.10    2.70
 -11  -7   1    2.63    3.41
  10   7  -1   14.12    2.94
 -10  -7   1   13.27    3.49
   9   7  -1    4.03    2.47
  -9  -7   1    1.53    3.05
  -9  -7   1    0.63    5.16
   8   7  -1   -1.28    2.44
  -8  -7   1    0.36    3.01
  -8  -7   1    2.19    5.10
   7   7  -1    6.76    4.24
   7   7  -1    0.35    2.40
  -7  -7   1   -3.84    4.87
  -7  -7   1    2.72    2.86
   6   7  -1   10.21    4.11
   6   7  -1    5.26    2.45
  -6  -7   1   10.03    2.84
  -6  -7   1    9.94    4.61
   5   7  -1    4.03    2.28
   5   7  -1    1.64    3.90
  -5  -7   1    4.11    2.55
  -5  -7   1    3.89    4.11
   4   7  -1   10.22    2.32
   4   7  -1    3.11    3.34
   4   7  -1    4.07    3.78
  -4  -7   1   10.06    2.55
  -4  -7   1   -1.47    1.65
   3   7  -1   45.17    3.47
   3   7  -1   50.19    4.58
   3   7  -1   49.42    4.70
  -3  -7   1   56.10    3.91
  -3  -7   1   49.20    4.64
   2   7  -1  193.09    9.44
   2   7  -1  166.41    6.83
   2   7  -1  168.84    9.57
  -2  -7   1  171.36    9.23
  -2  -7   1  177.63    7.21
  -2  -7   1  179.16    7.17
   1   7  -1  134.64    8.11
   1   7  -1  136.33    8.07
   1   7  -1  139.19    5.76
  -1  -7   1  141.59    8.09
  -1  -7   1  135.60    5.97
  -1  -7   1  144.91    5.71
   0   7  -1   65.75    5.94
   0   7  -1   59.56    4.64
   0   7  -1   55.48    3.56
   0  -7   1   60.74    4.76
   0  -7   1   65.94    3.48
   0  -7   1   56.59    3.84
  -1   7  -1   55.47    3.44
  -1   7  -1   54.19    4.85
  -1   7  -1   52.90    4.68
   1  -7   1   49.87    3.58
   1  -7   1   55.13    3.27
  -2   7  -1    1.11    1.94
  -2   7  -1   -0.77    3.82
  -2   7  -1    1.59    3.47
   2  -7   1    1.55    1.54
   2  -7   1    1.65    1.99
  -3   7  -1    9.89    4.05
  -3   7  -1    9.90    3.77
  -3   7  -1    5.10    2.19
   3  -7   1   10.34    2.23
   3  -7   1    5.82    1.29
  -4   7  -1   38.41    5.08
  -4   7  -1   34.64    4.53
  -4   7  -1   31.54    2.96
   4  -7   1   35.15    2.63
   4  -7   1   31.94    2.74
  -5   7  -1    3.39    4.30
  -5   7  -1    9.83    3.99
   5  -7   1    9.14    2.02
  -6   7  -1   15.86    4.58
  -6   7  -1   17.73    4.17
   6  -7   1   21.61    2.15
  -7   7  -1   -0.94    4.07
   7  -7   1   -0.82    1.61
  -8   7  -1   -1.87    4.21
   8  -7   1    1.02    1.47
  -9   7  -1   -1.04    4.32
 -10   7  -1   -5.99    4.60
 -11   7  -1   -1.94    5.13
  14   6  -1    4.07    3.03
  13   6  -1   -1.57    2.69
  12   6  -1    0.55    2.54
 -12  -6   1   -1.24    3.49
  11   6  -1    4.13    2.54
 -11  -6   1    8.39    3.53
  10   6  -1    2.04    2.47
 -10  -6   1    1.89    3.23
   9   6  -1   14.18    2.72
  -9  -6   1   20.05    3.54
  -9  -6   1   19.21    5.48
   8   6  -1    8.12    2.53
  -8  -6   1    3.98    3.11
  -8  -6   1    3.46    5.32
   7   6  -1   -0.34    2.20
   7   6  -1   -0.26    3.25
  -7  -6   1    1.89    2.72
  -7  -6   1   -2.46    3.64
  -7  -6   1   -1.71    4.67
   6   6  -1    5.75    3.72
   6   6  -1    6.37    2.23
  -6  -6   1    7.07    2.70
  -6  -6   1    5.96    4.15
  -6  -6   1    8.04    3.55
   5   6  -1   21.76    3.84
   5   6  -1   21.54    3.62
   5   6  -1   22.36    2.51
  -5  -6   1   20.54    2.75
  -5  -6   1   23.97    4.23
  -5  -6   1   19.93    3.56
   4   6  -1   -2.07    2.97
   4   6  -1   -2.02    1.80
   4   6  -1    1.21    2.84
  -4  -6   1   -3.60    3.20
  -4  -6   1   -0.20    2.04
   3   6  -1   22.78    3.50
   3   6  -1   17.13    2.20
   3   6  -1   19.56    3.21
  -3  -6   1   22.43    2.53
  -3  -6   1   19.80    3.16
   2   6  -1    3.33    2.61
   2   6  -1    0.58    2.85
   2   6  -1    2.04    1.76
  -2  -6   1    3.28    2.01
  -2  -6   1    3.58    2.02
  -2  -6   1    2.99    1.60
  -2  -6   1    2.05    2.80
   1   6  -1   34.87    2.55
   1   6  -1   37.04    3.65
   1   6  -1   30.26    3.56
  -1  -6   1   36.27    3.52
  -1  -6   1   35.47    2.68
  -1  -6   1   29.41    2.60
   0   6  -1  100.18    6.32
   0   6  -1   86.28    6.42
   0   6  -1   87.90    4.16
   0  -6   1  101.03    6.02
   0  -6   1   88.74    4.03
   0  -6   1   89.62    4.34
  -1   6  -1   10.52    2.95
  -1   6  -1   10.05    1.85
  -1   6  -1    9.35    3.00
   1  -6   1    5.34    1.84
   1  -6   1    8.11    1.57
  -2   6  -1   26.34    3.55
  -2   6  -1   29.74    3.66
  -2   6  -1   26.52    2.33
   2  -6   1   25.91    2.30
   2  -6   1   23.48    1.96
  -3   6  -1   73.67    6.20
  -3   6  -1   82.25    7.03
  -3   6  -1   73.78    3.94
   3  -6   1   79.76    3.87
  -4   6  -1   30.48    4.37
  -4   6  -1   29.74    2.61
  -4   6  -1   29.52    4.00
   4  -6   1   33.57    2.53
   4  -6   1   31.16    2.19
  -5   6  -1    2.45    4.09
  -5   6  -1    5.83    3.68
  -5   6  -1    4.81    2.16
   5  -6   1    1.41    1.49
   5  -6   1    4.25    1.82
  -6   6  -1   75.08    6.78
  -6   6  -1   67.36    5.91
   6  -6   1   75.51    3.40
   6  -6   1   76.38    3.64
  -7   6  -1   -2.94    4.13
  -7   6  -1   -1.18    3.78
   7  -6   1    2.11    1.62
  -8   6  -1    7.02    4.25
   8  -6   1    7.43    1.60
  -9   6  -1   -3.23    4.19
 -10   6  -1    6.79    4.63
 -11   6  -1   -1.62    4.65
  14   5  -1   -3.14    2.75
  13   5  -1    3.34    2.64
  12   5  -1    0.95    2.45
  11   5  -1    3.10    2.43
 -11  -5   1   -1.60    5.78
 -11  -5   1    1.13    3.24
  10   5  -1   -4.25    2.16
 -10  -5   1   -1.26    2.97
 -10  -5   1   -2.20    5.27
   9   5  -1   16.91    2.76
  -9  -5   1   15.52    5.59
  -9  -5   1   16.64    3.41
   8   5  -1    4.12    3.79
   8   5  -1    2.65    2.34
  -8  -5   1   -3.82    4.85
  -8  -5   1   -3.78    2.77
   7   5  -1    9.20    2.38
   7   5  -1    8.61    3.69
  -7  -5   1   12.06    2.92
  -7  -5   1   13.71    3.76
  -7  -5   1   12.64    4.70
   6   5  -1   42.99    3.20
   6   5  -1   46.93    4.39
  -6  -5   1   38.57    3.40
  -6  -5   1   53.21    5.01
  -6  -5   1   43.00    4.25
   5   5  -1   -3.90    2.81
   5   5  -1    3.86    2.99
   5   5  -1   -2.02    1.78
  -5  -5   1    3.97    3.31
  -5  -5   1    0.05    2.03
  -5  -5   1   -3.24    2.69
   4   5  -1   13.09    3.04
   4   5  -1   11.89    2.87
   4   5  -1    9.29    1.87
  -4  -5   1    6.84    2.09
  -4  -5   1   11.75    2.79
  -4  -5   1    8.70    3.12
   3   5  -1   55.62    3.32
   3   5  -1   83.68    5.37
   3   5  -1   68.56    5.55
  -3  -5   1   54.89    4.08
  -3  -5   1   56.42    3.48
   2   5  -1   25.41    2.92
   2   5  -1   28.22    3.17
   2   5  -1   26.89    2.22
  -2  -5   1   35.79    2.30
  -2  -5   1   25.84    2.42
  -2  -5   1   32.95    3.20
   1   5  -1  308.06   13.42
   1   5  -1  315.08   10.89
   1   5  -1  306.32   13.47
  -1  -5   1  327.90   13.44
  -1  -5   1  330.81   11.04
  -1  -5   1  317.65   11.00
  -1  -5   1  311.96   10.83
   0   5  -1  130.00    6.87
   0   5  -1  110.44    6.68
   0   5  -1  121.22    4.85
   0  -5   1  125.03    4.79
   0  -5   1  119.64    6.56
   0  -5   1  127.43    5.06
  -1   5  -1   41.33    3.49
  -1   5  -1   36.11    2.38
  -1   5  -1   32.75    3.21
   1  -5   1   38.12    3.12
   1  -5   1   32.76    2.33
   1  -5   1   35.17    2.69
  -2   5  -1   23.44    2.96
  -2   5  -1   18.12    1.92
  -2   5  -1   23.03    3.07
   2  -5   1   25.53    1.78
   2  -5   1   23.38    2.00
  -3   5  -1   41.17    3.50
  -3   5  -1   38.88    2.72
  -3   5  -1   41.06    3.79
   3  -5   1   38.43    2.67
  -4   5  -1   -1.10    1.56
  -4   5  -1   -1.21    2.83
  -4   5  -1    2.16    3.27
   4  -5   1    0.95    1.61
   4  -5   1   -0.61    1.20
  -5   5  -1   17.36    2.29
  -5   5  -1   21.91    3.60
  -5   5  -1   21.91    4.02
   5  -5   1   17.74    1.97
   5  -5   1   20.16    1.78
  -6   5  -1    0.41    3.68
  -6   5  -1   -0.85    1.99
  -6   5  -1    7.46    4.15
   6  -5   1    0.07    1.62
   6  -5   1    1.10    1.38
  -7   5  -1    6.59    4.18
  -7   5  -1    0.77    3.73
   7  -5   1   -0.59    1.54
   7  -5   1   -2.12    1.30
  -8   5  -1    2.11    4.16
  -8   5  -1    3.82    3.88
   8  -5   1    4.52    1.54
  -9   5  -1   -0.50    4.05
   9  -5   1    2.62    1.41
 -10   5  -1   -0.53    4.29
 -11   5  -1   -1.23    4.57
 -12   5  -1    1.76    5.14
  14   4  -1    5.44    2.86
  13   4  -1    0.32    2.49
  12   4  -1    3.87    2.55
 -12  -4   1    9.05    5.84
  11   4  -1   -0.89    2.27
 -11  -4   1   -1.73    3.01
 -11  -4   1   -2.50    5.21
  10   4  -1    1.80    2.28
 -10  -4   1    1.66    2.91
 -10  -4   1    2.04    5.11
   9   4  -1   25.06    2.96
  -9  -4   1   39.04    6.01
  -9  -4   1   23.57    3.56
   8   4  -1    0.89    3.64
   8   4  -1    1.29    2.16
  -8  -4   1    0.91    2.69
  -8  -4   1    6.14    4.85
  -8  -4   1    5.48    3.68
   7   4  -1    5.34    2.12
   7   4  -1    4.36    3.33
  -7  -4   1    1.49    4.36
  -7  -4   1    5.39    2.57
  -7  -4   1    4.44    3.45
   6   4  -1   16.05    2.23
   6   4  -1   16.54    3.24
  -6  -4   1   18.85    2.62
  -6  -4   1   19.17    3.34
  -6  -4   1   23.96    3.97
   5   4  -1    7.03    2.74
   5   4  -1    8.61    1.86
   5   4  -1    5.34    2.77
  -5  -4   1   10.39    2.79
  -5  -4   1    6.45    2.14
  -5  -4   1    6.14    3.10
   4   4  -1   -0.39    1.62
   4   4  -1   -2.75    2.43
   4   4  -1    3.00    2.54
  -4  -4   1    2.84    2.46
  -4  -4   1   -1.61    2.68
  -4  -4   1    3.39    1.86
   3   4  -1   26.85    2.20
   3   4  -1   26.06    2.93
   3   4  -1   31.33    3.07
  -3  -4   1   29.46    3.12
  -3  -4   1   31.04    2.93
  -3  -4   1   31.61    2.40
   2   4  -1  213.82    7.64
   2   4  -1  209.86    9.64
   2   4  -1  216.25    9.70
  -2  -4   1  217.09    7.74
  -2  -4   1  209.83    9.36
  -2  -4   1  215.43    9.59
  -2  -4   1  222.32    7.65
   1   4  -1  612.34   24.57
   1   4  -1  602.37   20.36
   1   4  -1  600.60   24.51
  -1  -4   1  639.00   24.59
  -1  -4   1  632.98   20.46
  -1  -4   1  623.82   24.54
  -1  -4   1  637.17   20.38
   0   4  -1  542.37   17.73
   0   4  -1  540.03   21.43
   0   4  -1  520.12   21.44
   0  -4   1  537.93   17.69
   0  -4   1  549.68   21.35
   0  -4   1  542.64   17.79
  -1   4  -1  174.99    8.17
  -1   4  -1  169.57    8.06
  -1   4  -1  178.05    6.33
   1  -4   1  180.99    6.33
   1  -4   1  180.63    7.93
   1  -4   1  172.99    6.19
  -2   4  -1   91.73    5.56
  -2   4  -1   91.27    3.79
  -2   4  -1   89.41    5.51
   2  -4   1   93.42    3.80
  -3   4  -1    0.60    2.22
  -3   4  -1   -1.70    2.45
  -3   4  -1    0.97    1.29
   3  -4   1    2.54    1.35
   3  -4   1    0.58    1.06
  -4   4  -1   20.58    2.84
  -4   4  -1   20.84    3.17
  -4   4  -1   21.31    1.89
   4  -4   1   19.67    1.74
   4  -4   1   20.49    1.58
  -5   4  -1   75.52    6.35
  -5   4  -1   70.48    5.91
  -5   4  -1   76.67    3.61
   5  -4   1   75.91    3.37
   5  -4   1   69.57    3.19
  -6   4  -1   -1.34    3.53
  -6   4  -1   -0.65    3.31
  -6   4  -1    0.80    1.92
   6  -4   1    1.88    1.52
   6  -4   1    0.73    1.30
  -7   4  -1   -0.95    4.02
  -7   4  -1    0.16    2.15
  -7   4  -1   -0.16    3.66
   7  -4   1   -0.52    1.55
   7  -4   1   -0.70    1.37
  -8   4  -1   18.24    4.16
  -8   4  -1   21.72    4.52
   8  -4   1   18.90    1.89
   8  -4   1   18.15    1.75
  -9   4  -1    0.23    4.28
  -9   4  -1    4.76    4.02
   9  -4   1    2.22    1.50
 -10   4  -1    2.13    4.31
  10  -4   1   -0.25    1.39
 -11   4  -1   -4.42    4.47
 -12   4  -1   -4.38    4.66
 -13   4  -1   -7.30    4.95
  14   3  -1   18.72    3.19
  13   3  -1   15.12    2.94
  12   3  -1    8.39    2.58
 -12  -3   1    7.59    5.82
  11   3  -1   13.27    2.63
 -11  -3   1   13.20    3.48
 -11  -3   1   11.66    5.56
  10   3  -1    2.08    2.14
 -10  -3   1   -1.56    4.96
 -10  -3   1   -2.38    2.82
   9   3  -1    7.64    2.33
  -9  -3   1    6.18    3.08
  -9  -3   1   14.95    5.17
   8   3  -1    1.73    2.09
   8   3  -1   -2.92    3.37
  -8  -3   1    4.50    2.75
  -8  -3   1   -1.59    3.61
  -8  -3   1   -2.22    4.37
   7   3  -1    8.93    3.21
   7   3  -1    7.56    2.10
  -7  -3   1   13.62    2.64
  -7  -3   1   10.90    3.38
   6   3  -1   25.72    3.42
   6   3  -1   29.96    2.53
  -6  -3   1   34.12    4.12
  -6  -3   1   30.09    3.54
  -6  -3   1   31.38    2.85
   5   3  -1   -2.48    1.54
   5   3  -1   -0.23    2.19
  -5  -3   1   -1.99    2.94
  -5  -3   1    4.14    1.93
  -5  -3   1    2.15    2.60
   4   3  -1   60.66    5.37
   4   3  -1   80.33    5.30
   4   3  -1   74.26    3.56
  -4  -3   1   78.39    5.46
  -4  -3   1   71.34    3.64
  -4  -3   1   74.34    5.46
   3   3  -1   29.49    2.82
   3   3  -1   19.56    2.65
   3   3  -1   27.70    2.06
  -3  -3   1   24.55    2.22
  -3  -3   1   24.98    2.85
  -3  -3   1   26.06    2.79
   2   3  -1    7.41    2.16
   2   3  -1    7.47    1.59
   2   3  -1    7.62    2.28
   2   3  -1    5.12    1.47
  -2  -3   1    5.83    1.65
  -2  -3   1    3.26    2.08
  -2  -3   1    4.66    1.39
  -2  -3   1    3.53    1.85
   1   3  -1   42.73    3.11
   1   3  -1   42.49    2.72
   1   3  -1   39.97    2.44
  -1  -3   1   44.55    2.52
  -1  -3   1   44.58    2.61
  -1  -3   1   41.00    2.86
   0   3  -1  136.38    6.71
   0   3  -1  135.19    4.96
   0   3  -1  128.58    6.72
   0  -3   1  130.48    6.61
   0  -3   1  135.07    4.97
   0  -3   1  143.13    5.14
   0  -3   1  139.98    6.49
  -1   3  -1    0.05    1.89
  -1   3  -1   -0.14    1.08
  -1   3  -1    3.08    2.00
   1  -3   1   -2.49    1.17
   1  -3   1   -2.41    1.72
   1  -3   1    1.22    0.96
  -2   3  -1  142.17    5.06
  -2   3  -1  134.79    6.62
  -2   3  -1  136.44    6.58
   2  -3   1  134.71    6.32
   2  -3   1  146.60    5.03
  -3   3  -1   16.20    1.47
  -3   3  -1   16.12    2.22
  -3   3  -1   13.64    2.38
   3  -3   1   16.86    1.29
   3  -3   1   14.85    1.46
  -4   3  -1   78.15    5.19
  -4   3  -1   76.82    3.40
  -4   3  -1   79.22    5.13
   4  -3   1   73.01    3.20
   4  -3   1   75.76    3.09
  -5   3  -1   16.61    1.81
  -5   3  -1   17.16    2.98
  -5   3  -1   15.57    2.79
   5  -3   1   15.72    1.58
   5  -3   1   17.33    1.46
  -6   3  -1  114.25    4.78
  -6   3  -1  107.15    6.93
  -6   3  -1   97.15    7.19
   6  -3   1  115.78    4.37
   6  -3   1  110.98    4.28
  -7   3  -1   11.83    2.21
  -7   3  -1   13.80    3.95
  -7   3  -1   22.20    3.77
   7  -3   1   14.95    1.80
   7  -3   1   18.06    1.69
  -8   3  -1    0.54    4.19
  -8   3  -1   -3.06    3.93
   8  -3   1    3.49    1.50
   8  -3   1    5.62    1.61
  -9   3  -1   -2.46    4.00
  -9   3  -1    0.04    3.70
   9  -3   1    0.62    1.53
 -10   3  -1   -2.13    4.31
  10  -3   1    1.10    1.53
 -11   3  -1   -7.18    4.20
  11  -3   1    0.78    1.46
 -12   3  -1    2.46    4.44
 -13   3  -1   11.05    5.51
  14   2  -1    9.02    2.81
  13   2  -1    9.82    2.70
 -13  -2   1   11.64    6.14
  12   2  -1   12.28    2.75
 -12  -2   1   13.02    5.65
  11   2  -1    2.27    2.30
 -11  -2   1   -2.53    5.10
  10   2  -1   11.69    2.44
 -10  -2   1    8.73    3.12
 -10  -2   1    4.16    4.96
   9   2  -1   17.01    2.63
  -9  -2   1   21.38    3.39
  -9  -2   1   16.55    5.31
   8   2  -1    1.00    2.00
   8   2  -1   -0.88    3.22
  -8  -2   1    0.79    4.38
  -8  -2   1   -1.27    2.57
  -8  -2   1    2.71    3.69
   7   2  -1   -0.99    1.82
   7   2  -1    1.37    2.96
   7   2  -1   -3.59    1.80
  -7  -2   1    1.96    3.78
  -7  -2   1   -0.09    2.27
  -7  -2   1   -3.43    3.15
   6   2  -1    6.34    1.82
   6   2  -1    9.93    2.79
   6   2  -1    6.67    1.90
  -6  -2   1    2.75    3.18
  -6  -2   1    4.43    2.12
  -6  -2   1    1.01    2.75
   5   2  -1    7.59    1.73
   5   2  -1    4.49    2.42
   5   2  -1    7.30    1.74
  -5  -2   1    5.59    1.96
  -5  -2   1   11.39    2.92
  -5  -2   1    3.64    2.51
   4   2  -1   25.21    2.73
   4   2  -1   28.97    2.67
   4   2  -1   29.45    2.21
   4   2  -1   29.72    2.17
  -4  -2   1   26.09    2.27
  -4  -2   1   25.07    2.87
  -4  -2   1   24.82    3.04
   3   2  -1   14.35    1.68
   3   2  -1   11.60    2.36
   3   2  -1   12.96    1.72
   3   2  -1   15.68    2.35
  -3  -2   1   16.01    2.56
  -3  -2   1   13.49    1.65
  -3  -2   1   12.83    2.38
  -3  -2   1   12.68    1.85
   2   2  -1   35.73    2.54
   2   2  -1   33.24    2.88
   2   2  -1   30.87    2.37
   2   2  -1   33.89    2.86
  -2  -2   1   35.66    2.97
  -2  -2   1   35.85    2.28
  -2  -2   1   32.54    2.40
  -2  -2   1   35.86    2.88
   1   2  -1    0.69    1.78
   1   2  -1    2.28    1.81
   1   2  -1    2.65    1.22
   1   2  -1    1.23    1.30
  -1  -2   1    1.92    1.75
  -1  -2   1    1.96    1.33
  -1  -2   1    2.52    1.13
  -1  -2   1    0.33    1.72
   0   2  -1   20.10    1.40
   0   2  -1   15.78    1.81
   0   2  -1   20.26    1.89
   0   2  -1   17.60    1.27
   0  -2   1   15.58    1.67
   0  -2   1   18.05    1.84
   0  -2   1   18.74    1.45
   0  -2   1   18.59    1.28
   0  -2   1   18.81    1.48
  -1   2  -1  523.62   16.96
  -1   2  -1  504.08   20.41
  -1   2  -1  526.66   20.44
  -1   2  -1  544.96   17.01
   1  -2   1  531.09   16.97
   1  -2   1  521.99   20.40
   1  -2   1  508.09   20.38
  -2   2  -1    1.06    0.98
  -2   2  -1   -1.31    1.85
  -2   2  -1    0.09    1.07
  -2   2  -1    1.61    1.71
   2  -2   1    0.37    0.82
   2  -2   1   -0.59    1.00
   2  -2   1   -1.69    1.20
   2  -2   1   -3.69    1.49
  -3   2  -1   61.41    4.19
  -3   2  -1   61.96    2.73
  -3   2  -1   64.21    4.07
   3  -2   1   66.09    2.56
   3  -2   1   61.51    2.62
   3  -2   1   61.17    3.67
  -4   2  -1   31.07    2.70
  -4   2  -1   29.49    2.79
  -4   2  -1   30.22    2.06
   4  -2   1   28.18    1.76
   4  -2   1   30.87    1.88
  -5   2  -1   12.24    1.61
  -5   2  -1   11.74    2.56
  -5   2  -1    9.10    2.61
   5  -2   1   13.25    1.39
   5  -2   1   12.26    1.30
  -6   2  -1  160.21    7.93
  -6   2  -1  153.65    8.07
  -6   2  -1  159.19    6.01
   6  -2   1  161.47    5.72
   6  -2   1  153.41    5.66
  -7   2  -1    4.68    3.43
  -7   2  -1    9.67    3.35
  -7   2  -1    5.47    1.96
   7  -2   1    7.28    1.48
   7  -2   1    6.29    1.56
  -8   2  -1    3.49    3.83
  -8   2  -1    7.13    3.93
  -8   2  -1    3.57    2.22
   8  -2   1    4.75    1.53
   8  -2   1    3.66    1.67
  -9   2  -1   22.48    4.59
  -9   2  -1   20.10    4.44
   9  -2   1   19.55    1.99
 -10   2  -1   -1.30    3.98
 -10   2  -1    0.34    4.24
  10  -2   1    2.28    1.59
 -11   2  -1   -3.83    4.17
  11  -2   1    2.03    1.62
 -12   2  -1    2.27    4.67
  12  -2   1    2.43    1.49
 -13   2  -1   -2.81    4.68
  14   1  -1    0.74    2.51
  13   1  -1    8.87    2.72
 -13  -1   1    7.10    5.99
  12   1  -1   17.08    2.73
 -12  -1   1   11.09    5.75
  11   1  -1    0.50    2.22
 -11  -1   1    0.17    5.22
  10   1  -1   -2.41    2.00
 -10  -1   1   -3.12    4.61
 -10  -1   1    2.43    2.77
   9   1  -1   18.28    2.61
  -9  -1   1   18.72    4.50
  -9  -1   1   29.68    5.33
  -9  -1   1   22.55    3.30
   8   1  -1    8.87    2.24
   8   1  -1   12.69    2.32
  -8  -1   1   11.45    2.73
  -8  -1   1    3.84    3.84
  -8  -1   1   16.91    4.34
   7   1  -1   -1.92    2.86
   7   1  -1    0.50    1.74
   7   1  -1    3.87    1.91
  -7  -1   1   -2.03    2.21
  -7  -1   1    2.83    3.15
  -7  -1   1    2.35    3.52
   6   1  -1   10.96    1.89
   6   1  -1   15.18    2.07
   6   1  -1   10.14    2.77
  -6  -1   1    8.56    2.17
  -6  -1   1   11.89    3.01
  -6  -1   1   11.93    3.21
   5   1  -1   12.23    2.60
   5   1  -1   13.81    1.79
   5   1  -1    9.96    1.73
  -5  -1   1   12.69    2.76
  -5  -1   1   10.04    1.99
  -5  -1   1    8.35    2.61
   4   1  -1   61.36    3.14
   4   1  -1   53.80    5.06
   4   1  -1   55.88    4.97
   4   1  -1   61.54    3.17
  -4  -1   1   69.94    4.87
  -4  -1   1   59.16    5.22
  -4  -1   1   56.16    3.30
   3   1  -1  177.07    8.06
   3   1  -1  168.50    6.13
   3   1  -1  164.54    7.56
   3   1  -1  163.70    6.08
  -3  -1   1  166.13    6.10
  -3  -1   1  164.24    8.15
  -3  -1   1  172.25    8.03
  -3  -1   1  166.59    6.18
   2   1  -1   50.77    2.65
   2   1  -1   52.57    4.19
   2   1  -1   42.71    2.62
   2   1  -1   50.76    4.16
  -2  -1   1   49.34    2.53
  -2  -1   1   50.66    2.79
  -2  -1   1   41.87    3.04
  -2  -1   1   44.33    3.01
   1   1  -1   96.48    4.72
   1   1  -1   98.96    4.69
   1   1  -1  105.40    3.73
   1   1  -1  100.40    3.70
  -1  -1   1  101.10    4.71
  -1  -1   1  104.45    3.70
  -1  -1   1  104.75    3.71
   0   1  -1  235.39    9.63
   0   1  -1  248.35    9.64
   0   1  -1  255.29    8.02
   0   1  -1  237.49    7.99
   0  -1   1  247.74    8.00
   0  -1   1  238.89    9.62
   0  -1   1  253.46    8.02
   0  -1   1  243.17    9.62
  -1   1  -1   15.29    1.08
  -1   1  -1   15.56    1.03
  -1   1  -1   15.41    0.90
  -1   1  -1   14.05    1.00
   1  -1   1   14.13    1.30
   1  -1   1   15.69    0.96
   1  -1   1   14.40    1.29
   1  -1   1   14.34    0.83
  -2   1  -1   29.97    2.56
  -2   1  -1   29.12    1.75
  -2   1  -1   31.97    2.01
  -2   1  -1   33.34    1.56
   2  -1   1   31.01    1.50
   2  -1   1   30.42    1.40
  -3   1  -1  337.64   13.92
  -3   1  -1  338.98   13.87
  -3   1  -1  348.04   11.42
  -3   1  -1  347.00   11.45
   3  -1   1  353.88   13.69
   3  -1   1  347.45   11.34
   3  -1   1  361.82   11.36
  -4   1  -1   92.05    5.30
  -4   1  -1   94.87    5.19
  -4   1  -1   97.08    5.30
  -4   1  -1  101.31    3.84
   4  -1   1   99.87    3.62
   4  -1   1  100.43    3.67
  -5   1  -1   25.26    2.82
  -5   1  -1   17.44    1.71
  -5   1  -1   21.00    2.43
  -5   1  -1   16.73    2.49
   5  -1   1   21.35    1.51
   5  -1   1   18.49    1.51
  -6   1  -1   23.67    3.13
  -6   1  -1   24.12    2.97
  -6   1  -1   25.02    2.91
  -6   1  -1   25.33    2.14
   6  -1   1   27.86    1.84
   6  -1   1   26.90    1.82
  -7   1  -1    8.13    2.97
  -7   1  -1   10.91    2.05
  -7   1  -1    9.50    3.24
  -7   1  -1   11.00    3.35
   7  -1   1   11.95    1.62
   7  -1   1   12.04    1.64
  -8   1  -1   39.14    3.07
  -8   1  -1   40.42    4.20
  -8   1  -1   41.95    4.59
  -8   1  -1   40.65    4.52
   8  -1   1   35.83    2.70
   8  -1   1   35.90    2.67
  -9   1  -1   22.74    2.86
   9  -1   1   17.91    2.14
   9  -1   1   25.62    2.24
 -10   1  -1    5.85    4.24
 -10   1  -1    5.67    4.10
  10  -1   1    8.51    1.80
 -11   1  -1   -1.67    4.41
  11  -1   1    3.87    1.81
 -12   1  -1    2.94    4.58
  12  -1   1   -0.13    1.62
 -13   1  -1   -0.80    4.73
  13  -1   1    0.61    1.59
 -14   1  -1    1.04    5.44
  14   0  -1    3.87    2.56
  13   0  -1   21.92    3.02
 -13   0   1   27.36    6.25
  12   0  -1   18.14    2.77
 -12   0   1   15.13    5.47
  11   0  -1    7.78    2.43
 -11   0   1    9.92    4.97
  10   0  -1    0.40    2.09
 -10   0   1   -4.28    4.54
 -10   0   1    1.25    2.85
   9   0  -1   11.24    2.32
  -9   0   1    6.51    2.89
  -9   0   1    5.50    4.63
  -9   0   1    8.57    4.70
  -9   0   1   11.00    4.16
   8   0  -1   19.54    2.41
   8   0  -1   18.25    2.59
  -8   0   1   18.61    2.93
  -8   0   1   25.00    4.55
  -8   0   1   22.95    4.19
   7   0  -1   -1.37    1.73
   7   0  -1    2.38    1.93
  -7   0   1    2.28    2.19
  -7   0   1    1.47    3.72
  -7   0   1   -2.61    3.79
  -7   0   1   -2.33    3.15
   6   0  -1   11.80    1.95
   6   0  -1   12.79    2.80
   6   0  -1    7.38    1.77
  -6   0   1    7.64    2.94
  -6   0   1    7.60    2.04
  -6   0   1   10.98    3.26
   5   0  -1   12.22    1.79
   5   0  -1   12.38    1.78
   5   0  -1   12.91    2.51
  -5   0   1   10.76    1.94
  -5   0   1   12.71    2.89
  -5   0   1   10.67    2.63
   4   0  -1    4.52    2.13
   4   0  -1    3.38    1.45
   4   0  -1    4.53    1.44
  -4   0   1    5.22    2.25
  -4   0   1    6.29    1.66
   3   0  -1  190.68    8.74
   3   0  -1  191.17    6.81
   3   0  -1  195.73    6.80
   3   0  -1  192.80    8.63
  -3   0   1  189.92    8.78
  -3   0   1  198.66    8.88
  -3   0   1  188.68    6.89
   2   0  -1  200.57    8.59
   2   0  -1  207.32    7.04
   2   0  -1  202.86    7.02
   2   0  -1  194.12    8.76
  -2   0   1  212.23    7.05
  -2   0   1  204.97    7.06
  -2   0   1  200.71    8.93
  -2   0   1  201.77    8.89
   1   0  -1  187.59    6.16
   1   0  -1  181.52    6.18
   1   0  -1  181.40    7.55
   1   0  -1  183.26    7.47
  -1   0   1  178.02    7.49
  -1   0   1  179.43    7.48
  -1   0   1  186.80    6.18
  -1   0   1  188.69    6.18
   0   0  -1  237.86    7.71
   0   0   1  237.95    7.71
  -2   0  -1  822.47   25.34
  -2   0  -1  786.00   30.34
  -2   0  -1  764.65   30.34
  -2   0  -1  771.58   25.34
   2   0   1  820.18   25.33
   2   0   1  779.77   25.30
  -3   0  -1   11.99    1.20
  -3   0  -1    7.83    1.85
  -3   0  -1    9.24    1.86
  -3   0  -1   11.60    1.30
   3   0   1   10.54    1.47
   3   0   1   11.27    1.06
   3   0   1    9.61    1.08
   3   0   1   10.37    1.50
  -4   0  -1   27.51    1.95
  -4   0  -1   27.86    2.35
  -4   0  -1   26.20    2.41
   4   0   1   27.50    1.82
   4   0   1   27.37    1.99
   4   0   1   22.88    1.67
  -5   0  -1   22.81    1.86
  -5   0  -1   22.95    2.69
  -5   0  -1   24.80    2.52
   5   0   1   27.28    1.74
  -6   0  -1   13.89    2.82
  -6   0  -1    9.87    2.63
  -6   0  -1   15.52    1.86
   6   0   1   14.39    1.56
  -7   0  -1    4.71    2.86
  -7   0  -1   16.96    3.16
  -7   0  -1   12.67    2.03
   7   0   1   10.21    1.58
  -8   0  -1   45.74    3.20
  -8   0  -1   44.84    4.58
  -8   0  -1   43.79    4.28
   8   0   1   44.91    2.84
   8   0   1   40.32    2.65
  -9   0  -1   13.60    4.38
  -9   0  -1    9.36    3.86
  -9   0  -1   11.57    2.66
   9   0   1    7.38    1.97
   9   0   1    7.88    1.87
 -10   0  -1   19.95    4.54
 -10   0  -1   15.49    4.38
 -10   0  -1   17.41    4.03
  10   0   1   20.09    2.15
 -11   0  -1   19.80    4.74
  11   0   1   20.38    2.30
 -12   0  -1   -2.18    4.62
  12   0   1    1.65    1.80
 -13   0  -1   -5.68    4.77
  13   0   1   -2.10    1.75
 -14   0  -1    2.42    5.57
  14   0   1    3.95    1.84
  13  -1  -1   32.05    3.18
 -13   1   1   34.13    6.37
  12  -1  -1   15.65    2.62
 -12   1   1    6.68    5.21
  11  -1  -1   13.91    2.53
 -11   1   1   21.53    5.34
  10  -1  -1    0.34    2.08
 -10   1   1   -3.57    4.44
   9  -1  -1    2.04    1.99
  -9   1   1    3.55    2.64
  -9   1   1    3.78    4.43
   8  -1  -1    9.63    2.23
   8  -1  -1   12.42    2.30
  -8   1   1    4.34    2.62
  -8   1   1    7.34    4.32
  -8   1   1    4.27    4.21
   7  -1  -1   -1.55    1.81
   7  -1  -1   -1.28    1.80
  -7   1   1   -0.48    3.69
  -7   1   1    3.07    3.57
  -7   1   1   -2.48    2.19
   6  -1  -1    1.09    1.64
   6  -1  -1    1.89    1.69
  -6   1   1    0.49    1.89
  -6   1   1    2.97    3.04
  -6   1   1    3.41    3.09
   5  -1  -1    0.84    1.53
   5  -1  -1    4.66    1.57
   5  -1  -1    0.98    2.30
  -5   1   1    4.63    2.82
  -5   1   1    3.60    2.77
  -5   1   1    3.91    1.73
   4  -1  -1    2.56    2.02
   4  -1  -1    1.68    1.39
   4  -1  -1    0.08    1.38
  -4   1   1   -1.16    1.55
  -4   1   1    1.19    2.29
  -4   1   1    1.60    2.30
   3  -1  -1   91.26    3.73
   3  -1  -1   90.30    3.73
   3  -1  -1   85.44    5.31
   3  -1  -1   84.76    5.29
  -3   1   1   87.17    3.77
  -3   1   1   79.05    5.44
  -3   1   1   88.73    5.28
   2  -1  -1    0.92    1.33
   2  -1  -1   -1.10    2.15
   2  -1  -1    4.05    1.95
   2  -1  -1    1.03    1.29
   2  -1  -1   -0.40    1.93
  -2   1   1    0.64    1.38
  -2   1   1    3.41    2.26
  -2   1   1    0.13    1.36
  -2   1   1    0.39    2.21
   1  -1  -1   53.15    2.29
   1  -1  -1   51.42    2.91
   1  -1  -1   53.61    2.40
   1  -1  -1   56.63    3.36
  -1   1   1   49.65    3.29
  -1   1   1   54.60    2.28
  -1   1   1   47.14    3.14
  -1   1   1   54.07    2.28
   0  -1  -1   37.72    2.09
   0  -1  -1   35.17    2.03
   0  -1  -1   37.14    1.53
   0  -1  -1   36.92    1.56
   0   1   1   34.99    2.06
   0   1   1   38.34    1.55
   0   1   1   36.58    2.06
   0   1   1   38.31    1.54
  -1  -1  -1  482.92   18.44
  -1  -1  -1  485.75   15.39
  -1  -1  -1  462.59   18.41
  -1  -1  -1  486.71   15.39
   1   1   1  457.16   18.40
   1   1   1  487.23   15.39
   1   1   1  485.93   18.43
   1   1   1  477.14   15.39
  -2  -1  -1  651.18   20.62
  -2  -1  -1  629.30   24.72
  -2  -1  -1  621.25   24.71
  -2  -1  -1  638.12   20.65
   2   1   1  670.79   20.63
   2   1   1  629.82   24.71
   2   1   1  640.83   24.71
   2   1   1  646.02   20.62
  -3  -1  -1    8.89    1.34
  -3  -1  -1    6.20    1.80
  -3  -1  -1    5.72    1.16
  -3  -1  -1    4.88    1.94
   3   1   1    4.78    1.14
   3   1   1    4.30    1.67
   3   1   1    6.63    1.16
   3   1   1    6.03    1.68
  -4  -1  -1   10.47    1.51
  -4  -1  -1    9.52    2.09
  -4  -1  -1    7.40    2.00
   4   1   1    7.07    1.74
   4   1   1    7.76    1.24
   4   1   1    9.62    1.25
  -5  -1  -1   50.83    2.90
  -5  -1  -1   51.40    4.31
  -5  -1  -1   51.28    4.27
   5   1   1   48.80    4.15
   5   1   1   53.27    2.63
   5   1   1   52.82    2.71
  -6  -1  -1  103.34    6.20
  -6  -1  -1  105.38    4.47
  -6  -1  -1  104.90    6.34
   6   1   1  104.04    4.24
   6   1   1  103.89    4.21
  -7  -1  -1  111.79    5.08
  -7  -1  -1  124.12    7.10
  -7  -1  -1  117.63    7.15
   7   1   1  121.62    4.81
   7   1   1  115.11    4.69
  -8  -1  -1   37.05    3.05
  -8  -1  -1   36.75    4.37
  -8  -1  -1   43.67    4.26
   8   1   1   35.51    2.62
   8   1   1   39.16    2.81
  -9  -1  -1    7.03    3.79
  -9  -1  -1    8.03    2.63
  -9  -1  -1   11.35    4.10
   9   1   1    8.19    2.04
   9   1   1   10.56    1.96
 -10  -1  -1    0.59    4.38
 -10  -1  -1    5.65    2.61
 -10  -1  -1   -3.34    3.78
  10   1   1   -0.18    1.79
 -11  -1  -1   -4.15    4.45
  11   1   1    1.23    1.89
 -12  -1  -1    1.28    4.90
  12   1   1    4.91    2.02
 -13  -1  -1    2.52    5.10
  13   1   1    2.06    2.02
 -14  -1  -1    0.61    5.47
  14   1   1    5.15    2.07
  13  -2  -1    9.13    2.44
 -13   2   1    6.60    5.76
  12  -2  -1   15.35    2.61
 -12   2   1    9.18    5.19
  11  -2  -1   11.65    2.50
 -11   2   1    4.73    5.06
  10  -2  -1   14.62    2.41
 -10   2   1   11.60    4.66
   9  -2  -1   10.64    2.29
  -9   2   1   15.09    4.47
  -9   2   1    8.94    2.79
   8  -2  -1   19.52    2.51
  -8   2   1   21.01    4.81
  -8   2   1   17.18    4.75
  -8   2   1   20.17    2.96
   7  -2  -1   26.67    2.57
   7  -2  -1   31.55    2.61
  -7   2   1   30.47    4.46
  -7   2   1   30.74    3.01
  -7   2   1   24.22    4.53
   6  -2  -1    4.81    1.79
   6  -2  -1    3.13    1.69
  -6   2   1    1.83    3.41
  -6   2   1    6.73    2.16
  -6   2   1    3.14    3.15
   5  -2  -1    5.68    2.35
   5  -2  -1   -0.36    1.54
   5  -2  -1    1.82    1.49
  -5   2   1    2.05    2.86
  -5   2   1    0.65    2.75
  -5   2   1    2.07    1.74
   4  -2  -1    2.26    1.49
   4  -2  -1    2.29    2.11
   4  -2  -1    1.73    1.35
  -4   2   1    2.57    2.52
  -4   2   1   -0.23    2.44
  -4   2   1    2.30    1.56
   3  -2  -1    4.31    2.30
   3  -2  -1    6.55    1.35
   3  -2  -1    3.54    1.42
   3  -2  -1    5.68    1.90
  -3   2   1    5.48    1.50
  -3   2   1    5.41    2.27
  -3   2   1    4.12    2.29
   2  -2  -1    9.26    2.03
   2  -2  -1    9.52    1.58
   2  -2  -1    9.94    1.41
  -2   2   1   11.29    1.53
  -2   2   1    8.88    2.35
   1  -2  -1   36.70    2.44
   1  -2  -1   41.12    2.71
   1  -2  -1   37.46    2.28
   1  -2  -1   46.82    3.00
  -1   2   1   36.90    2.50
  -1   2   1   41.84    2.84
  -1   2   1   38.53    2.34
  -1   2   1   43.31    2.84
   0  -2  -1  106.88    3.92
   0  -2  -1  100.26    4.96
   0  -2  -1  106.71    3.83
   0   2   1  107.66    4.92
   0   2   1  101.50    5.02
   0   2   1  107.82    3.88
   0   2   1  109.51    3.92
  -1  -2  -1   25.63    1.69
  -1  -2  -1   28.46    1.87
  -1  -2  -1   27.42    1.61
  -1  -2  -1   28.34    1.88
  -1  -2  -1   27.67    1.78
   1   2   1   29.44    2.45
   1   2   1   28.59    1.87
   1   2   1   29.34    1.79
   1   2   1   27.78    1.64
  -2  -2  -1   86.34    4.32
  -2  -2  -1   82.73    3.27
  -2  -2  -1   84.53    3.20
  -2  -2  -1   75.06    4.47
   2   2   1   83.27    3.22
   2   2   1   79.39    4.34
   2   2   1   78.26    4.26
   2   2   1   84.76    3.23
  -3  -2  -1   82.04    5.33
  -3  -2  -1   81.04    5.31
  -3  -2  -1   86.95    3.68
  -3  -2  -1   85.68    3.53
   3   2   1   87.96    3.48
   3   2   1   89.31    5.18
   3   2   1   88.95    3.62
   3   2   1   84.09    5.16
  -4  -2  -1   30.36    2.83
  -4  -2  -1   27.76    2.46
  -4  -2  -1   24.21    1.99
   4   2   1   24.75    2.29
   4   2   1   26.04    1.84
   4   2   1   26.33    2.41
   4   2   1   24.51    1.71
  -5  -2  -1   14.66    1.81
  -5  -2  -1    7.75    2.55
  -5  -2  -1   13.17    2.31
   5   2   1   10.39    2.06
   5   2   1   10.53    1.50
   5   2   1   11.68    1.55
  -6  -2  -1    2.10    1.76
  -6  -2  -1   -1.73    2.41
  -6  -2  -1    1.23    2.66
   6   2   1   -1.93    1.38
   6   2   1    1.14    2.07
   6   2   1    0.33    1.40
  -7  -2  -1   22.66    2.46
  -7  -2  -1   26.27    3.65
  -7  -2  -1   26.68    3.28
   7   2   1   28.41    2.27
   7   2   1   26.26    2.14
  -8  -2  -1   12.66    3.39
  -8  -2  -1   12.36    3.98
  -8  -2  -1   12.31    2.48
   8   2   1   12.84    2.01
   8   2   1   10.91    1.92
  -9  -2  -1   40.63    5.17
  -9  -2  -1   26.89    4.42
  -9  -2  -1   26.96    3.19
   9   2   1   35.00    2.68
   9   2   1   33.93    2.81
 -10  -2  -1    6.36    4.13
 -10  -2  -1    2.38    2.76
 -10  -2  -1    0.50    4.59
  10   2   1    3.21    1.97
 -11  -2  -1   -2.56    4.55
  11   2   1   -0.51    1.89
 -12  -2  -1    7.35    5.16
  12   2   1    6.58    2.13
 -13  -2  -1   -0.01    5.07
  13   2   1   -0.13    2.06
 -14  -2  -1    3.03    5.67
  14   2   1    5.16    2.25
 -15  -2  -1   -1.63    5.97
  15   2   1    2.69    2.16
  13  -3  -1   -1.18    2.08
 -13   3   1   -7.88    5.39
  12  -3  -1    9.96    2.39
 -12   3   1   11.04    5.59
  11  -3  -1   15.73    2.51
 -11   3   1   12.31    4.99
  10  -3  -1   15.28    2.45
 -10   3   1   17.50    4.93
   9  -3  -1    4.55    2.11
  -9   3   1    3.70    4.33
   8  -3  -1   -3.02    2.00
  -8   3   1    5.60    4.22
  -8   3   1    1.68    2.54
  -8   3   1    1.82    4.64
   7  -3  -1    6.42    2.01
   7  -3  -1    3.54    2.03
  -7   3   1   -0.01    3.99
  -7   3   1    4.90    4.35
  -7   3   1    2.08    2.35
   6  -3  -1   -0.56    1.66
   6  -3  -1   -0.73    1.83
  -6   3   1    0.87    2.03
  -6   3   1   -6.12    3.57
  -6   3   1    1.78    3.51
   5  -3  -1   18.49    1.97
   5  -3  -1   22.30    2.18
  -5   3   1   21.89    3.43
  -5   3   1   18.46    2.29
  -5   3   1   22.67    3.35
   4  -3  -1    1.11    1.34
   4  -3  -1    0.24    1.50
   4  -3  -1    1.95    2.19
  -4   3   1    1.35    1.63
  -4   3   1    0.09    2.62
  -4   3   1   -0.21    2.66
   3  -3  -1   12.70    1.74
   3  -3  -1   11.23    2.67
   3  -3  -1   12.19    1.51
  -3   3   1    9.87    2.60
  -3   3   1   13.92    1.70
   2  -3  -1  187.04    8.47
   2  -3  -1  184.98    6.52
   2  -3  -1  182.08    6.59
  -2   3   1  180.83    8.49
  -2   3   1  187.39    8.48
  -2   3   1  179.38    6.58
   1  -3  -1   31.03    2.21
   1  -3  -1   33.79    2.63
   1  -3  -1   32.07    2.10
   1  -3  -1   30.35    3.02
  -1   3   1   31.53    2.87
  -1   3   1   32.24    2.06
  -1   3   1   29.72    2.87
   0  -3  -1   12.22    1.47
   0  -3  -1   13.19    2.36
   0  -3  -1   12.24    1.68
   0  -3  -1   11.42    2.18
   0   3   1   10.83    1.56
   0   3   1   13.90    2.39
   0   3   1   13.12    2.37
   0   3   1   11.34    1.54
  -1  -3  -1   10.28    1.39
  -1  -3  -1   11.45    2.21
  -1  -3  -1    9.04    1.60
  -1  -3  -1    8.98    2.34
   1   3   1    9.71    2.31
   1   3   1   10.75    2.27
   1   3   1   10.07    1.60
   1   3   1   10.34    1.56
   1   3   1   11.53    1.51
  -2  -3  -1    5.12    2.42
  -2  -3  -1    0.12    1.24
  -2  -3  -1    2.69    1.59
  -2  -3  -1   -0.94    2.07
   2   3   1    4.35    2.16
   2   3   1    0.26    2.07
   2   3   1   -0.54    1.43
   2   3   1    1.66    1.36
  -3  -3  -1   53.23    4.27
  -3  -3  -1   29.48    2.21
  -3  -3  -1   27.42    2.72
  -3  -3  -1   31.63    2.30
   3   3   1   54.81    4.30
   3   3   1   34.15    2.46
   3   3   1   34.09    2.40
   3   3   1   32.73    2.79
  -4  -3  -1  118.09    4.83
  -4  -3  -1  117.38    6.28
  -4  -3  -1  116.84    6.39
   4   3   1  125.48    4.74
   4   3   1  116.81    4.61
   4   3   1  120.64    6.37
   4   3   1  117.84    6.38
  -5  -3  -1    5.41    1.74
  -5  -3  -1    5.70    2.25
  -5  -3  -1    9.54    2.69
   5   3   1    6.97    1.45
   5   3   1    6.00    2.15
   5   3   1    2.91    1.49
  -6  -3  -1    4.18    2.94
  -6  -3  -1    6.48    1.92
  -6  -3  -1    9.59    2.67
   6   3   1    6.78    2.42
   6   3   1    8.89    1.75
   6   3   1    8.55    1.60
  -7  -3  -1   11.04    2.22
  -7  -3  -1    7.58    2.94
  -7  -3  -1   14.39    3.54
   7   3   1   12.41    1.94
   7   3   1   14.84    1.90
   7   3   1   14.26    2.77
  -8  -3  -1   55.69    4.06
  -8  -3  -1   73.52    6.62
   8   3   1   60.06    3.61
   8   3   1   67.67    3.76
  -9  -3  -1   42.26    3.69
  -9  -3  -1   46.51    4.83
  -9  -3  -1   44.49    5.45
   9   3   1   44.67    3.28
   9   3   1   45.86    3.19
 -10  -3  -1   27.63    3.42
 -10  -3  -1   17.62    4.41
 -10  -3  -1   28.38    5.35
  10   3   1   16.11    2.38
 -11  -3  -1   37.41    5.59
  11   3   1   26.11    2.72
 -12  -3  -1    7.80    5.25
  12   3   1   12.84    2.41
 -13  -3  -1    4.70    5.28
  13   3   1    7.55    2.36
 -14  -3  -1    4.17    5.62
  14   3   1   -2.67    2.26
 -15  -3  -1    5.92    6.11
  15   3   1    4.67    2.45
  12  -4  -1   11.17    2.35
 -12   4   1   11.30    5.48
  11  -4  -1   11.19    2.35
 -11   4   1   18.71    5.37
  10  -4  -1    5.58    2.19
 -10   4   1   -1.49    4.68
   9  -4  -1    3.96    2.15
  -9   4   1   -2.11    4.21
   8  -4  -1    5.12    2.06
  -8   4   1    0.14    4.06
   7  -4  -1    0.35    2.10
  -7   4   1   -2.47    2.36
  -7   4   1    3.25    4.26
  -7   4   1    3.27    4.41
   6  -4  -1   31.34    2.58
   6  -4  -1   30.85    2.70
  -6   4   1   29.19    2.95
  -6   4   1   41.91    4.80
  -6   4   1   28.27    4.40
   5  -4  -1    4.96    1.70
   5  -4  -1    6.97    1.88
  -5   4   1    4.55    3.48
  -5   4   1    1.09    3.46
  -5   4   1    4.01    2.00
   4  -4  -1    1.34    1.47
   4  -4  -1   -0.31    1.73
  -4   4   1    1.52    3.01
  -4   4   1    4.30    1.76
  -4   4   1    2.57    2.84
   3  -4  -1   25.07    3.12
   3  -4  -1   22.74    1.86
   3  -4  -1   19.28    2.07
  -3   4   1   18.22    2.01
  -3   4   1   21.27    3.21
  -3   4   1   19.69    2.93
   2  -4  -1   37.65    2.52
   2  -4  -1   35.86    2.70
  -2   4   1   41.94    2.63
  -2   4   1   41.69    3.36
   1  -4  -1    4.85    1.32
   1  -4  -1    2.60    1.51
   1  -4  -1    1.02    2.38
  -1   4   1    3.42    2.25
  -1   4   1   -0.94    2.23
  -1   4   1    3.63    1.41
   0  -4  -1   52.86    3.12
   0  -4  -1   50.30    4.33
   0  -4  -1   55.84    4.46
   0  -4  -1   56.42    2.91
   0   4   1   52.81    4.62
   0   4   1   59.07    4.77
   0   4   1   54.62    2.91
  -1  -4  -1   27.26    2.65
  -1  -4  -1   29.25    2.14
  -1  -4  -1   30.65    1.99
   1   4   1   30.22    2.06
   1   4   1   25.85    2.79
   1   4   1   29.08    2.78
  -2  -4  -1   87.30    3.99
  -2  -4  -1   94.20    5.70
  -2  -4  -1   95.16    5.64
  -2  -4  -1   94.80    3.97
   2   4   1   92.59    5.71
   2   4   1   87.13    3.83
   2   4   1   87.94    5.55
   2   4   1   93.10    4.04
  -3  -4  -1    3.98    2.44
  -3  -4  -1    3.66    2.11
  -3  -4  -1    6.67    1.67
   3   4   1    5.86    1.58
   3   4   1    4.39    2.09
   3   4   1    5.62    1.49
   3   4   1    5.15    2.17
  -4  -4  -1    3.97    2.53
  -4  -4  -1    1.58    1.59
  -4  -4  -1    2.62    2.11
   4   4   1    1.27    2.07
   4   4   1    1.13    2.05
   4   4   1    2.63    1.58
   4   4   1   -1.51    1.42
  -5  -4  -1    4.86    2.30
  -5  -4  -1    1.16    1.80
  -5  -4  -1    9.11    2.91
   5   4   1    5.47    1.69
   5   4   1    8.54    1.65
   5   4   1    6.40    2.39
  -6  -4  -1    0.15    1.92
  -6  -4  -1    0.48    2.53
  -6  -4  -1    0.81    3.03
   6   4   1    4.37    1.74
   6   4   1    2.61    2.48
   6   4   1    2.92    1.62
  -7  -4  -1   60.94    3.95
  -7  -4  -1   63.44    4.73
  -7  -4  -1   82.18    6.64
   7   4   1   63.69    3.53
   7   4   1   66.75    4.58
   7   4   1   63.93    3.73
  -8  -4  -1   32.47    5.00
  -8  -4  -1   29.02    3.96
  -8  -4  -1   25.53    3.05
   8   4   1   23.43    3.75
   8   4   1   28.51    2.53
   8   4   1   23.56    2.56
  -9  -4  -1   45.22    3.84
  -9  -4  -1   68.71    6.33
  -9  -4  -1   45.39    5.02
   9   4   1   55.80    3.81
   9   4   1   48.65    3.59
 -10  -4  -1   94.59    7.93
 -10  -4  -1   76.85    5.15
  10   4   1   74.04    4.32
 -11  -4  -1   17.29    5.29
 -11  -4  -1   19.32    3.31
  11   4   1   16.88    2.50
 -12  -4  -1   -2.71    4.73
  12   4   1    5.92    2.33
 -13  -4  -1    8.01    5.28
  13   4   1    8.12    2.43
 -14  -4  -1  -12.48    5.22
  14   4   1    1.67    2.45
  15   4   1    0.08    2.49
  12  -5  -1    2.92    1.99
 -12   5   1    2.63    5.45
  11  -5  -1    3.55    2.08
 -11   5   1    1.57    5.12
  10  -5  -1    6.83    2.17
 -10   5   1    9.71    4.82
   9  -5  -1    2.46    2.14
  -9   5   1    7.32    4.51
   8  -5  -1    5.39    2.10
  -8   5   1    5.13    4.25
   7  -5  -1    2.77    2.08
  -7   5   1   -0.31    4.02
  -7   5   1    4.84    2.53
  -7   5   1    1.20    4.35
   6  -5  -1   63.30    3.68
   6  -5  -1   67.27    3.96
  -6   5   1   61.21    5.76
  -6   5   1   70.25    5.75
  -6   5   1   58.16    4.24
   5  -5  -1   86.13    4.24
   5  -5  -1   86.63    4.47
  -5   5   1   88.62    7.65
  -5   5   1   79.10    7.40
  -5   5   1   97.06    4.68
   4  -5  -1   30.22    2.39
   4  -5  -1   31.77    2.64
  -4   5   1   33.55    4.00
  -4   5   1   27.20    4.20
  -4   5   1   30.64    2.63
   3  -5  -1   -1.41    1.64
   3  -5  -1   -2.32    2.99
   3  -5  -1   -0.79    1.42
  -3   5   1    0.05    2.70
  -3   5   1    1.96    1.70
  -3   5   1    1.91    2.94
   2  -5  -1   97.79    4.27
   2  -5  -1  103.49    4.47
   2  -5  -1  103.68    6.15
  -2   5   1  102.54    6.60
  -2   5   1  104.22    6.64
  -2   5   1  100.96    4.40
   1  -5  -1   35.70    2.57
   1  -5  -1   36.75    2.53
   1  -5  -1   43.07    3.56
  -1   5   1   38.82    2.72
  -1   5   1   42.56    3.55
  -1   5   1   41.55    3.48
   0  -5  -1    0.46    1.29
   0  -5  -1    1.10    2.42
   0  -5  -1    0.73    1.62
   0   5   1    4.31    1.51
   0   5   1    0.82    2.31
   0   5   1    2.44    2.41
  -1  -5  -1   63.87    5.25
  -1  -5  -1   69.37    3.35
  -1  -5  -1   64.05    3.61
   1   5   1   67.36    5.16
   1   5   1   62.51    3.33
   1   5   1   68.90    5.26
  -2  -5  -1  123.06    6.64
  -2  -5  -1  125.43    6.67
  -2  -5  -1  126.12    5.04
  -2  -5  -1  112.72    5.04
   2   5   1  124.20    6.76
   2   5   1  124.99    7.04
   2   5   1  115.22    4.84
  -3  -5  -1   89.43    4.19
  -3  -5  -1   84.98    5.84
  -3  -5  -1  105.22    5.84
   3   5   1   89.47    3.98
   3   5   1   82.90    5.67
   3   5   1   96.15    5.88
  -4  -5  -1   56.44    3.37
  -4  -5  -1   57.93    4.20
  -4  -5  -1   62.92    5.16
   4   5   1   50.97    3.09
   4   5   1   61.39    5.10
   4   5   1   55.59    3.87
  -5  -5  -1    5.14    1.96
  -5  -5  -1    3.11    2.47
  -5  -5  -1   -0.08    2.96
   5   5   1    4.03    2.50
   5   5   1    7.74    1.79
  -6  -5  -1    9.21    2.22
  -6  -5  -1   11.71    3.54
  -6  -5  -1    9.55    2.81
   6   5   1   10.08    2.95
   6   5   1    8.37    1.89
  -7  -5  -1   42.71    4.76
  -7  -5  -1   31.70    3.83
  -7  -5  -1   32.75    3.12
   7   5   1   40.14    3.97
   7   5   1   33.67    2.73
  -8  -5  -1    1.74    3.50
  -8  -5  -1    4.17    2.78
  -8  -5  -1    3.05    4.47
   8   5   1   11.31    3.43
   8   5   1    6.25    2.08
  -9  -5  -1    3.46    3.87
  -9  -5  -1    8.50    3.00
  -9  -5  -1    3.59    5.20
   9   5   1    5.63    2.24
 -10  -5  -1    3.65    5.28
 -10  -5  -1    0.32    2.96
  10   5   1    4.66    2.22
 -11  -5  -1    7.75    5.54
 -11  -5  -1   15.01    3.36
  11   5   1   19.04    2.61
 -12  -5  -1   11.98    4.99
  12   5   1   10.59    2.58
 -13  -5  -1   -3.29    4.89
  13   5   1    3.40    2.46
 -14  -5  -1   -4.05    5.21
  14   5   1    1.01    2.59
  15   5   1   -1.54    2.60
  11  -6  -1    5.89    2.11
 -11   6   1   13.59    5.68
  10  -6  -1    8.52    2.18
 -10   6   1   -0.62    4.62
   9  -6  -1   16.20    2.40
  -9   6   1   12.57    4.85
   8  -6  -1   12.72    2.40
  -8   6   1   10.91    4.72
   7  -6  -1   -3.27    1.98
  -7   6   1   -2.44    3.96
   6  -6  -1    2.94    2.21
  -6   6   1    2.28    2.48
  -6   6   1    4.51    4.12
  -6   6   1    3.99    4.56
   5  -6  -1    2.26    2.08
   5  -6  -1    2.56    1.77
  -5   6   1    1.37    2.31
  -5   6   1    1.65    4.02
  -5   6   1    1.21    4.47
   4  -6  -1   68.93    4.03
   4  -6  -1   63.54    3.62
  -4   6   1   63.39    5.43
  -4   6   1   60.69    3.89
  -4   6   1   67.08    5.40
   3  -6  -1   11.78    1.86
   3  -6  -1    8.30    2.10
  -3   6   1    6.57    2.09
  -3   6   1    1.58    3.54
  -3   6   1    7.31    3.43
   2  -6  -1   12.66    2.08
   2  -6  -1   14.43    1.84
   2  -6  -1   13.54    3.39
  -2   6   1   11.96    3.12
  -2   6   1   13.35    3.22
  -2   6   1   13.18    2.05
   1  -6  -1   13.44    3.26
   1  -6  -1   12.26    2.00
   1  -6  -1   10.72    1.71
  -1   6   1    9.65    3.00
  -1   6   1   10.58    1.97
  -1   6   1   13.78    2.99
   0  -6  -1   22.72    2.03
   0  -6  -1   27.40    3.30
   0  -6  -1   21.94    2.29
   0   6   1   25.24    3.26
   0   6   1   19.76    2.19
   0   6   1   21.98    3.20
  -1  -6  -1    5.40    1.60
  -1  -6  -1   10.87    3.04
  -1  -6  -1    5.79    1.91
   1   6   1   11.02    2.82
   1   6   1    5.80    1.72
  -2  -6  -1    9.48    2.55
  -2  -6  -1    8.32    2.03
   2   6   1    7.34    1.76
   2   6   1    6.78    2.73
   2   6   1    4.07    2.65
  -3  -6  -1   11.48    3.04
  -3  -6  -1    9.04    2.59
  -3  -6  -1    6.38    2.04
   3   6   1    9.46    2.72
   3   6   1    6.02    1.75
   3   6   1    7.15    2.80
  -4  -6  -1  167.89    8.57
  -4  -6  -1  160.97    8.54
  -4  -6  -1  154.26    6.50
   4   6   1  162.73    8.43
   4   6   1  176.74    8.63
   4   6   1  159.15    6.33
  -5  -6  -1   27.13    3.27
  -5  -6  -1   31.77    2.76
  -5  -6  -1   22.24    3.74
   5   6   1   24.92    2.42
   5   6   1   26.51    3.42
  -6  -6  -1    0.34    2.21
  -6  -6  -1    8.96    3.83
  -6  -6  -1    3.42    2.83
   6   6   1    2.90    1.95
   6   6   1    2.34    3.02
  -7  -6  -1   34.63    4.14
  -7  -6  -1   34.23    3.35
  -7  -6  -1   33.37    4.79
   7   6   1   33.17    2.92
   7   6   1   27.37    4.04
  -8  -6  -1  125.70    8.75
  -8  -6  -1   95.39    5.63
  -8  -6  -1  119.53    8.34
   8   6   1  116.38    8.56
   8   6   1  107.92    5.30
  -9  -6  -1   97.01    7.74
  -9  -6  -1   80.06    5.35
   9   6   1   81.92    4.73
 -10  -6  -1    5.30    5.37
 -10  -6  -1   12.86    3.30
  10   6   1   15.76    2.60
 -11  -6  -1   14.31    5.94
 -11  -6  -1   15.51    3.54
  11   6   1   12.23    2.61
 -12  -6  -1    7.44    5.98
  12   6   1    7.87    2.63
 -13  -6  -1    3.21    5.19
  13   6   1   14.16    2.88
  14   6   1    5.50    2.82
  15   6   1   -3.11    2.62
  10  -7  -1   12.93    2.31
 -10   7   1   17.33    5.51
   9  -7  -1   11.39    2.26
  -9   7   1   12.81    4.98
   8  -7  -1    0.14    2.10
  -8   7   1    5.92    4.64
   7  -7  -1    8.29    2.33
  -7   7   1    9.49    4.57
   6  -7  -1   -2.84    2.05
  -6   7   1    0.39    4.01
   5  -7  -1    1.19    2.37
  -5   7   1    4.74    2.51
  -5   7   1   -1.33    4.28
  -5   7   1   14.88    4.74
   4  -7  -1   65.24    3.69
   4  -7  -1   56.18    4.04
  -4   7   1   60.86    4.14
  -4   7   1   56.60    5.67
  -4   7   1   62.96    5.60
   3  -7  -1    4.59    2.27
   3  -7  -1    8.44    1.94
  -3   7   1    9.15    4.08
  -3   7   1    0.52    3.85
  -3   7   1    5.35    2.28
   2  -7  -1   -0.49    1.64
   2  -7  -1    0.17    2.06
  -2   7   1    3.39    3.58
  -2   7   1    0.48    3.51
  -2   7   1    1.20    2.03
   1  -7  -1    5.79    2.01
   1  -7  -1   -2.68    3.30
   1  -7  -1    0.98    1.59
  -1   7   1    0.70    3.33
  -1   7   1    2.68    3.21
  -1   7   1   -0.25    1.91
   0  -7  -1    2.77    1.62
   0  -7  -1    1.81    1.97
   0  -7  -1    4.97    3.22
   0   7   1    6.01    3.07
   0   7   1    4.25    1.90
   0   7   1    4.55    3.22
  -1  -7  -1    1.63    2.02
  -1  -7  -1    7.90    3.19
   1   7   1    5.06    1.90
   1   7   1    1.06    3.04
   1   7   1   -0.50    2.92
  -2  -7  -1   18.70    2.51
  -2  -7  -1   23.28    3.54
   2   7   1   24.60    3.40
   2   7   1   25.09    2.43
   2   7   1   25.59    3.56
  -3  -7  -1   10.02    3.19
  -3  -7  -1   12.38    2.38
  -3  -7  -1   13.76    2.39
   3   7   1   13.08    2.10
   3   7   1   12.43    3.27
   3   7   1   12.01    3.30
  -4  -7  -1   -1.32    2.70
  -4  -7  -1   -0.59    3.35
  -4  -7  -1    0.32    2.12
   4   7   1   -0.08    3.09
   4   7   1    1.02    2.81
   4   7   1   -2.06    1.74
  -5  -7  -1    3.23    2.31
  -5  -7  -1    6.82    3.07
  -5  -7  -1   10.61    3.82
   5   7   1    2.88    2.01
   5   7   1    6.55    3.12
   5   7   1    3.36    3.25
  -6  -7  -1   17.07    3.52
  -6  -7  -1   17.78    2.82
  -6  -7  -1   19.76    4.60
   6   7   1   12.59    2.43
   6   7   1   15.84    3.69
  -7  -7  -1   20.90    3.25
  -7  -7  -1   24.84    5.16
  -7  -7  -1   26.47    4.17
   7   7   1   34.47    3.07
   7   7   1   24.28    4.29
  -8  -7  -1   45.46    6.05
  -8  -7  -1   35.29    3.78
   8   7   1   39.66    3.39
   8   7   1   38.87    4.86
  -9  -7  -1   47.04    6.21
  -9  -7  -1   29.98    3.81
   9   7   1   30.17    3.24
 -10  -7  -1   17.99    3.46
 -10  -7  -1   28.35    5.88
  10   7   1   22.56    2.95
 -11  -7  -1   20.43    6.34
 -11  -7  -1   25.06    3.77
  11   7   1   25.13    3.17
 -12  -7  -1    5.49    3.46
 -12  -7  -1    1.43    6.34
  12   7   1    3.26    2.62
  13   7   1    0.92    2.66
  14   7   1   -1.66    2.68
  15   7   1    1.98    2.89
  10  -8  -1    6.59    2.04
 -10   8   1    9.67    5.61
   9  -8  -1    2.63    2.09
  -9   8   1    4.53    4.98
   8  -8  -1    9.58    2.33
  -8   8   1   -4.06    4.62
   7  -8  -1    2.30    2.24
  -7   8   1   -3.87    4.56
   6  -8  -1    1.73    2.26
  -6   8   1    6.50    4.52
   5  -8  -1   24.25    2.93
  -5   8   1   25.56    4.82
   4  -8  -1   20.29    2.79
  -4   8   1   18.77    2.98
  -4   8   1   25.42    4.72
   3  -8  -1   19.22    2.76
  -3   8   1   18.60    4.68
  -3   8   1   21.61    2.98
  -3   8   1   14.74    4.79
   2  -8  -1    0.65    1.82
   2  -8  -1    1.11    2.27
  -2   8   1   -2.27    4.17
  -2   8   1   -1.99    3.98
  -2   8   1   -2.81    2.16
   1  -8  -1   11.87    2.49
   1  -8  -1   14.08    2.20
  -1   8   1   11.32    4.12
  -1   8   1   16.70    4.16
  -1   8   1   16.08    2.60
   0  -8  -1    4.35    3.63
   0  -8  -1    3.88    2.23
   0   8   1    5.06    3.91
   0   8   1    1.11    2.10
   0   8   1    4.01    3.66
  -1  -8  -1    3.53    3.86
  -1  -8  -1    0.18    2.15
   1   8   1    1.34    3.50
   1   8   1    0.78    2.08
   1   8   1   -2.34    3.57
  -2  -8  -1    2.62    3.54
  -2  -8  -1    1.62    2.27
   2   8   1    2.05    2.12
   2   8   1    3.49    3.50
   2   8   1    0.64    3.62
  -3  -8  -1   -0.22    1.49
  -3  -8  -1    2.15    2.44
   3   8   1    4.41    2.15
   3   8   1    9.39    3.74
   3   8   1    4.33    3.60
  -4  -8  -1   13.87    4.02
  -4  -8  -1   14.69    2.84
  -4  -8  -1   10.08    2.73
   4   8   1   14.67    4.01
   4   8   1   12.78    2.40
   4   8   1   13.25    3.54
  -5  -8  -1    1.60    4.16
  -5  -8  -1   -4.69    2.48
   5   8   1   -0.41    2.09
   5   8   1   -2.66    3.51
   5   8   1    1.23    3.71
  -6  -8  -1    5.54    4.52
  -6  -8  -1    5.10    2.76
  -6  -8  -1    6.57    3.57
   6   8   1    0.52    2.25
   6   8   1    3.11    3.85
  -7  -8  -1   11.31    5.13
  -7  -8  -1    5.94    2.88
   7   8   1    2.71    2.90
   7   8   1    2.06    2.39
  -8  -8  -1    5.67    5.36
  -8  -8  -1    5.86    3.24
   8   8   1    4.03    2.53
  -9  -8  -1    0.49    2.97
  -9  -8  -1    3.62    5.37
   9   8   1    1.92    2.44
 -10  -8  -1    6.51    3.28
 -10  -8  -1    6.41    5.63
  10   8   1    6.37    2.62
 -11  -8  -1    6.71    3.41
  11   8   1    4.16    2.57
 -12  -8  -1    8.12    3.71
  12   8   1    5.36    2.71
  13   8   1    4.46    2.89
  14   8   1    2.92    2.88
   9  -9  -1    3.10    2.07
  -9   9   1    0.46    5.26
   8  -9  -1    9.84    2.37
  -8   9   1   12.00    5.40
   7  -9  -1   -0.58    2.15
  -7   9   1    5.93    4.87
   6  -9  -1   11.75    2.59
  -6   9   1   20.71    5.04
   5  -9  -1    2.10    2.43
  -5   9   1    7.95    4.71
   4  -9  -1   12.14    2.64
  -4   9   1   13.95    4.62
   3  -9  -1   34.50    3.30
  -3   9   1   38.83    3.64
  -3   9   1   46.69    5.37
   2  -9  -1    1.50    2.41
  -2   9   1    0.44    2.45
  -2   9   1   -2.74    4.28
   1  -9  -1    9.73    2.65
  -1   9   1   12.18    4.72
  -1   9   1   11.35    4.73
  -1   9   1   13.22    2.84
   0  -9  -1    6.68    4.10
   0  -9  -1    6.12    2.55
   0   9   1    7.04    4.34
   0   9   1    3.79    4.30
   0   9   1   11.31    2.64
  -1  -9  -1   -0.23    4.17
  -1  -9  -1    1.48    2.46
   1   9   1   -4.15    4.16
   1   9   1   -5.98    3.80
   1   9   1    0.31    2.33
  -2  -9  -1    8.00    4.32
  -2  -9  -1    5.08    2.57
   2   9   1    2.33    4.17
   2   9   1    6.09    4.13
   2   9   1    5.64    2.43
  -3  -9  -1    1.85    2.68
  -3  -9  -1    0.62    4.15
   3   9   1    2.44    4.12
   3   9   1    3.68    2.46
   3   9   1    1.20    4.15
  -4  -9  -1   -2.96    2.66
  -4  -9  -1   -0.58    2.69
  -4  -9  -1   -0.77    3.88
   4   9   1    3.74    2.42
   4   9   1    1.01    4.04
   4   9   1   -2.66    3.56
  -5  -9  -1   -0.29    4.46
  -5  -9  -1    0.21    2.80
  -5  -9  -1    3.86    2.99
   5   9   1   -5.05    4.08
   5   9   1    2.86    2.47
  -6  -9  -1   -0.12    4.80
  -6  -9  -1   -2.62    2.93
   6   9   1    5.74    2.52
   6   9   1    2.14    4.28
  -7  -9  -1   54.26    4.53
  -7  -9  -1   45.46    6.24
   7   9   1   63.07    4.28
  -8  -9  -1    0.01    5.17
  -8  -9  -1   -1.42    2.88
   8   9   1   -2.96    2.32
  -9  -9  -1    8.78    3.19
   9   9   1    0.74    2.55
 -10  -9  -1   25.99    3.99
  10   9   1   30.07    3.48
 -11  -9  -1    1.38    3.43
  11   9   1    7.81    2.90
 -12  -9  -1   13.65    3.88
  12   9   1   20.86    3.39
  13   9   1   12.00    3.19
  14   9   1    0.21    2.98
   8 -10  -1    1.40    2.16
  -8  10   1    2.42    5.48
   7 -10  -1    0.81    2.25
  -7  10   1    2.85    5.05
   6 -10  -1    3.98    2.41
  -6  10   1    7.98    4.96
   5 -10  -1   -3.13    2.38
  -5  10   1   -1.11    4.77
   4 -10  -1   22.53    3.10
  -4  10   1   28.09    5.18
   3 -10  -1   25.15    3.08
  -3  10   1   18.71    4.92
   2 -10  -1   16.32    2.87
  -2  10   1   19.47    4.81
  -2  10   1    9.71    2.81
   1 -10  -1    1.95    2.51
  -1  10   1    7.74    4.46
  -1  10   1   -0.83    2.41
   0 -10  -1   -2.08    2.41
   0  10   1   -0.15    2.55
   0  10   1    3.30    4.48
  -1 -10  -1   25.54    3.31
   1  10   1   38.39    5.53
   1  10   1   28.79    3.36
  -2 -10  -1   30.23    3.53
   2  10   1   39.20    3.55
   2  10   1   43.09    5.60
  -3 -10  -1   -2.68    2.80
   3  10   1    2.15    2.63
   3  10   1    3.44    4.55
  -4 -10  -1    2.98    2.99
   4  10   1    3.59    4.51
   4  10   1    2.00    2.66
  -5 -10  -1    4.43    3.04
  -5 -10  -1    0.70    2.98
   5  10   1    0.96    4.46
   5  10   1    2.51    2.66
  -6 -10  -1   -3.70    3.05
  -6 -10  -1    2.00    2.95
   6  10   1    0.51    2.52
  -7 -10  -1   22.45    3.61
   7  10   1   21.85    3.14
  -8 -10  -1   -5.18    2.87
   8  10   1    0.29    2.53
  -9 -10  -1   33.99    4.10
   9  10   1   32.14    3.64
 -10 -10  -1   -8.08    3.13
  10  10   1    2.08    2.76
 -11 -10  -1   11.10    3.78
  11  10   1   14.29    3.18
 -12 -10  -1   17.07    4.11
  12  10   1    6.74    3.11
  13  10   1    8.66    3.24
  14  10   1    8.72    3.32
   7 -11  -1   -0.23    2.23
  -7  11   1    1.41    5.46
   6 -11  -1    0.14    2.37
  -6  11   1   -1.29    5.24
   5 -11  -1    1.25    2.62
  -5  11   1    1.44    5.09
   4 -11  -1    7.28    2.77
  -4  11   1    7.22    4.86
   3 -11  -1    7.45    2.81
  -3  11   1   11.96    4.95
   2 -11  -1   13.27    2.92
  -2  11   1   16.72    5.10
   1 -11  -1   16.68    3.03
  -1  11   1   19.73    5.12
  -1  11   1   16.79    3.12
   0 -11  -1    1.53    2.52
   0  11   1    3.11    2.73
   0  11   1    9.46    4.62
  -1 -11  -1   10.90    2.84
   1  11   1   11.33    4.78
   1  11   1   11.55    2.86
  -2 -11  -1    3.40    2.66
   2  11   1    2.32    4.61
   2  11   1    8.89    2.82
  -3 -11  -1    0.05    2.73
   3  11   1    0.49    2.62
   3  11   1   -3.70    4.26
  -4 -11  -1    2.54    2.95
   4  11   1    1.49    2.63
   4  11   1    1.84    4.50
  -5 -11  -1    1.93    3.04
   5  11   1    6.76    2.84
  -6 -11  -1   -0.62    3.09
  -6 -11  -1    0.11    2.96
   6  11   1    6.06    2.80
  -7 -11  -1    0.47    3.31
  -7 -11  -1   -2.71    2.96
   7  11   1    0.85    2.74
  -8 -11  -1   14.55    3.62
   8  11   1    5.30    2.93
  -9 -11  -1    2.00    3.46
   9  11   1   -2.74    2.70
 -10 -11  -1    8.27    3.64
  10  11   1    4.66    3.03
 -11 -11  -1   20.62    4.16
  11  11   1   20.42    3.51
 -12 -11  -1    1.11    3.85
  12  11   1    5.01    3.22
  13  11   1    0.49    3.14
   6 -12  -1   10.41    2.68
  -6  12   1   12.67    5.86
   5 -12  -1   11.99    3.04
  -5  12   1    4.27    5.72
   4 -12  -1   14.64    3.03
  -4  12   1   11.78    5.34
   3 -12  -1   -2.13    2.58
  -3  12   1    4.43    4.98
   2 -12  -1   16.99    3.04
  -2  12   1    9.10    5.14
   1 -12  -1    6.75    2.85
  -1  12   1   12.13    5.15
   0 -12  -1   -3.92    2.60
   0  12   1   -0.77    2.89
   0  12   1    6.06    4.95
  -1 -12  -1    4.45    2.89
   1  12   1   -3.25    2.76
   1  12   1    1.89    4.80
  -2 -12  -1    1.81    2.82
   2  12   1    2.86    2.90
   2  12   1   -2.01    4.72
  -3 -12  -1   -0.58    2.85
   3  12   1    1.44    2.79
  -4 -12  -1    3.02    3.02
   4  12   1    1.97    2.78
  -5 -12  -1    1.25    3.20
   5  12   1    4.55    2.94
  -6 -12  -1   -1.09    3.27
   6  12   1   -2.82    2.92
  -7 -12  -1   10.29    3.65
  -7 -12  -1   14.21    3.59
   7  12   1   -1.39    2.90
  -8 -12  -1    4.53    3.71
  -8 -12  -1    8.10    3.60
   8  12   1    9.08    3.19
  -9 -12  -1    1.42    3.42
   9  12   1   -0.16    2.99
 -10 -12  -1    2.10    3.76
  10  12   1    7.29    3.22
 -11 -12  -1    9.55    4.16
  11  12   1    9.90    3.42
 -12 -12  -1    3.88    4.13
  12  12   1   -1.52    3.20
   4 -13  -1    3.91    2.90
   3 -13  -1    1.93    2.75
   2 -13  -1    9.88    3.01
  -2  13   1   13.17    5.63
   1 -13  -1    3.39    2.91
  -1  13   1    2.83    5.21
   0 -13  -1    1.66    2.87
  -1 -13  -1   -1.94    2.70
  -2 -13  -1    4.88    2.98
   2  13   1    7.68    3.19
  -3 -13  -1    0.68    2.97
   3  13   1    0.31    3.01
  -4 -13  -1   -2.86    3.02
   4  13   1    2.61    3.08
  -5 -13  -1    1.58    3.31
   5  13   1    8.07    3.27
  -6 -13  -1    0.19    3.48
   6  13   1    3.61    3.21
  -7 -13  -1    3.55    3.65
   7  13   1    0.93    3.22
  -8 -13  -1   -1.37    3.50
  -8 -13  -1    6.17    3.83
   8  13   1   -5.31    3.01
  -9 -13  -1    9.27    3.84
  -9 -13  -1   -3.79    3.75
   9  13   1    2.40    3.24
 -10 -13  -1   -2.29    3.73
  10  13   1    9.28    3.57
 -11 -13  -1    3.04    4.10
  11  13   1    3.13    3.54
   3 -14  -1   15.86    3.28
   2 -14  -1    5.13    3.15
   1 -14  -1    7.95    3.19
   0 -14  -1    2.84    3.10
  -1 -14  -1    6.14    3.10
  -2 -14  -1   -0.61    2.97
  -3 -14  -1   -4.29    3.02
   3  14   1   -0.79    3.17
  -4 -14  -1    0.44    3.23
   4  14   1    3.00    3.30
  -5 -14  -1   -1.85    3.40
   5  14   1    0.45    3.31
  -6 -14  -1   -5.30    3.37
   6  14   1   -2.91    3.17
  -7 -14  -1    5.49    3.90
   7  14   1   -1.92    3.33
  -8 -14  -1   -6.16    3.82
   8  14   1   -0.22    3.39
  -9 -14  -1    3.57    3.92
  -9 -14  -1    1.20    4.14
   9  14   1   -4.72    3.36
 -10 -14  -1    1.84    4.06
 -10 -14  -1    9.60    4.55
  10  14   1    4.07    3.74
   0 -15  -1    3.60    3.25
  -1 -15  -1   -3.16    3.21
  -2 -15  -1   -0.54    3.22
  -3 -15  -1    3.05    3.43
  -4 -15  -1   -0.09    3.42
  -5 -15  -1    3.46    3.69
   5  15   1    2.63    3.61
  -6 -15  -1   -0.15    3.76
   6  15   1    4.85    3.64
  -7 -15  -1    3.20    4.06
   7  15   1    0.79    3.64
  -8 -15  -1    2.12    4.30
   8  15   1    3.34    3.75
   7  14  -2   -3.85    3.57
  -7 -14   2   -0.08    4.04
  -6 -14   2   -1.16    3.78
  -5 -14   2    0.61    3.52
  -4 -14   2    8.14    3.58
  -3 -14   2    9.84    3.46
  -2 -14   2   16.64    3.57
  -1 -14   2    2.99    3.04
   0 -14   2    0.23    2.91
   1 -14   2    1.49    2.83
   9  13  -2    4.75    3.72
  -9 -13   2   -1.00    3.94
   8  13  -2    4.46    3.61
  -8 -13   2    3.10    3.80
  -8 -13   2   -5.41    3.83
   7  13  -2    1.62    3.38
  -7 -13   2   10.39    3.95
  -7 -13   2    2.04    3.82
   6  13  -2    7.88    3.46
  -6 -13   2   -0.83    3.54
   5  13  -2    3.36    3.35
  -5 -13   2    6.06    3.61
  -4 -13   2   -0.92    3.16
  -3 -13   2    2.47    3.09
  -2 -13   2    4.30    3.01
  -1 -13   2    1.06    2.87
   0  13  -2    5.89    5.45
   0 -13   2    7.77    2.83
  -1  13  -2    5.48    5.46
   1 -13   2   -3.88    2.60
  -2  13  -2    0.52    5.45
   2 -13   2    1.63    2.52
  -3  13  -2    6.04    5.63
   3 -13   2    6.64    2.42
   4 -13   2    4.05    2.20
  10  12  -2    4.88    3.61
 -10 -12   2    3.18    4.04
   9  12  -2    4.59    3.43
  -9 -12   2    1.98    3.90
   8  12  -2   -4.03    3.15
  -8 -12   2    1.33    3.50
   7  12  -2    0.43    3.13
  -7 -12   2   -0.13    3.59
  -7 -12   2    3.73    3.54
   6  12  -2   -0.26    3.01
  -6 -12   2    2.16    3.37
  -6 -12   2   -1.47    3.29
   5  12  -2   -1.98    2.95
  -5 -12   2    0.76    3.30
   4  12  -2    6.39    3.13
  -4 -12   2    3.59    3.30
   3  12  -2    4.13    3.03
  -3 -12   2    3.09    2.97
   2  12  -2    1.36    5.03
  -2 -12   2   -0.88    2.78
   1  12  -2    0.84    4.87
  -1 -12   2   -2.57    2.70
   0  12  -2   -0.34    4.90
   0 -12   2    0.54    2.58
  -1  12  -2    1.98    4.86
   1 -12   2    1.23    2.57
  -2  12  -2   10.29    5.10
   2 -12   2    6.19    2.59
  -3  12  -2   12.85    5.34
   3 -12   2   15.03    2.58
  -4  12  -2   -2.97    5.12
   4 -12   2    3.65    2.22
  -5  12  -2   -2.65    5.32
   5 -12   2    2.54    1.79
  11  11  -2    7.51    3.61
 -11 -11   2    2.53    4.02
  10  11  -2    1.94    3.27
 -10 -11   2    0.25    3.63
   9  11  -2    4.20    3.24
  -9 -11   2    3.11    3.44
   8  11  -2    3.65    3.21
  -8 -11   2    4.90    3.51
   7  11  -2    0.53    2.96
  -7 -11   2    3.94    3.36
   6  11  -2   -0.17    2.91
  -6 -11   2    2.80    3.31
   5  11  -2    0.12    2.80
  -5 -11   2    1.78    3.15
  -5 -11   2   -2.74    3.07
   4  11  -2    1.97    2.79
   4  11  -2    1.41    4.84
  -4 -11   2    0.86    3.01
   3  11  -2    5.13    2.85
   3  11  -2    7.37    4.90
  -3 -11   2    5.28    2.94
   2  11  -2    5.66    4.79
   2  11  -2    6.18    2.86
  -2 -11   2    6.61    2.82
   1  11  -2    4.71    4.68
  -1 -11   2    4.96    2.74
   0  11  -2   12.38    4.90
   0 -11   2    9.60    2.75
  -1  11  -2   -0.76    4.67
   1 -11   2    3.08    2.50
  -2  11  -2   -0.99    4.70
   2 -11   2   -4.21    2.28
  -3  11  -2    7.30    4.73
   3 -11   2    9.88    2.39
  -4  11  -2    2.64    4.71
   4 -11   2   -0.90    2.03
  -5  11  -2   -1.21    4.85
   5 -11   2   -1.50    1.74
  -6  11  -2    2.52    5.07
  -7  11  -2   -0.89    5.47
  12  10  -2    4.19    3.52
 -12 -10   2    5.16    4.24
  11  10  -2    7.34    3.46
 -11 -10   2   -2.45    3.71
  10  10  -2   11.79    3.39
 -10 -10   2   13.08    3.85
   9  10  -2    1.74    3.02
  -9 -10   2    0.51    3.26
   8  10  -2    0.80    2.89
  -8 -10   2    3.13    3.30
   7  10  -2    1.19    2.91
  -7 -10   2    4.36    3.20
   6  10  -2    0.74    2.76
  -6 -10   2    1.68    3.07
   5  10  -2    4.13    2.77
   5  10  -2    4.39    4.85
  -5 -10   2    4.58    3.03
   4  10  -2   13.07    2.94
   4  10  -2   19.63    4.97
  -4 -10   2    8.57    3.08
  -4 -10   2   15.82    3.27
   3  10  -2    6.15    2.64
   3  10  -2   16.66    4.73
  -3 -10   2    7.17    2.96
   2  10  -2   28.46    3.31
   2  10  -2   35.09    5.23
  -2 -10   2   35.16    3.50
   1  10  -2   13.33    2.82
   1  10  -2   18.93    4.62
  -1 -10   2   15.70    2.85
   0  10  -2   44.09    5.33
   0  10  -2   40.49    3.66
   0 -10   2   41.57    3.54
  -1  10  -2    6.70    4.39
   1 -10   2    3.88    2.32
  -2  10  -2    4.70    4.52
   2 -10   2    5.19    2.32
  -3  10  -2    1.59    4.39
   3 -10   2   -4.35    2.11
  -4  10  -2    4.55    4.56
   4 -10   2    3.50    2.11
  -5  10  -2    2.18    4.63
   5 -10   2    3.48    1.84
  -6  10  -2    0.08    4.61
   6 -10   2    3.09    1.48
  -7  10  -2   -7.47    4.82
  -8  10  -2   -0.10    5.23
  13   9  -2   -1.19    3.24
 -13  -9   2    3.37    4.25
  12   9  -2    3.12    3.21
 -12  -9   2    0.15    4.02
  11   9  -2    1.21    2.99
 -11  -9   2    5.91    3.79
  10   9  -2    8.10    3.09
 -10  -9   2   -1.16    3.32
   9   9  -2   -2.49    2.75
  -9  -9   2    1.17    3.30
   8   9  -2   -0.23    2.72
  -8  -9   2    3.72    3.18
   7   9  -2   -2.30    2.56
  -7  -9   2   -2.50    2.82
   6   9  -2    4.01    2.65
  -6  -9   2    0.16    2.83
   5   9  -2    2.22    2.61
   5   9  -2   -0.23    4.58
  -5  -9   2    1.14    2.88
   4   9  -2   20.32    3.02
   4   9  -2    7.32    4.83
  -4  -9   2    7.83    3.11
   3   9  -2   -1.86    2.47
   3   9  -2    2.19    4.64
  -3  -9   2    2.21    2.89
  -3  -9   2    0.64    2.85
   2   9  -2   25.16    3.06
   2   9  -2   29.16    5.03
  -2  -9   2   19.64    3.20
   1   9  -2  119.42    8.85
   1   9  -2  107.30    5.41
  -1  -9   2  104.85    5.75
   0   9  -2   96.77    8.75
   0   9  -2   83.93    7.81
   0   9  -2   95.64    4.94
   0  -9   2   82.11    4.95
  -1   9  -2   -1.23    4.10
  -1   9  -2    1.37    4.44
  -1   9  -2    6.23    2.46
   1  -9   2   -0.12    2.27
  -2   9  -2   12.51    4.49
   2  -9   2   18.90    2.53
  -3   9  -2   -0.03    4.00
   3  -9   2   -2.32    2.01
  -4   9  -2   14.80    4.50
   4  -9   2   23.70    2.42
  -5   9  -2    5.87    4.47
   5  -9   2    6.01    1.84
  -6   9  -2    3.57    4.43
   6  -9   2    4.22    1.53
  -7   9  -2    1.27    4.52
  -8   9  -2   -0.27    4.75
  -9   9  -2   -3.90    5.10
  13   8  -2    2.22    3.12
  12   8  -2    5.89    3.11
 -12  -8   2    2.71    3.86
  11   8  -2   -3.63    2.75
 -11  -8   2    1.86    3.59
  10   8  -2    2.24    2.76
 -10  -8   2   -1.03    3.33
   9   8  -2    1.03    2.71
  -9  -8   2   -2.35    3.06
   8   8  -2    0.60    2.59
  -8  -8   2    1.29    2.97
   7   8  -2    3.84    2.58
  -7  -8   2   11.41    3.17
   6   8  -2    4.57    2.64
   6   8  -2   -6.03    4.43
  -6  -8   2    2.06    2.87
   5   8  -2   -1.53    2.50
   5   8  -2   -2.48    4.44
  -5  -8   2   -0.37    2.82
   4   8  -2   17.46    2.88
   4   8  -2   20.56    4.75
  -4  -8   2   15.30    3.15
  -4  -8   2   19.23    4.53
   3   8  -2    6.79    3.99
   3   8  -2    2.39    2.40
   3   8  -2    7.09    4.29
  -3  -8   2    8.14    2.79
  -3  -8   2    9.28    4.07
  -3  -8   2   11.38    2.86
   2   8  -2    0.49    2.22
   2   8  -2   -4.68    4.08
   2   8  -2   -2.13    3.61
  -2  -8   2    7.26    3.90
  -2  -8   2   -0.21    2.46
   1   8  -2   23.21    4.42
   1   8  -2   24.32    2.72
   1   8  -2   22.49    4.29
  -1  -8   2   21.68    2.86
  -1  -8   2   19.64    2.44
   0   8  -2    0.70    4.04
   0   8  -2    9.27    4.28
   0   8  -2    6.99    2.28
   0  -8   2    8.01    2.01
   0  -8   2    9.11    2.44
  -1   8  -2   15.89    2.56
  -1   8  -2   22.36    4.41
  -1   8  -2   16.89    4.35
   1  -8   2   18.30    2.19
   1  -8   2   14.68    2.50
  -2   8  -2    8.87    4.61
  -2   8  -2    8.29    2.34
  -2   8  -2   10.39    4.16
   2  -8   2    7.06    2.34
  -3   8  -2    9.76    4.47
  -3   8  -2   15.13    4.32
  -3   8  -2   10.93    2.48
   3  -8   2   11.83    2.24
  -4   8  -2   -0.61    4.22
  -4   8  -2    5.84    3.95
   4  -8   2    0.73    1.86
  -5   8  -2    4.11    4.42
  -5   8  -2   -3.24    3.87
   5  -8   2    2.02    1.67
  -6   8  -2    4.90    4.09
   6  -8   2    5.89    1.52
  -7   8  -2   -2.04    4.23
  -8   8  -2    5.76    4.54
  -9   8  -2   -1.21    4.68
 -10   8  -2    7.72    5.00
  13   7  -2   -4.40    2.93
  12   7  -2    6.19    3.08
 -12  -7   2   11.23    3.92
  11   7  -2    2.18    2.73
 -11  -7   2   -2.94    3.39
  10   7  -2   -0.27    2.60
 -10  -7   2    6.38    3.39
   9   7  -2   -0.70    2.50
  -9  -7   2    0.94    3.05
   8   7  -2    6.34    2.62
  -8  -7   2    5.57    3.06
   7   7  -2   17.63    2.94
   7   7  -2   16.70    4.77
  -7  -7   2   17.91    3.37
  -7  -7   2   19.19    5.29
   6   7  -2   13.53    2.75
   6   7  -2   13.31    4.56
  -6  -7   2   14.52    4.95
  -6  -7   2    4.35    2.93
   5   7  -2   -1.72    3.65
   5   7  -2    0.21    2.28
   5   7  -2  -11.84    3.93
  -5  -7   2   -2.50    3.91
  -5  -7   2    0.96    2.67
   4   7  -2    5.99    3.65
   4   7  -2   11.16    4.17
   4   7  -2    8.43    2.43
  -4  -7   2    3.87    2.53
  -4  -7   2   11.55    4.13
   3   7  -2   22.27    3.84
   3   7  -2   22.20    4.22
   3   7  -2   18.21    2.56
  -3  -7   2   18.57    3.98
  -3  -7   2   16.56    2.81
   2   7  -2   13.17    3.79
   2   7  -2    4.21    2.08
   2   7  -2    4.82    3.33
  -2  -7   2    4.42    2.41
  -2  -7   2    4.43    3.41
  -2  -7   2    4.96    2.38
   1   7  -2   21.82    2.49
   1   7  -2   20.74    3.98
  -1  -7   2   22.26    2.69
  -1  -7   2   25.58    2.34
   0   7  -2   18.32    2.30
   0   7  -2   19.04    4.11
   0   7  -2   18.95    3.81
   0  -7   2   23.40    2.21
   0  -7   2   19.33    2.41
  -1   7  -2   29.55    2.59
  -1   7  -2   25.42    4.18
  -1   7  -2   32.12    4.11
   1  -7   2   26.41    2.25
   1  -7   2   22.75    2.47
  -2   7  -2   -0.67    3.49
  -2   7  -2   -1.09    1.86
  -2   7  -2   -7.90    3.60
   2  -7   2    1.44    1.18
   2  -7   2   -0.07    1.90
  -3   7  -2   34.73    4.88
  -3   7  -2   51.16    3.36
  -3   7  -2   34.32    4.47
   3  -7   2   41.79    2.66
   3  -7   2   41.78    3.11
  -4   7  -2   18.84    4.50
  -4   7  -2   22.95    4.26
  -4   7  -2   20.35    2.51
   4  -7   2   18.30    1.82
   4  -7   2   24.11    2.29
  -5   7  -2    9.09    3.97
  -5   7  -2    8.43    4.27
   5  -7   2   12.05    1.48
   5  -7   2    9.15    1.76
  -6   7  -2   -2.54    3.97
  -6   7  -2    2.98    3.68
   6  -7   2    3.77    1.38
  -7   7  -2    2.21    4.41
  -7   7  -2   -0.61    4.02
  -8   7  -2   -1.69    4.05
  -9   7  -2    9.88    4.53
 -10   7  -2   -0.26    4.58
 -11   7  -2    3.71    5.06
  14   6  -2    2.95    3.10
  13   6  -2    8.89    3.06
  12   6  -2    7.67    2.92
 -12  -6   2    4.02    3.76
  11   6  -2    0.28    2.60
 -11  -6   2    0.23    3.41
  10   6  -2   -0.96    2.53
 -10  -6   2    6.87    3.43
   9   6  -2    2.53    2.51
  -9  -6   2    8.36    5.36
  -9  -6   2    5.56    3.30
   8   6  -2    1.01    2.49
  -8  -6   2    0.45    3.00
  -8  -6   2   -0.34    5.03
   7   6  -2    3.41    4.19
   7   6  -2    7.69    2.63
  -7  -6   2    3.57    5.15
  -7  -6   2    9.88    3.05
   6   6  -2    3.53    3.95
   6   6  -2    8.13    2.48
  -6  -6   2   -3.77    4.21
  -6  -6   2    5.18    2.69
   5   6  -2    0.81    3.77
   5   6  -2   -8.19    3.41
   5   6  -2   -2.70    2.08
  -5  -6   2   -1.04    2.36
  -5  -6   2   -0.80    3.88
   4   6  -2   53.17    4.85
   4   6  -2   59.42    3.62
  -4  -6   2   49.90    3.79
   3   6  -2   10.06    3.00
   3   6  -2    5.65    3.34
   3   6  -2    8.47    2.04
  -3  -6   2   11.40    2.31
  -3  -6   2    8.68    3.36
   2   6  -2   33.29    3.81
   2   6  -2   34.27    2.62
   2   6  -2   32.02    3.72
  -2  -6   2   32.50    3.71
  -2  -6   2   29.09    2.48
  -2  -6   2   30.02    2.78
   1   6  -2   32.07    3.77
   1   6  -2   40.99    2.91
   1   6  -2   40.33    3.87
  -1  -6   2   41.43    2.97
  -1  -6   2   39.69    2.93
  -1  -6   2   42.14    3.74
  -1  -6   2   39.31    2.93
   0   6  -2   63.48    5.63
   0   6  -2   61.97    4.62
   0   6  -2   63.59    3.44
   0  -6   2   58.35    3.23
   0  -6   2   60.28    3.62
  -1   6  -2   24.36    3.39
  -1   6  -2   20.35    2.12
  -1   6  -2   22.98    3.49
   1  -6   2   23.07    1.94
   1  -6   2   17.67    2.14
  -2   6  -2   31.28    2.47
  -2   6  -2   29.21    3.61
   2  -6   2   31.90    2.41
  -3   6  -2    0.57    1.69
  -3   6  -2   -3.26    3.09
  -3   6  -2   -0.63    3.48
   3  -6   2    2.05    1.33
   3  -6   2   -0.85    1.69
  -4   6  -2    3.44    1.80
  -4   6  -2   -0.64    3.81
  -4   6  -2   -2.65    3.18
   4  -6   2    2.18    1.68
   4  -6   2    3.56    1.32
  -5   6  -2   10.09    4.12
  -5   6  -2    3.03    3.64
  -5   6  -2    8.18    2.12
   5  -6   2   11.07    1.42
   5  -6   2    8.91    1.67
  -6   6  -2   84.37    6.63
  -6   6  -2   79.72    7.32
   6  -6   2   77.27    3.29
  -7   6  -2    9.06    4.12
  -7   6  -2    9.38    3.83
  -8   6  -2   16.44    4.55
  -8   6  -2   15.91    4.26
  -9   6  -2   -2.58    4.05
 -10   6  -2    2.42    4.39
 -11   6  -2    2.64    4.76
  14   5  -2    1.22    2.91
  13   5  -2    9.72    2.99
  12   5  -2    8.68    2.85
 -12  -5   2   11.21    3.89
  11   5  -2   -1.21    2.52
 -11  -5   2    0.66    3.42
  10   5  -2    2.92    2.56
 -10  -5   2    5.35    5.46
 -10  -5   2    5.82    3.28
   9   5  -2    2.08    2.43
  -9  -5   2    1.38    5.09
  -9  -5   2    3.78    3.04
   8   5  -2   63.52    4.52
  -8  -5   2   66.02    5.02
  -8  -5   2   57.24    6.61
   7   5  -2   41.45    4.74
   7   5  -2   37.19    3.31
  -7  -5   2   31.19    3.58
  -7  -5   2   49.96    5.62
  -7  -5   2   42.82    4.95
   6   5  -2    1.51    3.69
   6   5  -2    9.76    2.37
  -6  -5   2    9.19    2.78
  -6  -5   2    6.39    3.54
  -6  -5   2   10.94    4.19
   5   5  -2    1.10    3.10
   5   5  -2    4.12    3.28
   5   5  -2    3.45    1.99
  -5  -5   2    1.06    3.00
  -5  -5   2   -5.85    3.58
  -5  -5   2    0.05    2.23
   4   5  -2   -1.37    2.96
   4   5  -2   -1.22    1.82
   4   5  -2    3.90    2.85
  -4  -5   2    2.17    3.06
  -4  -5   2    0.47    2.04
   3   5  -2    2.27    2.84
   3   5  -2    2.76    2.65
   3   5  -2    4.24    1.79
  -3  -5   2    4.75    1.99
  -3  -5   2    2.18    2.86
   2   5  -2   29.75    3.20
   2   5  -2   26.24    2.21
   2   5  -2   22.37    3.21
  -2  -5   2   26.59    2.13
  -2  -5   2   21.17    2.32
  -2  -5   2   27.84    3.19
   1   5  -2   28.07    3.28
   1   5  -2   29.33    2.29
   1   5  -2   30.84    3.16
  -1  -5   2   30.66    2.48
  -1  -5   2   33.65    2.56
  -1  -5   2   35.29    3.18
  -1  -5   2   32.58    2.24
   0   5  -2   16.23    2.81
   0   5  -2   16.46    3.00
   0   5  -2   16.07    1.83
   0  -5   2   12.51    1.90
   0  -5   2   14.97    1.63
   0  -5   2   11.32    2.62
  -1   5  -2   41.16    3.36
  -1   5  -2   40.16    2.56
  -1   5  -2   44.21    3.66
   1  -5   2   39.37    2.38
   1  -5   2   42.90    2.85
  -2   5  -2   23.88    3.13
  -2   5  -2   18.49    2.74
  -2   5  -2   19.62    1.87
   2  -5   2   16.49    1.78
   2  -5   2   18.49    1.49
  -3   5  -2    7.41    2.93
  -3   5  -2    5.87    1.55
  -3   5  -2    6.31    2.69
   3  -5   2    7.62    1.55
   3  -5   2    6.28    1.27
  -4   5  -2    1.73    3.22
  -4   5  -2    1.58    2.75
  -4   5  -2    4.29    1.59
   4  -5   2    5.80    1.50
   4  -5   2    0.61    1.11
  -5   5  -2   17.83    3.83
  -5   5  -2   17.48    2.11
  -5   5  -2   19.52    3.42
   5  -5   2   19.30    1.66
   5  -5   2   17.92    1.41
  -6   5  -2    6.55    3.46
  -6   5  -2    9.56    2.07
  -6   5  -2    4.67    4.00
   6  -5   2    9.11    1.37
  -7   5  -2    8.03    4.18
  -7   5  -2    2.31    3.66
  -8   5  -2   28.51    4.36
  -8   5  -2   19.98    4.41
  -9   5  -2    2.67    3.95
  -9   5  -2    5.47    4.33
 -10   5  -2   -1.24    4.24
 -11   5  -2    0.89    4.42
 -12   5  -2    4.30    5.11
  14   4  -2    2.26    2.89
  13   4  -2    6.91    2.86
  12   4  -2    5.30    2.73
  11   4  -2    7.63    2.71
 -11  -4   2   16.06    3.71
  10   4  -2    1.74    2.44
 -10  -4   2   -4.27    2.95
 -10  -4   2   -1.96    5.22
   9   4  -2    8.24    2.58
  -9  -4   2   12.10    3.26
  -9  -4   2   16.27    5.53
   8   4  -2    3.28    2.37
  -8  -4   2    2.25    2.92
  -8  -4   2   -3.16    5.12
   7   4  -2   -3.12    2.09
   7   4  -2   -1.85    3.39
  -7  -4   2   -4.10    4.54
  -7  -4   2    1.38    2.63
  -7  -4   2    4.72    3.60
   6   4  -2    8.17    2.23
   6   4  -2    1.76    3.24
  -6  -4   2   12.95    4.05
  -6  -4   2    5.24    2.48
  -6  -4   2    3.10    3.26
   5   4  -2   21.38    3.37
   5   4  -2   22.96    2.47
   5   4  -2   20.49    3.44
  -5  -4   2   25.52    3.83
  -5  -4   2   26.54    3.46
  -5  -4   2   27.40    2.82
   4   4  -2    6.99    2.86
   4   4  -2   12.81    1.98
   4   4  -2    9.26    2.80
  -4  -4   2    5.90    2.14
  -4  -4   2    7.34    2.71
  -4  -4   2    9.08    3.07
   3   4  -2   16.50    2.89
   3   4  -2   12.72    2.73
   3   4  -2   17.98    2.04
  -3  -4   2   20.44    2.21
  -3  -4   2   17.98    2.81
   2   4  -2   28.75    3.12
   2   4  -2   28.93    2.94
   2   4  -2   31.48    2.28
  -2  -4   2   31.57    2.41
  -2  -4   2   29.35    3.12
  -2  -4   2   33.08    2.19
   1   4  -2   46.33    3.35
   1   4  -2   43.98    2.62
   1   4  -2   46.38    3.46
  -1  -4   2   45.13    2.95
  -1  -4   2   47.40    2.62
  -1  -4   2   51.04    3.35
   0   4  -2    4.60    1.36
   0   4  -2    5.83    2.27
   0   4  -2    7.41    2.30
   0  -4   2    2.98    1.26
   0  -4   2    5.43    2.14
   0  -4   2    1.73    1.50
  -1   4  -2   85.66    5.52
  -1   4  -2   93.79    3.67
  -1   4  -2   85.37    5.32
   1  -4   2   84.20    5.09
   1  -4   2   87.38    3.47
   1  -4   2   91.79    3.72
  -2   4  -2  369.36   12.15
  -2   4  -2  359.33   14.85
  -2   4  -2  359.83   14.80
   2  -4   2  352.60   11.98
   2  -4   2  373.22   12.08
  -3   4  -2   43.14    3.21
  -3   4  -2   51.98    4.51
  -3   4  -2   41.05    2.49
   3  -4   2   40.18    2.09
   3  -4   2   44.54    2.30
  -4   4  -2   -1.57    2.52
  -4   4  -2    1.93    2.24
  -4   4  -2    1.24    1.29
   4  -4   2    0.60    0.88
   4  -4   2    2.09    1.11
  -5   4  -2   13.57    1.76
  -5   4  -2   12.07    2.80
  -5   4  -2    6.98    3.26
   5  -4   2   13.06    1.31
   5  -4   2   13.52    1.13
  -6   4  -2   -0.48    3.00
  -6   4  -2   -1.19    1.62
  -6   4  -2    0.18    3.40
   6  -4   2    0.19    1.09
  -7   4  -2   27.49    4.30
  -7   4  -2   28.44    4.03
  -8   4  -2   -4.21    3.80
  -8   4  -2    1.59    3.55
 -10   4  -2    9.10    4.09
 -11   4  -2   -1.67    4.28
 -12   4  -2   -2.11    4.34
 -13   4  -2   -2.51    4.68
  14   3  -2    9.96    3.06
  13   3  -2   13.68    3.05
  12   3  -2    4.79    2.62
  11   3  -2   11.52    2.73
 -11  -3   2   12.75    5.84
 -11  -3   2   11.25    3.59
  10   3  -2   -2.94    2.25
 -10  -3   2    4.16    5.35
 -10  -3   2    2.08    3.05
   9   3  -2   17.80    2.79
  -9  -3   2   21.46    3.53
  -9  -3   2   18.47    5.63
   8   3  -2    0.48    2.25
   8   3  -2    5.16    3.65
  -8  -3   2    1.06    2.87
  -8  -3   2    3.76    5.02
   7   3  -2   -0.10    2.07
   7   3  -2   -0.89    3.30
  -7  -3   2    1.29    3.52
  -7  -3   2   -1.02    4.35
  -7  -3   2    1.32    2.60
   6   3  -2   -1.72    2.62
   6   3  -2   -1.03    1.87
  -6  -3   2   -2.25    2.16
  -6  -3   2   -0.02    2.99
  -6  -3   2    0.61    3.58
   5   3  -2   -0.85    2.57
   5   3  -2    2.13    1.81
   5   3  -2   -0.91    2.69
  -5  -3   2    0.90    1.96
  -5  -3   2   -0.29    2.63
  -5  -3   2    3.21    3.08
   4   3  -2   72.65    4.78
   4   3  -2   75.38    3.83
   4   3  -2   74.17    5.80
  -4  -3   2   74.35    5.94
  -4  -3   2   76.99    5.82
  -4  -3   2   75.65    3.96
   3   3  -2    1.48    1.52
   3   3  -2    4.55    2.35
  -3  -3   2    2.99    1.77
  -3  -3   2    5.90    2.28
   2   3  -2   51.38    3.44
   2   3  -2   46.90    2.85
   2   3  -2   46.97    3.41
  -2  -3   2   48.71    3.36
  -2  -3   2   51.22    4.15
  -2  -3   2   45.51    2.82
  -2  -3   2   47.47    2.94
   1   3  -2   88.84    5.45
   1   3  -2   83.64    5.51
   1   3  -2   92.26    3.82
  -1  -3   2   91.13    5.22
  -1  -3   2   97.69    5.38
  -1  -3   2   92.21    3.97
  -1  -3   2   89.99    3.77
   0   3  -2   29.13    2.21
   0   3  -2   27.00    2.64
   0   3  -2   33.52    2.74
   0  -3   2   29.48    2.01
   0  -3   2   34.22    2.53
   0  -3   2   28.43    2.02
  -1   3  -2    2.29    2.02
  -1   3  -2    7.83    1.20
  -1   3  -2    6.52    1.91
   1  -3   2    5.05    1.24
   1  -3   2    6.98    1.73
  -2   3  -2   88.06    4.86
  -2   3  -2   87.86    3.36
  -2   3  -2   80.47    4.62
   2  -3   2   88.34    3.30
   2  -3   2   82.99    3.16
  -3   3  -2    3.79    1.75
  -3   3  -2    2.57    1.07
  -3   3  -2    3.65    1.97
   3  -3   2    2.13    0.76
   3  -3   2    2.59    1.00
  -4   3  -2   19.50    2.34
  -4   3  -2   19.80    1.57
  -4   3  -2   17.89    2.55
   4  -3   2   20.15    1.24
  -5   3  -2   63.10    3.08
  -5   3  -2   60.98    4.67
  -5   3  -2   66.66    5.08
   5  -3   2   67.71    2.54
  -6   3  -2  116.77    6.90
  -6   3  -2  117.24    4.68
  -6   3  -2  103.57    6.73
  -7   3  -2   45.44    3.20
  -7   3  -2   53.02    4.35
  -7   3  -2   44.03    4.34
  -8   3  -2   34.61    4.32
  -9   3  -2   -2.01    3.54
  -9   3  -2   -0.87    3.72
 -10   3  -2   -1.35    4.02
 -10   3  -2   -4.46    3.83
 -11   3  -2   -2.36    4.29
 -12   3  -2   -2.61    4.09
 -13   3  -2   -0.50    4.76
  14   2  -2   10.24    3.13
  13   2  -2    2.25    2.68
  12   2  -2   28.19    3.33
 -12  -2   2   30.53    6.59
  11   2  -2    4.61    2.51
 -11  -2   2    5.56    3.42
 -11  -2   2    4.35    5.59
  10   2  -2    7.35    2.47
 -10  -2   2    9.71    5.27
 -10  -2   2    6.48    3.18
   9   2  -2    4.35    2.37
  -9  -2   2    2.70    3.02
  -9  -2   2   14.72    5.40
   8   2  -2    6.41    2.37
   8   2  -2    3.59    3.61
  -8  -2   2    2.50    3.84
  -8  -2   2    0.81    2.74
  -8  -2   2    0.44    4.78
   7   2  -2   20.84    2.61
   7   2  -2   21.45    3.91
  -7  -2   2   26.10    4.62
  -7  -2   2   23.94    4.14
  -7  -2   2   26.33    3.10
   6   2  -2   12.99    3.17
   6   2  -2   10.60    2.05
  -6  -2   2   10.78    2.42
  -6  -2   2    9.63    3.10
  -6  -2   2   11.67    3.62
   5   2  -2    0.35    1.63
   5   2  -2    0.14    1.85
  -5  -2   2    2.25    2.62
  -5  -2   2    1.51    1.97
  -5  -2   2    1.70    2.95
   4   2  -2    5.98    1.68
   4   2  -2    2.84    2.38
   4   2  -2    6.81    2.53
  -4  -2   2    5.62    2.45
  -4  -2   2    4.56    1.93
  -4  -2   2    6.30    2.71
   3   2  -2   60.60    3.17
   3   2  -2   53.16    4.87
   3   2  -2   58.55    4.99
  -3  -2   2   60.58    3.26
  -3  -2   2   64.37    5.04
  -3  -2   2   52.32    4.93
   2   2  -2    5.76    1.51
   2   2  -2    5.11    2.31
   2   2  -2    5.54    1.59
   2   2  -2    7.42    2.23
  -2  -2   2    9.09    1.50
  -2  -2   2    9.60    1.71
  -2  -2   2    1.01    1.54
  -2  -2   2    6.30    2.19
   1   2  -2   57.24    2.95
   1   2  -2   54.80    2.85
   1   2  -2   61.09    4.76
   1   2  -2   57.81    4.77
  -1  -2   2   56.18    4.69
  -1  -2   2   56.17    2.83
  -1  -2   2   59.23    2.94
  -1  -2   2   52.77    4.48
   0   2  -2   83.47    4.81
   0   2  -2   85.01    3.49
   0   2  -2   85.07    5.26
   0   2  -2   80.65    3.36
   0  -2   2   82.47    3.44
   0  -2   2   80.23    4.90
   0  -2   2   83.77    3.33
   0  -2   2   85.77    4.88
  -1   2  -2  112.71    5.56
  -1   2  -2  114.66    5.79
  -1   2  -2  115.55    4.23
  -1   2  -2  120.38    4.34
   1  -2   2  118.03    4.13
   1  -2   2  122.21    5.39
   1  -2   2  124.13    4.24
   1  -2   2  113.11    5.39
  -2   2  -2   59.04    2.49
  -2   2  -2   51.86    2.28
  -2   2  -2   57.15    3.65
  -2   2  -2   52.06    3.36
   2  -2   2   56.36    2.12
  -3   2  -2   36.32    3.27
  -3   2  -2   40.41    1.92
  -3   2  -2   36.89    3.12
  -4   2  -2   81.78    4.51
  -4   2  -2   83.55    3.24
  -4   2  -2   78.80    4.67
  -5   2  -2    6.21    2.14
  -5   2  -2    6.61    2.33
  -5   2  -2    8.11    1.31
  -6   2  -2   45.82    3.70
  -6   2  -2   47.29    2.81
  -6   2  -2   50.74    3.72
   6  -2   2   54.53    2.13
  -7   2  -2    1.06    3.15
  -7   2  -2    0.19    1.65
  -7   2  -2    0.59    2.90
   7  -2   2    0.08    1.01
  -8   2  -2   15.40    3.67
  -8   2  -2   13.64    2.33
  -8   2  -2   12.41    3.87
   8  -2   2   16.02    1.40
  -9   2  -2   -1.59    3.74
  -9   2  -2    0.29    3.99
   9  -2   2    4.54    1.20
 -10   2  -2    5.36    4.14
 -10   2  -2    3.65    3.99
 -11   2  -2    3.13    4.06
 -12   2  -2   -1.52    4.21
 -13   2  -2   -4.37    4.37
 -14   2  -2    0.32    4.89
  14   1  -2   -0.83    2.69
  13   1  -2   -0.21    2.57
  12   1  -2   34.60    3.47
 -12  -1   2   35.27    6.61
  11   1  -2    1.39    2.40
 -11  -1   2    2.64    5.55
  10   1  -2   16.42    2.73
 -10  -1   2   10.32    5.23
 -10  -1   2   11.05    3.30
   9   1  -2    5.18    2.30
  -9  -1   2    8.04    4.94
  -9  -1   2   -1.36    2.76
   8   1  -2    1.64    3.57
   8   1  -2   -1.55    1.99
  -8  -1   2    1.30    4.51
  -8  -1   2   -3.76    2.63
  -8  -1   2    0.57    3.88
   7   1  -2    1.09    3.30
   7   1  -2    2.88    2.01
  -7  -1   2    1.17    2.48
  -7  -1   2    4.96    3.49
  -7  -1   2   10.51    4.11
   6   1  -2    1.19    1.83
   6   1  -2    0.28    2.87
  -6  -1   2    3.47    2.93
  -6  -1   2    6.29    3.40
  -6  -1   2    3.11    2.21
   5   1  -2   15.63    2.95
   5   1  -2   16.72    2.08
  -5  -1   2   20.95    2.38
  -5  -1   2   17.12    3.20
  -5  -1   2   14.38    2.97
   4   1  -2   12.26    1.83
   4   1  -2   16.81    2.60
   4   1  -2   13.90    1.87
  -4  -1   2   11.16    2.75
  -4  -1   2   14.81    2.00
  -4  -1   2   12.24    2.60
   3   1  -2   35.09    2.59
   3   1  -2   38.91    3.13
   3   1  -2   36.50    2.37
   3   1  -2   40.36    3.16
  -3  -1   2   37.32    3.12
  -3  -1   2   39.69    3.32
  -3  -1   2   38.19    2.52
   2   1  -2   62.46    3.63
   2   1  -2   53.74    4.93
   2   1  -2   58.34    3.22
   2   1  -2   53.96    2.93
  -2  -1   2   59.38    4.92
  -2  -1   2   55.23    2.96
  -2  -1   2   53.14    3.22
  -2  -1   2   57.51    4.99
   1   1  -2   10.22    1.49
   1   1  -2   11.07    2.11
   1   1  -2    6.73    1.36
   1   1  -2    6.76    2.19
  -1  -1   2    7.33    1.98
  -1  -1   2    6.94    2.05
  -1  -1   2    8.26    1.32
  -1  -1   2    7.97    1.55
   0   1  -2  125.89    5.84
   0   1  -2  128.59    5.94
   0   1  -2  130.29    4.67
   0   1  -2  142.13    4.72
   0  -1   2  138.48    4.70
   0  -1   2  128.70    5.95
   0  -1   2  138.53    4.66
   0  -1   2  130.33    5.89
  -1   1  -2   13.97    1.31
  -1   1  -2   14.55    0.93
  -1   1  -2   18.88    1.04
  -1   1  -2   18.92    1.42
   1  -1   2   13.19    0.83
   1  -1   2   15.20    1.09
   1  -1   2   17.31    1.13
  -3   1  -2  277.50    9.14
  -3   1  -2  278.48   11.07
  -3   1  -2  285.70    9.17
  -4   1  -2   45.36    3.29
  -4   1  -2   43.93    2.09
  -5   1  -2   95.91    3.70
  -5   1  -2   93.38    5.05
  -5   1  -2   91.47    5.10
  -6   1  -2    3.01    1.36
  -6   1  -2    0.55    2.19
  -6   1  -2    5.75    2.32
   6  -1   2    2.56    0.92
   6  -1   2    2.83    0.84
  -7   1  -2   28.12    2.25
  -7   1  -2   31.30    3.22
  -7   1  -2   25.84    3.23
   7  -1   2   26.16    1.80
   7  -1   2   27.83    1.81
  -8   1  -2   25.04    3.95
  -8   1  -2   29.43    3.62
  -8   1  -2   22.06    3.80
  -8   1  -2   22.91    2.41
   8  -1   2   26.36    1.93
   8  -1   2   24.78    1.89
  -9   1  -2   47.73    5.06
  -9   1  -2   43.20    4.80
   9  -1   2   46.70    2.55
   9  -1   2   52.50    2.54
 -10   1  -2   41.41    4.74
 -10   1  -2   36.99    4.45
  10  -1   2   35.08    2.16
  10  -1   2   31.78    2.12
 -11   1  -2   30.49    4.74
  11  -1   2   21.78    1.72
 -12   1  -2    2.26    4.18
 -13   1  -2   -5.42    4.27
 -14   1  -2   -0.51    5.00
  13   0  -2   10.68    2.91
  12   0  -2    2.05    2.43
 -12   0   2    0.49    5.64
  11   0  -2   13.74    2.73
 -11   0   2    5.16    5.19
  10   0  -2    0.21    2.22
 -10   0   2    1.09    2.98
 -10   0   2    2.12    4.66
   9   0  -2    0.00    2.14
  -9   0   2    1.45    2.81
  -9   0   2    3.19    4.52
   8   0  -2    7.05    2.35
  -8   0   2   11.87    4.50
  -8   0   2    3.95    2.84
  -8   0   2    3.12    3.87
  -8   0   2    9.20    4.52
   7   0  -2   20.89    3.73
   7   0  -2   23.73    2.63
   7   0  -2   29.61    2.81
  -7   0   2   15.45    2.82
  -7   0   2   21.49    4.19
  -7   0   2   20.50    4.23
  -7   0   2   20.91    3.94
   6   0  -2   19.74    2.32
   6   0  -2   22.31    3.34
   6   0  -2   18.88    2.28
  -6   0   2   18.23    3.35
  -6   0   2   13.90    2.47
  -6   0   2   19.18    3.95
  -6   0   2   17.76    3.80
   5   0  -2  151.67    8.07
   5   0  -2  147.00    5.91
   5   0  -2  154.21    5.93
  -5   0   2  138.46    8.07
  -5   0   2  140.23    7.98
  -5   0   2  151.13    6.00
  -5   0   2  158.69    8.03
   4   0  -2    4.87    1.59
   4   0  -2    6.28    2.33
   4   0  -2    5.55    1.63
   4   0  -2    4.08    2.33
  -4   0   2    6.73    2.88
  -4   0   2    5.42    2.67
  -4   0   2    4.46    2.37
  -4   0   2    5.31    1.77
   3   0  -2   41.08    3.10
   3   0  -2   40.62    2.72
   3   0  -2   37.99    2.78
  -3   0   2   38.29    3.08
  -3   0   2   42.10    3.33
  -3   0   2   34.09    2.44
  -3   0   2   39.55    3.47
   2   0  -2  259.21   11.34
   2   0  -2  263.26   11.37
   2   0  -2  265.18    9.12
   2   0  -2  271.72    9.11
  -2   0   2  280.64   11.52
  -2   0   2  270.21    9.16
  -2   0   2  254.83   11.37
  -2   0   2  253.67   11.40
  -2   0   2  267.48    9.15
   1   0  -2  345.50   13.74
   1   0  -2  345.61   13.76
   1   0  -2  343.86   11.30
   1   0  -2  358.47   11.34
  -1   0   2  362.01   11.36
  -1   0   2  290.40   13.58
  -1   0   2  330.23   13.72
  -1   0   2  354.60   11.30
  -1   0   2  336.39   13.69
   0   0  -2    1.96    0.82
   0   0  -2    1.72    1.23
   0   0  -2    0.93    1.13
   0   0  -2    0.60    0.83
   0   0   2    0.81    0.89
   0   0   2    1.80    1.07
   0   0   2    2.66    0.81
   0   0   2    2.40    1.08
  -1   0  -2   14.19    0.93
  -1   0  -2   12.56    0.93
  -1   0  -2   11.01    0.86
  -1   0  -2   15.65    0.91
  -3   0  -2   34.94    1.59
  -3   0  -2   39.08    1.61
  -4   0  -2   44.94    3.31
  -4   0  -2   44.96    2.13
  -4   0  -2   41.22    3.28
  -5   0  -2    1.30    1.13
  -5   0  -2    1.20    1.75
  -5   0  -2    2.53    1.87
   5   0   2    1.56    0.78
   5   0   2    0.39    0.79
  -6   0  -2    3.75    2.20
  -6   0  -2    1.50    2.22
  -6   0  -2   -1.92    1.30
   6   0   2    1.35    0.99
   6   0   2    0.71    0.97
  -7   0  -2    3.23    2.61
  -7   0  -2   -2.03    2.62
  -7   0  -2   -0.13    1.56
   7   0   2    2.14    1.15
   7   0   2    1.84    1.18
  -8   0  -2   38.60    4.09
  -8   0  -2   45.05    3.30
  -8   0  -2   43.37    4.03
   8   0   2   41.20    2.44
   8   0   2   42.82    2.51
  -9   0  -2   39.43    3.15
  -9   0  -2   42.70    4.40
  -9   0  -2   35.32    4.58
   9   0   2   37.64    2.44
   9   0   2   36.30    2.53
 -10   0  -2   78.43    6.63
 -10   0  -2   82.28    6.13
 -10   0  -2   76.69    7.01
  10   0   2   76.98    3.47
 -11   0  -2   -0.30    3.70
 -11   0  -2    1.00    4.31
 -11   0  -2   -0.32    4.03
  11   0   2    4.03    1.53
 -12   0  -2    4.39    4.35
  12   0   2    3.26    1.54
 -13   0  -2   -3.20    4.54
 -14   0  -2    4.07    5.06
  13  -1  -2    0.49    2.60
  12  -1  -2   -1.02    2.37
 -12   1   2    2.61    5.23
  11  -1  -2   23.00    2.98
 -11   1   2   14.43    5.52
  10  -1  -2    7.10    2.37
 -10   1   2   18.96    5.09
   9  -1  -2    7.96    2.30
  -9   1   2    4.28    2.83
  -9   1   2    2.38    4.59
   8  -1  -2    1.12    2.22
  -8   1   2   -4.20    4.35
  -8   1   2   -1.04    2.68
  -8   1   2   -7.21    4.25
   7  -1  -2    8.20    2.29
   7  -1  -2    5.36    2.08
  -7   1   2    9.21    4.13
  -7   1   2    8.99    2.60
  -7   1   2    7.81    4.01
   6  -1  -2   -0.42    1.78
   6  -1  -2   -2.12    2.81
   6  -1  -2   -2.24    1.74
  -6   1   2   -1.22    3.40
  -6   1   2   -0.86    3.19
  -6   1   2   -1.48    2.05
   5  -1  -2  100.35    4.53
   5  -1  -2  103.87    6.62
   5  -1  -2  101.73    4.62
  -5   1   2  103.28    4.68
  -5   1   2   94.35    6.94
  -5   1   2  103.94    6.66
   4  -1  -2  159.57    7.94
   4  -1  -2  160.81    5.97
   4  -1  -2  155.59    6.00
  -4   1   2  148.12    7.87
  -4   1   2  150.39    8.07
  -4   1   2  154.84    6.03
   3  -1  -2    3.86    2.21
   3  -1  -2    3.62    2.11
   3  -1  -2    7.03    1.56
   3  -1  -2    6.42    1.59
  -3   1   2    5.61    1.65
  -3   1   2    6.15    2.45
  -3   1   2    5.57    2.41
   2  -1  -2    2.78    1.41
   2  -1  -2   -0.20    0.70
   2  -1  -2    2.99    1.45
   2  -1  -2    3.05    2.14
   2  -1  -2   -0.30    0.55
  -2   1   2    1.87    1.60
  -2   1   2    3.34    2.30
  -2   1   2    1.06    2.21
  -2   1   2    3.37    1.49
   1  -1  -2   34.70    2.31
   1  -1  -2   36.75    2.47
   1  -1  -2   39.16    2.97
   1  -1  -2   39.35    2.75
  -1   1   2   39.59    2.75
  -1   1   2   35.44    2.38
  -1   1   2   33.54    2.29
  -1   1   2   39.48    2.79
   0  -1  -2   75.87    3.93
   0  -1  -2   70.32    3.84
   0  -1  -2   78.45    2.99
   0  -1  -2   80.79    3.00
   0   1   2   80.11    3.01
   0   1   2   72.76    3.80
   0   1   2   78.42    3.00
  -1  -1  -2   66.42    2.47
  -1  -1  -2   67.11    3.27
  -1  -1  -2   59.85    3.03
  -1  -1  -2   65.58    2.45
   1   1   2   65.12    2.38
   1   1   2   65.07    3.24
   1   1   2   67.85    2.46
   1   1   2   63.66    3.09
  -2  -1  -2  511.98   15.72
  -2  -1  -2  487.74   18.86
  -2  -1  -2  475.21   18.83
  -2  -1  -2  482.38   15.71
   2   1   2  470.77   18.77
   2   1   2  497.17   15.69
   2   1   2  483.51   15.68
   2   1   2  493.72   18.80
  -3  -1  -2    6.79    1.09
  -3  -1  -2    4.52    1.52
  -3  -1  -2    9.14    0.96
  -3  -1  -2    7.23    1.63
   3   1   2    5.22    0.87
   3   1   2    5.64    1.17
   3   1   2    7.16    1.22
   3   1   2    6.89    0.87
  -4  -1  -2    8.04    1.26
  -4  -1  -2    7.08    1.68
  -4  -1  -2    8.12    1.79
   4   1   2   10.19    1.02
   4   1   2    7.96    1.34
   4   1   2    8.32    1.03
  -5  -1  -2    2.48    1.84
  -5  -1  -2    1.40    1.27
   5   1   2    2.18    0.99
   5   1   2    1.86    0.99
  -6  -1  -2   63.80    4.58
  -6  -1  -2   58.15    3.13
  -6  -1  -2   54.88    4.52
   6   1   2   59.17    2.77
   6   1   2   61.55    2.66
  -7  -1  -2   36.90    3.40
  -7  -1  -2   36.50    2.79
  -7  -1  -2   40.41    3.47
   7   1   2   35.80    2.39
   7   1   2   33.84    2.22
  -8  -1  -2   17.66    2.36
  -8  -1  -2   12.19    3.51
  -8  -1  -2   15.24    3.34
   8   1   2   17.23    1.88
   8   1   2   17.20    1.75
  -9  -1  -2   13.71    2.51
  -9  -1  -2   13.88    3.77
  -9  -1  -2   16.02    3.88
   9   1   2   19.04    1.88
   9   1   2   10.15    1.88
 -10  -1  -2   33.08    4.66
 -10  -1  -2   42.12    4.92
  10   1   2   32.41    2.42
 -11  -1  -2   -0.05    4.05
 -11  -1  -2   -3.03    3.67
  11   1   2    0.98    1.64
 -12  -1  -2    8.56    4.79
  12   1   2    7.85    1.81
 -13  -1  -2    4.98    4.81
  13   1   2    3.23    1.65
 -14  -1  -2    1.77    5.16
  14   1   2    7.55    1.67
 -15  -1  -2   -4.60    5.48
  13  -2  -2    3.20    2.64
  12  -2  -2   14.38    2.80
 -12   2   2    7.12    5.67
  11  -2  -2    8.65    2.56
 -11   2   2    8.27    5.09
  10  -2  -2   16.38    2.67
 -10   2   2   16.22    5.20
   9  -2  -2   10.31    2.44
  -9   2   2    6.55    2.89
  -9   2   2   13.91    4.55
   8  -2  -2   33.96    3.06
  -8   2   2   33.90    3.59
  -8   2   2   40.76    5.39
   7  -2  -2   -0.26    2.03
   7  -2  -2    0.79    2.08
  -7   2   2    0.18    2.36
  -7   2   2   -0.09    4.05
   6  -2  -2   31.44    2.70
   6  -2  -2   30.52    2.70
   6  -2  -2   32.73    3.72
  -6   2   2   30.23    4.43
  -6   2   2   28.83    2.93
  -6   2   2   29.25    4.35
   5  -2  -2    9.02    1.93
   5  -2  -2   13.14    2.01
   5  -2  -2   14.72    2.96
  -5   2   2   14.57    2.26
  -5   2   2   13.25    3.33
  -5   2   2   12.41    3.12
   4  -2  -2   11.98    2.61
   4  -2  -2   13.82    1.90
   4  -2  -2   13.59    1.82
  -4   2   2    9.94    2.94
  -4   2   2   15.62    2.05
  -4   2   2   11.75    2.97
   3  -2  -2   13.73    2.65
   3  -2  -2    6.97    2.16
   3  -2  -2   12.19    1.65
   3  -2  -2   10.12    1.69
  -3   2   2    9.53    1.73
  -3   2   2    8.43    2.58
  -3   2   2    5.16    2.52
   2  -2  -2   71.92    5.12
   2  -2  -2   83.19    3.58
   2  -2  -2   66.48    5.04
   2  -2  -2   79.62    3.45
  -2   2   2   78.70    5.29
  -2   2   2   69.12    5.01
  -2   2   2   80.05    3.60
   1  -2  -2   60.01    3.13
   1  -2  -2   55.62    4.85
   1  -2  -2   59.28    3.08
  -1   2   2   57.85    4.91
  -1   2   2   63.05    3.14
  -1   2   2   64.96    3.80
  -1   2   2   56.93    3.09
   0  -2  -2   80.87    3.34
   0  -2  -2   86.28    4.69
   0  -2  -2   79.72    4.70
   0   2   2   86.46    3.48
   0   2   2   78.44    4.80
   0   2   2   75.92    4.67
   0   2   2   87.93    3.41
  -1  -2  -2   61.90    3.84
  -1  -2  -2   64.70    4.02
  -1  -2  -2   67.27    2.88
  -1  -2  -2   69.88    2.78
   1   2   2   69.11    3.78
   1   2   2   69.83    2.86
   1   2   2   71.71    2.83
   1   2   2   66.51    3.74
  -2  -2  -2   27.71    1.66
  -2  -2  -2   27.63    2.07
  -2  -2  -2   27.14    1.77
  -2  -2  -2   29.21    2.09
   2   2   2   26.37    1.84
   2   2   2   29.33    1.85
   2   2   2   25.00    2.06
   2   2   2   30.23    2.12
  -3  -2  -2    3.55    2.14
  -3  -2  -2    4.49    1.11
  -3  -2  -2    3.15    1.90
  -3  -2  -2    3.63    1.33
   3   2   2    0.58    1.15
   3   2   2    1.14    1.65
   3   2   2    0.73    1.72
   3   2   2    2.51    1.22
  -4  -2  -2    1.78    1.81
  -4  -2  -2   -0.22    1.29
  -4  -2  -2   -0.51    2.03
   4   2   2    0.33    1.57
   4   2   2   -0.18    1.08
   4   2   2    1.47    1.07
  -5  -2  -2   30.31    2.51
  -5  -2  -2   24.21    1.99
  -5  -2  -2   25.83    2.71
   5   2   2   27.74    1.92
   5   2   2   30.76    2.34
   5   2   2   30.62    1.99
  -6  -2  -2   85.94    5.65
  -6  -2  -2   91.30    4.05
  -6  -2  -2   95.97    5.76
   6   2   2   90.32    3.62
   6   2   2   88.13    3.67
  -7  -2  -2  131.07    7.27
  -7  -2  -2  131.06    5.26
  -7  -2  -2  132.73    6.96
   7   2   2  123.40    4.84
   7   2   2  119.95    4.78
  -8  -2  -2   12.65    3.30
  -8  -2  -2   15.52    2.39
  -8  -2  -2   15.99    3.75
   8   2   2   20.77    1.93
  -9  -2  -2   59.14    4.06
  -9  -2  -2   55.27    4.84
  -9  -2  -2   63.66    5.33
   9   2   2   57.68    3.21
 -10  -2  -2   23.00    4.92
 -10  -2  -2   25.35    4.47
 -10  -2  -2   17.30    3.03
  10   2   2   18.03    2.20
 -11  -2  -2   24.24    4.77
  11   2   2   22.39    2.30
 -12  -2  -2   11.77    4.86
  12   2   2    1.72    1.87
 -13  -2  -2    9.56    5.06
  13   2   2   15.44    2.19
 -14  -2  -2   -2.17    5.18
  14   2   2    2.55    1.86
 -15  -2  -2   -3.20    5.50
  15   2   2    1.17    1.73
  12  -3  -2    6.02    2.63
 -12   3   2    8.05    5.75
  11  -3  -2   10.22    2.54
 -11   3   2   14.25    5.20
  10  -3  -2    0.37    2.22
 -10   3   2    4.31    4.76
   9  -3  -2   14.93    2.55
  -9   3   2   10.29    4.76
   8  -3  -2    3.77    2.21
  -8   3   2    7.17    4.59
  -8   3   2    2.36    2.60
   7  -3  -2    1.05    2.20
  -7   3   2   -1.38    2.48
  -7   3   2    6.20    4.45
  -7   3   2   -4.30    4.14
   6  -3  -2    9.78    2.14
   6  -3  -2   10.43    2.21
  -6   3   2    9.78    4.03
  -6   3   2    9.15    2.42
  -6   3   2   10.33    3.93
   5  -3  -2   21.05    3.21
   5  -3  -2   25.82    2.36
   5  -3  -2   19.82    2.34
  -5   3   2   29.64    3.92
  -5   3   2   27.81    2.63
   4  -3  -2   61.56    5.41
   4  -3  -2   51.48    3.25
   4  -3  -2   60.71    5.33
   4  -3  -2   58.24    3.45
  -4   3   2   60.57    3.51
  -4   3   2   61.90    4.44
  -4   3   2   61.02    4.46
   3  -3  -2    6.77    2.68
   3  -3  -2    7.31    1.57
   3  -3  -2    3.69    1.70
  -3   3   2    5.15    1.69
  -3   3   2    5.95    2.63
  -3   3   2    1.69    2.64
   2  -3  -2    2.79    1.56
   2  -3  -2    6.83    2.76
   2  -3  -2    3.06    2.06
   2  -3  -2    3.34    1.44
  -2   3   2    8.79    1.65
  -2   3   2    5.47    2.51
  -2   3   2    2.12    2.44
   1  -3  -2   46.84    2.75
   1  -3  -2   46.81    3.24
   1  -3  -2   43.99    2.80
   1  -3  -2   51.76    3.48
  -1   3   2   49.11    2.74
  -1   3   2   47.42    3.42
  -1   3   2   49.31    3.45
   0  -3  -2   -0.39    2.35
   0  -3  -2    2.96    1.37
   0  -3  -2    1.64    2.10
   0  -3  -2    3.30    1.52
   0   3   2    2.55    1.50
   0   3   2    2.71    1.47
   0   3   2    1.56    2.32
   0   3   2    1.28    2.18
  -1  -3  -2   28.75    2.68
  -1  -3  -2   25.32    1.98
  -1  -3  -2   26.09    1.85
  -1  -3  -2   30.76    2.99
   1   3   2   28.80    1.99
   1   3   2   29.13    2.00
   1   3   2   26.56    2.73
   1   3   2   27.95    2.65
  -2  -3  -2   11.05    1.72
  -2  -3  -2   11.11    1.45
  -2  -3  -2   11.59    2.26
  -2  -3  -2   10.14    1.67
  -2  -3  -2   10.64    2.51
   2   3   2   10.93    2.21
   2   3   2   13.90    1.64
   2   3   2   11.91    2.21
   2   3   2   11.02    1.49
  -3  -3  -2    0.29    1.19
  -3  -3  -2    1.07    1.44
  -3  -3  -2   -0.30    1.99
  -3  -3  -2    4.18    2.38
   3   3   2    3.51    1.39
   3   3   2    2.50    1.93
   3   3   2    0.09    1.91
   3   3   2    1.12    1.31
  -4  -3  -2   15.11    2.58
  -4  -3  -2   15.80    2.26
  -4  -3  -2   19.45    1.80
   4   3   2   19.49    2.27
   4   3   2   16.25    1.60
   4   3   2   21.38    1.72
  -5  -3  -2    2.35    2.09
  -5  -3  -2   -1.44    2.37
  -5  -3  -2    3.46    1.55
   5   3   2    2.53    1.37
   5   3   2    2.35    1.33
   5   3   2    3.25    1.90
  -6  -3  -2   80.39    5.40
  -6  -3  -2   75.71    3.76
  -6  -3  -2   78.09    5.67
   6   3   2   83.67    3.63
   6   3   2   75.10    3.51
   6   3   2   78.70    5.34
  -7  -3  -2    6.10    3.04
  -7  -3  -2    4.13    1.90
  -7  -3  -2    2.96    2.65
   7   3   2    2.93    1.61
   7   3   2    3.44    1.49
  -8  -3  -2    6.96    3.08
  -8  -3  -2   -3.58    3.62
  -8  -3  -2    3.53    2.19
   8   3   2    4.25    1.74
   8   3   2    4.06    1.67
  -9  -3  -2   24.73    3.05
  -9  -3  -2   33.41    4.27
  -9  -3  -2   33.79    4.90
   9   3   2   30.77    2.48
   9   3   2   31.10    2.64
 -10  -3  -2   36.81    4.76
 -10  -3  -2   27.38    3.35
 -10  -3  -2   27.42    5.15
  10   3   2   27.94    2.52
 -11  -3  -2    3.33    4.54
  11   3   2    8.11    2.05
 -12  -3  -2   -3.58    4.74
  12   3   2    2.00    2.00
 -13  -3  -2   12.20    5.15
  13   3   2   15.89    2.37
 -14  -3  -2   -6.04    4.98
  14   3   2    0.04    1.95
 -15  -3  -2   -8.77    5.47
  15   3   2    4.94    2.11
  12  -4  -2   -0.87    2.45
 -12   4   2   -8.18    5.50
  11  -4  -2    3.06    2.35
 -11   4   2    1.41    5.05
  10  -4  -2    9.57    2.57
 -10   4   2    9.83    5.06
   9  -4  -2    5.10    2.31
  -9   4   2   10.21    4.76
   8  -4  -2    2.50    2.12
  -8   4   2    3.39    2.63
  -8   4   2   -5.22    4.01
   7  -4  -2    4.60    2.21
  -7   4   2    6.23    4.53
  -7   4   2   -2.05    4.18
  -7   4   2   -4.67    2.48
   6  -4  -2    0.24    2.07
   6  -4  -2   -2.33    1.84
  -6   4   2   -0.41    3.94
  -6   4   2    1.09    4.10
  -6   4   2    0.94    2.37
   5  -4  -2   47.60    3.12
   5  -4  -2   45.06    3.38
  -5   4   2   56.41    5.02
  -5   4   2   48.37    4.74
  -5   4   2   43.16    3.34
   4  -4  -2  111.28    6.93
   4  -4  -2  119.05    4.91
   4  -4  -2  107.42    5.06
   4  -4  -2  106.67    7.13
  -4   4   2  110.43    7.48
  -4   4   2  116.40    7.48
  -4   4   2  118.91    5.04
   3  -4  -2   30.49    3.48
   3  -4  -2   30.93    2.49
   3  -4  -2   35.03    2.36
  -3   4   2   26.63    2.42
  -3   4   2   24.97    3.33
  -3   4   2   30.17    3.50
   2  -4  -2   59.02    3.12
   2  -4  -2   54.38    4.71
   2  -4  -2   57.56    3.32
  -2   4   2   62.80    5.37
  -2   4   2   59.94    3.23
  -2   4   2   56.90    4.11
   1  -4  -2   16.73    1.66
   1  -4  -2    8.92    2.23
   1  -4  -2    8.90    1.74
   1  -4  -2    9.61    2.70
  -1   4   2   13.79    2.59
  -1   4   2    9.29    2.62
  -1   4   2   10.87    1.74
   0  -4  -2   64.75    4.97
   0  -4  -2   61.47    3.29
   0  -4  -2   70.46    3.18
   0   4   2   65.89    5.01
   0   4   2   71.55    5.05
   0   4   2   62.38    3.25
  -1  -4  -2   52.27    4.72
  -1  -4  -2   54.00    4.69
  -1  -4  -2   54.37    3.25
  -1  -4  -2   49.30    2.87
   1   4   2   58.48    4.87
   1   4   2   56.46    2.92
   1   4   2   54.45    3.20
   1   4   2   56.34    4.84
  -2  -4  -2    0.79    2.09
  -2  -4  -2    1.94    2.39
  -2  -4  -2    0.39    1.28
  -2  -4  -2   -1.44    1.50
   2   4   2    4.17    2.21
   2   4   2   -1.77    1.48
   2   4   2   -2.82    1.33
   2   4   2   -0.21    2.01
  -3  -4  -2   48.54    4.57
  -3  -4  -2   51.80    4.60
  -3  -4  -2   55.76    3.16
   3   4   2   55.66    2.89
   3   4   2   60.32    3.11
   3   4   2   55.04    3.51
   3   4   2   58.46    4.22
  -4  -4  -2    3.92    2.14
  -4  -4  -2    5.85    1.68
  -4  -4  -2    1.92    2.49
   4   4   2    3.40    2.14
   4   4   2    5.71    2.10
   4   4   2    5.46    1.46
   4   4   2    5.11    1.61
  -5  -4  -2   33.32    3.04
  -5  -4  -2   32.29    2.44
  -5  -4  -2   36.35    3.36
   5   4   2   39.09    2.65
   5   4   2   34.39    2.48
   5   4   2   33.47    3.03
  -6  -4  -2   30.08    3.12
  -6  -4  -2   25.89    3.48
  -6  -4  -2   30.79    2.56
   6   4   2   30.15    2.30
   6   4   2   29.05    2.22
   6   4   2   28.58    3.03
  -7  -4  -2   10.22    2.83
  -7  -4  -2   13.73    3.60
  -7  -4  -2    7.86    2.15
   7   4   2   10.90    1.84
   7   4   2    7.57    2.64
   7   4   2    6.39    1.86
  -8  -4  -2    6.62    4.09
  -8  -4  -2    7.43    3.31
  -8  -4  -2    5.60    2.40
   8   4   2    3.98    1.94
   8   4   2    2.37    1.81
  -9  -4  -2   30.47    5.29
  -9  -4  -2   32.87    3.25
  -9  -4  -2   21.39    4.10
   9   4   2   29.55    2.71
   9   4   2   29.47    2.62
 -10  -4  -2   67.98    5.80
 -10  -4  -2   71.92    6.75
 -10  -4  -2   63.76    4.65
  10   4   2   63.09    3.96
 -11  -4  -2   11.58    4.62
  11   4   2    8.32    2.15
 -12  -4  -2   18.63    5.61
  12   4   2    7.48    2.27
 -13  -4  -2   -0.37    4.96
  13   4   2    4.19    2.20
 -14  -4  -2   -1.65    5.16
  14   4   2    4.72    2.29
 -15  -4  -2    1.66    5.67
  15   4   2    1.31    2.21
  11  -5  -2   -2.28    2.21
 -11   5   2   -1.07    5.29
  10  -5  -2    5.72    2.41
 -10   5   2    9.35    5.11
   9  -5  -2    2.68    2.35
  -9   5   2   12.10    4.98
   8  -5  -2    4.34    2.34
  -8   5   2    0.70    4.30
   7  -5  -2   -2.82    2.03
  -7   5   2    9.13    4.34
  -7   5   2   -1.21    2.51
   6  -5  -2    0.85    2.19
  -6   5   2   -0.04    4.22
  -6   5   2   -4.56    4.45
  -6   5   2    7.70    2.69
   5  -5  -2   74.84    4.16
   5  -5  -2   73.83    4.33
  -5   5   2   81.48    6.11
  -5   5   2   79.78    6.11
  -5   5   2   74.28    4.45
   4  -5  -2  134.09    5.45
   4  -5  -2  137.96    5.78
  -4   5   2  119.70    8.29
  -4   5   2  123.93    5.61
   3  -5  -2   33.14    2.71
   3  -5  -2   36.96    2.58
   3  -5  -2   43.40    4.22
  -3   5   2   38.60    4.01
  -3   5   2   39.08    4.05
  -3   5   2   37.57    2.79
   2  -5  -2    2.64    1.83
   2  -5  -2    2.87    2.97
   2  -5  -2    2.43    1.53
  -2   5   2    3.45    2.81
  -2   5   2    5.95    2.83
  -2   5   2    4.87    1.79
   1  -5  -2   54.65    3.32
   1  -5  -2   55.33    4.16
   1  -5  -2   51.82    3.03
  -1   5   2   47.80    3.01
  -1   5   2   52.67    4.00
  -1   5   2   51.57    3.90
   0  -5  -2    3.07    1.41
   0  -5  -2   -1.00    1.58
   0  -5  -2    3.85    2.18
   0  -5  -2   -1.11    2.45
   0   5   2    2.42    1.53
   0   5   2    2.40    2.34
   0   5   2    2.48    2.45
  -1  -5  -2   25.01    2.05
  -1  -5  -2   31.09    2.34
  -1  -5  -2   27.59    3.06
  -1  -5  -2   26.35    2.82
   1   5   2   29.37    3.02
   1   5   2   31.61    3.05
   1   5   2   30.35    2.23
  -2  -5  -2  116.37    6.37
  -2  -5  -2  114.33    6.56
  -2  -5  -2  112.47    4.92
   2   5   2  110.60    4.66
   2   5   2  116.32    6.56
   2   5   2  109.65    6.39
  -3  -5  -2    2.09    2.17
  -3  -5  -2    1.76    1.72
  -3  -5  -2    0.56    2.63
  -3  -5  -2    2.60    1.73
   3   5   2    4.20    1.56
   3   5   2    3.82    2.30
   3   5   2   -2.11    2.28
  -4  -5  -2    5.92    2.81
  -4  -5  -2   11.80    1.91
  -4  -5  -2    8.95    2.36
   4   5   2    8.93    2.46
   4   5   2   10.95    1.79
   4   5   2    7.45    2.30
   4   5   2   10.90    1.73
  -5  -5  -2    0.30    1.81
  -5  -5  -2   -1.81    3.00
  -5  -5  -2    0.18    2.37
   5   5   2   -0.97    1.69
   5   5   2   -1.43    2.35
   5   5   2   -1.23    1.54
  -6  -5  -2   -0.35    2.46
  -6  -5  -2    1.02    1.95
  -6  -5  -2   -0.69    3.03
   6   5   2   -0.91    1.69
   6   5   2    0.90    2.55
   6   5   2   -1.63    1.60
  -7  -5  -2   34.65    4.54
  -7  -5  -2   29.30    3.48
  -7  -5  -2   27.48    2.82
   7   5   2   30.82    2.51
   7   5   2   28.26    2.61
   7   5   2   32.69    3.53
  -8  -5  -2   15.12    4.49
  -8  -5  -2   16.58    2.81
  -8  -5  -2   16.37    3.58
   8   5   2   18.40    2.48
   8   5   2   15.37    2.27
   8   5   2   14.56    3.54
  -9  -5  -2    5.59    4.86
  -9  -5  -2    0.12    3.64
  -9  -5  -2    1.29    2.73
   9   5   2    6.24    2.14
   9   5   2    3.38    2.25
 -10  -5  -2    9.62    5.48
 -10  -5  -2    6.78    3.01
  10   5   2    6.60    2.30
 -11  -5  -2   10.30    3.14
 -11  -5  -2    6.76    4.58
  11   5   2    9.73    2.35
 -12  -5  -2   35.01    6.09
  12   5   2   31.40    3.03
 -13  -5  -2    4.52    4.92
  13   5   2    9.26    2.45
 -14  -5  -2   12.38    5.36
  14   5   2    5.29    2.49
 -15  -5  -2   -3.70    5.43
  15   5   2   -0.25    2.44
  11  -6  -2   11.09    2.54
 -11   6   2    4.98    5.83
  10  -6  -2   -2.92    2.24
 -10   6   2    3.38    5.17
   9  -6  -2    0.42    2.26
  -9   6   2   -1.51    4.51
   8  -6  -2    3.36    2.33
  -8   6   2    3.37    4.62
   7  -6  -2   25.17    2.87
  -7   6   2   26.75    4.96
   6  -6  -2   -1.22    2.15
  -6   6   2   -2.04    4.25
  -6   6   2    5.48    2.63
   5  -6  -2    6.25    2.32
  -5   6   2    3.89    4.24
  -5   6   2    5.65    2.64
  -5   6   2    7.70    4.79
   4  -6  -2   27.05    2.55
   4  -6  -2   22.55    2.83
  -4   6   2   28.51    2.94
  -4   6   2   21.95    4.31
  -4   6   2   32.67    4.66
   3  -6  -2    3.25    2.07
   3  -6  -2   10.19    1.94
  -3   6   2    9.78    3.68
  -3   6   2    6.69    2.21
   2  -6  -2   20.03    3.68
   2  -6  -2   19.56    2.07
   2  -6  -2   20.35    2.36
  -2   6   2   18.37    3.50
  -2   6   2   21.65    3.48
  -2   6   2   16.92    2.35
   1  -6  -2   81.07    6.23
   1  -6  -2   92.49    4.13
   1  -6  -2   85.91    4.36
  -1   6   2   88.95    6.32
  -1   6   2   86.25    4.15
  -1   6   2   88.48    6.37
   0  -6  -2   13.49    1.82
   0  -6  -2    9.77    2.93
   0  -6  -2   10.97    2.05
   0   6   2   12.63    3.10
   0   6   2   11.26    1.98
   0   6   2   11.86    2.89
  -1  -6  -2   53.04    3.91
  -1  -6  -2   51.31    3.33
   1   6   2   54.56    3.98
   1   6   2   53.60    4.15
   1   6   2   53.32    3.16
  -2  -6  -2   77.68    5.86
  -2  -6  -2   83.44    4.27
  -2  -6  -2   79.26    5.88
   2   6   2   82.21    6.05
   2   6   2   77.51    5.87
   2   6   2   78.08    3.80
  -3  -6  -2   53.65    3.76
  -3  -6  -2   54.35    3.58
  -3  -6  -2   60.15    5.37
  -3  -6  -2   57.81    4.35
   3   6   2   61.50    4.21
   3   6   2   52.76    3.25
   3   6   2   59.08    4.22
  -4  -6  -2   18.97    2.94
  -4  -6  -2   22.43    3.49
  -4  -6  -2   16.58    2.36
   4   6   2   16.96    3.00
   4   6   2   18.63    2.11
   4   6   2   19.00    2.82
  -5  -6  -2   32.19    3.45
  -5  -6  -2   35.31    2.85
  -5  -6  -2   41.02    4.15
   5   6   2   31.87    2.57
   5   6   2   35.91    3.49
  -6  -6  -2   14.91    2.52
  -6  -6  -2   19.55    3.92
  -6  -6  -2   15.79    3.10
   6   6   2   17.10    3.19
   6   6   2   16.01    2.20
  -7  -6  -2   11.99    2.61
  -7  -6  -2    6.43    3.17
  -7  -6  -2   15.01    4.35
   7   6   2    9.23    3.30
   7   6   2    9.43    2.14
  -8  -6  -2    2.36    2.63
  -8  -6  -2   -5.12    4.41
  -8  -6  -2    4.98    3.53
   8   6   2   -0.76    2.02
   8   6   2   -0.98    3.37
  -9  -6  -2   34.66    3.62
  -9  -6  -2   32.14    4.62
  -9  -6  -2   35.59    5.98
   9   6   2   34.32    3.01
 -10  -6  -2   10.73    5.55
 -10  -6  -2   15.30    3.29
  10   6   2    9.43    2.41
 -11  -6  -2    1.55    3.00
 -11  -6  -2   -0.73    5.23
  11   6   2   -3.56    2.18
 -12  -6  -2   -2.47    4.81
  12   6   2    2.46    2.29
 -13  -6  -2   -6.02    4.94
  13   6   2    2.60    2.47
 -14  -6  -2   -0.12    5.21
  14   6   2    6.28    2.63
  15   6   2    2.49    2.65
  10  -7  -2    3.12    2.39
 -10   7   2   -2.34    5.17
   9  -7  -2    1.69    2.29
  -9   7   2    2.54    4.83
   8  -7  -2    1.78    2.30
  -8   7   2    8.22    4.79
   7  -7  -2    6.22    2.42
  -7   7   2   10.47    4.63
   6  -7  -2    4.41    2.34
  -6   7   2    7.12    4.41
   5  -7  -2   43.65    3.53
  -5   7   2   46.25    3.78
  -5   7   2   44.06    5.50
   4  -7  -2    9.76    2.59
  -4   7   2    5.77    2.57
  -4   7   2    7.41    4.71
  -4   7   2   10.78    4.60
   3  -7  -2   19.52    2.37
   3  -7  -2   13.90    2.58
  -3   7   2   18.15    4.44
  -3   7   2   17.38    2.71
  -3   7   2   10.43    4.17
   2  -7  -2  121.44    5.83
   2  -7  -2  137.19    8.32
   2  -7  -2  130.70    5.72
  -2   7   2  145.35    8.68
  -2   7   2  127.33    5.83
  -2   7   2  149.38    8.57
   1  -7  -2   12.48    2.32
   1  -7  -2   10.94    3.53
   1  -7  -2   12.18    1.98
  -1   7   2   13.48    3.54
  -1   7   2    8.14    3.45
  -1   7   2   12.47    2.23
   0  -7  -2    2.10    1.97
   0  -7  -2    1.81    3.18
   0   7   2   -3.33    2.88
   0   7   2    2.51    1.93
   0   7   2   -2.49    3.03
  -1  -7  -2   20.63    3.54
  -1  -7  -2   15.72    2.33
   1   7   2   18.94    2.29
   1   7   2   18.51    3.27
   1   7   2   22.96    3.61
  -2  -7  -2    8.74    2.17
  -2  -7  -2    7.23    2.98
   2   7   2   11.46    2.94
   2   7   2   13.03    3.27
   2   7   2   10.73    2.03
  -3  -7  -2    9.32    3.27
  -3  -7  -2   10.83    2.84
  -3  -7  -2    6.82    2.23
   3   7   2    7.58    3.05
   3   7   2    9.36    3.15
   3   7   2   10.24    2.01
  -4  -7  -2   43.36    3.96
  -4  -7  -2   42.46    3.27
  -4  -7  -2   44.45    4.38
  -4  -7  -2   46.04    3.37
   4   7   2   42.91    3.90
   4   7   2   48.79    3.22
   4   7   2   42.49    4.12
  -5  -7  -2    4.67    2.30
  -5  -7  -2    7.51    2.93
  -5  -7  -2    5.90    3.46
   5   7   2    5.30    1.99
   5   7   2    9.33    3.19
  -6  -7  -2    8.15    4.25
  -6  -7  -2    6.13    2.49
  -6  -7  -2   11.35    3.32
   6   7   2    9.06    2.16
   6   7   2    8.98    3.32
  -7  -7  -2   -0.18    4.42
  -7  -7  -2    1.43    2.60
  -7  -7  -2    2.94    3.35
   7   7   2    4.21    2.18
   7   7   2    4.70    3.49
  -8  -7  -2    2.20    3.58
  -8  -7  -2    0.73    2.76
  -8  -7  -2    5.58    5.06
   8   7   2    7.75    3.79
   8   7   2    3.15    2.26
  -9  -7  -2   29.62    6.09
  -9  -7  -2   29.74    3.66
   9   7   2   35.84    3.16
 -10  -7  -2   73.34    5.21
 -10  -7  -2   78.52    7.29
  10   7   2   80.44    4.70
 -11  -7  -2   24.17    3.68
 -11  -7  -2   18.16    5.86
  11   7   2   17.41    2.78
 -12  -7  -2    8.90    5.30
  12   7   2   -0.52    2.41
 -13  -7  -2    0.55    5.37
  13   7   2    4.77    2.54
  14   7   2    3.00    2.66
  15   7   2    0.30    2.72
  10  -8  -2    1.48    2.32
 -10   8   2   -0.46    5.38
   9  -8  -2    3.85    2.43
  -9   8   2    1.19    5.20
   8  -8  -2   20.52    2.89
  -8   8   2   27.73    5.31
   7  -8  -2    6.17    2.55
  -7   8   2   -0.51    4.64
   6  -8  -2   18.59    2.85
  -6   8   2   23.53    4.96
   5  -8  -2   28.15    3.11
  -5   8   2   21.54    3.22
  -5   8   2   27.30    4.89
   4  -8  -2   34.81    3.25
  -4   8   2   31.92    3.36
  -4   8   2   32.80    5.15
   3  -8  -2   27.18    3.08
  -3   8   2   31.33    5.20
  -3   8   2   23.15    4.93
  -3   8   2   22.04    3.07
   2  -8  -2   63.87    3.87
   2  -8  -2   62.13    4.29
  -2   8   2   57.18    5.61
  -2   8   2   59.14    4.22
  -2   8   2   66.45    5.82
   1  -8  -2   19.83    4.36
   1  -8  -2   14.13    2.61
  -1   8   2   11.46    4.12
  -1   8   2   15.03    4.18
  -1   8   2    8.49    2.46
   0  -8  -2    5.44    2.34
   0  -8  -2    4.22    3.76
   0   8   2    5.77    2.30
   0   8   2    3.12    3.67
   0   8   2    9.75    3.85
  -1  -8  -2    3.00    3.56
  -1  -8  -2    0.33    2.24
   1   8   2    0.25    3.61
   1   8   2   -5.04    3.35
   1   8   2    0.03    2.07
  -2  -8  -2    9.04    3.69
  -2  -8  -2   10.28    2.45
   2   8   2    5.95    3.23
   2   8   2   12.73    2.32
   2   8   2   15.37    3.81
  -3  -8  -2    4.04    2.42
  -3  -8  -2    4.70    3.71
   3   8   2    4.56    3.47
   3   8   2    4.51    2.10
   3   8   2    6.71    3.45
  -4  -8  -2    3.69    3.21
  -4  -8  -2    4.51    2.50
  -4  -8  -2    4.91    3.76
  -4  -8  -2    5.76    2.57
   4   8   2    5.04    2.17
   4   8   2    4.98    3.43
   4   8   2    0.55    3.42
  -5  -8  -2    0.43    3.25
  -5  -8  -2   -0.64    2.48
  -5  -8  -2   -3.32    4.06
   5   8   2   -0.25    2.07
   5   8   2    0.69    3.54
  -6  -8  -2   -1.99    2.58
  -6  -8  -2    1.69    3.46
  -6  -8  -2    3.88    4.24
   6   8   2    5.74    3.61
   6   8   2    0.65    2.19
  -7  -8  -2   -1.17    2.71
  -7  -8  -2    3.50    3.69
  -7  -8  -2   -3.12    4.79
   7   8   2   -3.98    3.62
   7   8   2    1.26    2.26
  -8  -8  -2    3.70    2.97
  -8  -8  -2   -1.81    5.21
   8   8   2    5.52    2.47
  -9  -8  -2   31.02    3.83
  -9  -8  -2   32.74    6.11
   9   8   2   30.65    3.19
 -10  -8  -2   16.19    3.42
 -10  -8  -2   24.22    6.14
  10   8   2   20.94    2.93
 -11  -8  -2   -1.76    3.12
 -11  -8  -2   -5.88    5.81
  11   8   2   -1.38    2.35
 -12  -8  -2   -1.68    3.26
 -12  -8  -2   -2.61    6.09
  12   8   2    0.99    2.57
  13   8   2    7.30    2.73
  14   8   2    1.07    2.76
  15   8   2    4.46    2.93
   9  -9  -2    3.32    2.39
  -9   9   2    5.26    5.50
   8  -9  -2    1.27    2.40
  -8   9   2    0.76    5.05
   7  -9  -2    4.66    2.45
  -7   9   2    1.32    4.88
   6  -9  -2    9.78    2.58
  -6   9   2    7.66    4.86
   5  -9  -2   -2.17    2.48
  -5   9   2    5.92    4.68
   4  -9  -2    4.30    2.58
  -4   9   2    6.10    2.71
  -4   9   2    0.47    4.42
   3  -9  -2   -2.50    2.34
  -3   9   2   -1.57    4.15
  -3   9   2    0.91    2.53
   2  -9  -2   22.04    3.02
  -2   9   2   23.49    5.07
  -2   9   2   24.67    3.22
   1  -9  -2    8.12    2.66
  -1   9   2    4.82    2.58
  -1   9   2    6.44    4.52
   0  -9  -2   -1.52    4.16
   0  -9  -2    1.55    2.42
   0   9   2    0.40    4.19
   0   9   2   -3.49    2.34
   0   9   2    6.51    4.14
  -1  -9  -2   -0.34    2.48
  -1  -9  -2    1.42    4.22
   1   9   2   -2.31    3.97
   1   9   2    0.26    2.34
   1   9   2   -0.66    4.11
  -2  -9  -2    3.19    4.14
  -2  -9  -2    3.68    2.51
   2   9   2    1.15    4.14
   2   9   2    2.92    2.38
   2   9   2    4.77    3.68
  -3  -9  -2    0.97    1.63
  -3  -9  -2    4.94    2.70
   3   9   2    8.65    2.50
   3   9   2    1.52    3.96
   3   9   2    9.52    4.13
  -4  -9  -2   30.84    4.82
  -4  -9  -2   23.10    3.22
   4   9   2   18.21    4.26
   4   9   2   16.31    2.79
   4   9   2   21.65    4.56
  -5  -9  -2   20.71    3.32
  -5  -9  -2   23.69    3.28
  -5  -9  -2   20.83    4.73
   5   9   2   18.61    2.83
   5   9   2   22.34    4.47
  -6  -9  -2    8.38    5.10
  -6  -9  -2    2.07    2.85
   6   9   2    8.25    2.57
   6   9   2    9.12    4.35
  -7  -9  -2   10.94    5.02
  -7  -9  -2   -5.19    2.89
   7   9   2    0.14    2.42
  -8  -9  -2    2.32    5.20
  -8  -9  -2   -4.65    2.84
   8   9   2    5.28    2.51
  -9  -9  -2   14.14    3.30
  -9  -9  -2   13.07    5.57
   9   9   2   12.27    2.74
 -10  -9  -2   -2.78    5.60
 -10  -9  -2    2.28    3.18
  10   9   2   -0.63    2.50
 -11  -9  -2    3.07    3.41
  11   9   2    0.94    2.52
 -12  -9  -2    4.51    3.55
  12   9   2    4.66    2.71
  13   9   2    2.42    2.81
  14   9   2    3.25    2.88
   8 -10  -2   -1.88    2.40
  -8  10   2   -3.38    5.31
   7 -10  -2    1.12    2.49
  -7  10   2   -8.00    5.12
   6 -10  -2    2.00    2.49
  -6  10   2    3.15    5.00
   5 -10  -2    2.47    2.65
  -5  10   2   -8.41    4.58
   4 -10  -2   10.71    2.86
  -4  10   2    8.12    4.90
   3 -10  -2    0.97    2.54
  -3  10   2    2.77    2.73
  -3  10   2    5.44    4.65
   2 -10  -2   35.66    3.47
  -2  10   2   40.41    5.41
  -2  10   2   43.19    3.87
   1 -10  -2   36.83    3.49
  -1  10   2   40.88    3.68
  -1  10   2   41.14    5.30
   0 -10  -2    0.11    2.59
   0  10   2    8.30    4.65
   0  10   2    1.12    2.57
  -1 -10  -2    0.83    2.69
   1  10   2    4.46    4.54
   1  10   2   -0.57    2.58
  -2 -10  -2   -4.44    2.56
   2  10   2   -0.86    2.56
   2  10   2    6.89    4.60
  -3 -10  -2    1.39    2.77
   3  10   2   -2.87    4.51
   3  10   2   -1.24    2.51
  -4 -10  -2   21.44    3.44
   4  10   2   16.90    4.85
   4  10   2   17.96    3.04
  -5 -10  -2   13.03    5.03
  -5 -10  -2   10.04    3.22
   5  10   2   10.54    2.81
   5  10   2    4.70    4.56
  -6 -10  -2   11.12    3.39
  -6 -10  -2    7.83    3.10
  -6 -10  -2   11.88    4.98
   6  10   2    3.22    2.65
  -7 -10  -2    4.85    3.03
  -7 -10  -2   15.27    5.28
   7  10   2    7.81    2.68
  -8 -10  -2    7.07    3.20
   8  10   2   -4.87    2.31
  -9 -10  -2    1.26    3.19
   9  10   2   -3.55    2.49
 -10 -10  -2   -0.75    3.21
  10  10   2    1.22    2.63
 -11 -10  -2    8.98    3.54
  11  10   2    4.98    2.83
 -12 -10  -2    2.39    3.57
  12  10   2    2.24    2.81
  13  10   2   -4.77    2.71
  14  10   2    3.37    3.11
   7 -11  -2    8.59    2.73
  -7  11   2    9.82    5.98
   6 -11  -2    3.69    2.72
  -6  11   2    8.45    5.57
   5 -11  -2   15.25    3.02
  -5  11   2   11.53    5.30
   4 -11  -2    8.02    2.89
  -4  11   2   12.13    5.06
   3 -11  -2    9.17    2.88
  -3  11   2   10.42    4.99
   2 -11  -2   13.08    2.90
  -2  11   2   13.70    5.14
   1 -11  -2   39.12    3.67
  -1  11   2   44.38    5.75
  -1  11   2   37.61    3.86
   0 -11  -2   12.92    2.82
   0  11   2   15.32    3.04
   0  11   2   17.22    4.92
  -1 -11  -2    1.56    2.63
   1  11   2    5.91    4.45
   1  11   2    4.33    2.75
  -2 -11  -2   10.83    2.98
   2  11   2    7.86    4.72
   2  11   2    9.73    2.88
  -3 -11  -2   42.17    3.99
   3  11   2   36.84    3.70
   3  11   2   49.91    5.80
  -4 -11  -2   -2.51    2.81
   4  11   2    5.50    4.50
   4  11   2    0.02    2.66
  -5 -11  -2    2.73    3.04
   5  11   2   -1.78    2.51
  -6 -11  -2   -4.30    2.97
   6  11   2    2.12    2.70
  -7 -11  -2    6.03    3.42
  -7 -11  -2    0.01    3.01
   7  11   2    1.26    2.69
  -8 -11  -2   -0.64    3.10
   8  11   2   -0.72    2.61
  -9 -11  -2    0.02    3.45
   9  11   2    1.16    2.75
 -10 -11  -2   20.09    4.03
  10  11   2   22.45    3.45
 -11 -11  -2    2.44    3.47
  11  11   2    0.92    2.83
 -12 -11  -2    6.35    3.86
  12  11   2    3.28    3.01
  13  11   2    1.29    3.08
  14  11   2   -0.28    3.05
   6 -12  -2    2.40    2.72
   5 -12  -2   11.46    3.22
  -5  12   2    6.25    5.69
   4 -12  -2    2.79    2.87
  -4  12   2   11.11    5.54
   3 -12  -2    4.00    2.85
  -3  12   2    1.44    5.05
   2 -12  -2    1.86    2.73
  -2  12   2    0.02    4.87
   1 -12  -2    0.32    2.69
  -1  12   2    5.59    5.07
   0 -12  -2   -0.40    2.72
   0  12   2   -3.24    2.77
   0  12   2    2.29    4.98
  -1 -12  -2    4.24    2.79
   1  12   2   -0.83    2.89
   1  12   2    6.80    4.88
  -2 -12  -2    4.66    2.96
   2  12   2    4.25    2.94
   2  12   2    4.77    4.80
  -3 -12  -2    7.65    3.01
   3  12   2    6.83    2.95
  -4 -12  -2    9.56    3.19
   4  12   2   11.22    3.13
  -5 -12  -2   13.75    3.50
   5  12   2   14.88    3.23
  -6 -12  -2    9.11    3.50
   6  12   2   15.34    3.26
  -7 -12  -2   -4.10    3.15
  -7 -12  -2    0.65    3.47
   7  12   2    0.65    2.93
  -8 -12  -2    4.11    3.69
  -8 -12  -2    5.16    3.46
   8  12   2    5.02    3.03
  -9 -12  -2   -4.79    3.26
   9  12   2    5.32    3.05
 -10 -12  -2   -2.65    3.52
  10  12   2    2.65    3.01
 -11 -12  -2    1.32    3.84
  11  12   2   12.17    3.36
 -12 -12  -2    0.15    3.96
  12  12   2    2.42    3.16
  13  12   2    3.01    3.33
   4 -13  -2    8.77    3.13
   3 -13  -2   -1.59    2.78
   2 -13  -2    1.44    2.94
   1 -13  -2    3.23    2.91
   0 -13  -2    7.35    3.13
  -1 -13  -2    3.05    2.95
   1  13   2   -0.75    2.92
  -2 -13  -2   -1.98    2.80
   2  13   2   -2.30    2.97
  -3 -13  -2   -4.73    2.89
   3  13   2    6.25    3.14
  -4 -13  -2    5.02    3.24
   4  13   2    5.30    3.12
  -5 -13  -2    4.87    3.30
   5  13   2    5.78    3.13
  -6 -13  -2   -3.99    3.22
   6  13   2   -4.59    2.88
  -7 -13  -2    0.99    3.56
   7  13   2    0.20    3.01
  -8 -13  -2   -1.13    3.57
  -8 -13  -2   -5.00    3.36
   8  13   2   -0.76    3.02
  -9 -13  -2   -1.14    3.83
  -9 -13  -2   -1.98    3.48
   9  13   2   -2.11    3.07
 -10 -13  -2    2.99    3.79
 -10 -13  -2    3.63    4.16
  10  13   2    6.31    3.40
 -11 -13  -2    1.06    3.94
  11  13   2   -2.17    3.21
 -12 -13  -2   -6.91    4.03
  12  13   2    0.43    3.35
   3 -14  -2    8.21    3.16
   2 -14  -2    6.12    3.20
   1 -14  -2    4.12    3.12
   0 -14  -2    7.20    3.22
  -1 -14  -2    1.91    3.01
  -2 -14  -2    1.22    2.96
   2  14   2   -0.74    3.27
  -3 -14  -2    2.86    3.22
   3  14   2    3.36    3.24
  -4 -14  -2    1.05    3.12
   4  14   2    0.42    3.16
  -5 -14  -2    0.79    3.32
   5  14   2    6.67    3.41
  -6 -14  -2    2.65    3.50
   6  14   2    0.41    3.22
  -7 -14  -2    6.46    3.82
   7  14   2    0.00    3.25
  -8 -14  -2   -0.59    3.79
   8  14   2   -0.73    3.22
  -9 -14  -2   -4.70    3.96
   9  14   2   -2.86    3.26
 -10 -14  -2    0.15    4.24
 -10 -14  -2   -3.60    3.84
  10  14   2    3.73    3.51
 -11 -14  -2   -2.82    4.40
 -11 -14  -2    3.57    4.33
  11  14   2    5.12    3.75
   0 -15  -2   -2.25    3.15
  -1 -15  -2   -0.39    3.20
  -2 -15  -2    3.42    3.41
  -3 -15  -2    3.67    3.45
  -4 -15  -2    1.15    3.50
   4  15   2   -5.72    3.36
  -5 -15  -2    5.85    3.65
   5  15   2    5.24    3.63
  -6 -15  -2    7.16    3.90
   6  15   2    7.39    3.69
  -7 -15  -2    2.55    3.96
   7  15   2    1.77    3.56
  -8 -15  -2    1.79    4.11
   8  15   2   -4.66    3.39
  -9 -15  -2   -0.47    4.30
   9  15   2   -6.50    3.34
  -3 -16  -2   16.78    3.94
  -4 -16  -2   -1.69    3.51
  -5 -16  -2    7.32    3.87
   5  16   2    2.82    3.83
  -6 -16  -2    4.99    3.98
   6  16   2    0.95    3.82
  -6 -14   3   -1.68    3.77
  -5 -14   3    0.25    3.60
  -4 -14   3   -0.77    3.41
  -3 -14   3    6.42    3.42
  -2 -14   3   10.94    3.53
  -1 -14   3    2.76    3.01
   0 -14   3   20.55    3.44
   8  13  -3   -8.51    3.23
  -8 -13   3    2.33    4.10
  -8 -13   3   -2.92    3.93
   7  13  -3    0.36    3.57
  -7 -13   3    5.95    3.93
  -7 -13   3    7.13    4.05
   6  13  -3    5.53    3.52
  -6 -13   3   -1.23    3.58
  -5 -13   3    4.13    3.61
  -4 -13   3    2.57    3.36
  -3 -13   3    4.72    3.19
  -2 -13   3    5.99    3.10
  -1 -13   3    3.35    2.93
   0  13  -3   15.78    5.82
   0 -13   3   15.10    3.06
  -1  13  -3    8.96    5.60
   1 -13   3    4.25    2.70
  -2  13  -3    4.63    5.53
   2 -13   3    0.12    2.30
  -3  13  -3    5.27    5.55
   3 -13   3    1.39    2.09
   9  12  -3   -0.54    3.54
  -9 -12   3    6.51    4.13
   8  12  -3    4.54    3.53
  -8 -12   3   -4.05    3.60
   7  12  -3   -2.55    3.17
  -7 -12   3   -2.95    3.56
   6  12  -3    3.65    3.21
  -6 -12   3   -0.63    3.36
  -6 -12   3   -5.45    3.30
   5  12  -3    5.51    3.30
  -5 -12   3    2.37    3.37
   4  12  -3    3.52    3.11
  -4 -12   3    3.40    3.20
  -3 -12   3    3.31    3.04
   2  12  -3    0.71    4.94
  -2 -12   3   -1.34    2.82
   1  12  -3   10.85    5.18
  -1 -12   3    3.76    2.88
   0  12  -3    0.57    4.77
   0 -12   3    2.48    2.60
  -1  12  -3   -1.96    4.92
   1 -12   3    5.28    2.62
  -2  12  -3    6.34    5.13
   2 -12   3    4.92    2.38
  -3  12  -3    8.16    5.08
   3 -12   3   -0.29    2.05
  -4  12  -3   -0.48    5.22
   4 -12   3   -0.26    1.83
  -5  12  -3   10.34    5.56
  11  11  -3   -0.58    3.51
  10  11  -3   -3.21    3.41
 -10 -11   3   -4.06    3.62
   9  11  -3    2.53    3.40
  -9 -11   3    1.06    3.51
   8  11  -3    0.64    3.22
  -8 -11   3   -0.60    3.38
   7  11  -3   -2.03    3.05
  -7 -11   3   -2.13    3.37
   6  11  -3   11.78    3.33
  -6 -11   3    9.10    3.50
   5  11  -3   -2.50    2.81
  -5 -11   3   -5.25    3.04
  -5 -11   3   -2.02    3.05
   4  11  -3    7.54    3.05
  -4 -11   3    8.67    3.18
   3  11  -3   -0.05    4.88
   3  11  -3   -0.78    2.77
  -3 -11   3   -1.65    2.85
   2  11  -3    5.90    4.95
  -2 -11   3   -0.45    2.74
   1  11  -3   21.40    5.25
  -1 -11   3   12.09    2.92
   0  11  -3   11.28    4.92
   0 -11   3   14.42    2.82
  -1  11  -3    7.61    4.80
   1 -11   3    8.96    2.55
  -2  11  -3    1.68    4.78
   2 -11   3    1.78    2.24
  -3  11  -3    4.49    4.70
   3 -11   3    3.51    2.09
  -4  11  -3    2.25    4.81
   4 -11   3   -1.84    1.79
  -5  11  -3    3.01    4.94
  -6  11  -3    7.90    5.18
  11  10  -3    0.30    3.41
 -11 -10   3    1.46    4.04
  10  10  -3   -1.52    3.12
 -10 -10   3   -4.01    3.55
   9  10  -3    1.65    3.09
  -9 -10   3   -1.88    3.31
   8  10  -3    1.88    3.08
  -8 -10   3    0.82    3.22
   7  10  -3   -0.33    3.00
  -7 -10   3    5.12    3.30
   6  10  -3    1.65    2.88
  -6 -10   3   -1.30    3.13
   5  10  -3   -4.92    2.67
  -5 -10   3    1.10    2.93
   4  10  -3    3.74    4.75
   4  10  -3   -4.37    2.55
  -4 -10   3    3.06    3.00
  -4 -10   3    2.29    2.96
   3  10  -3   12.47    2.93
   3  10  -3   10.04    4.87
  -3 -10   3   10.95    3.12
   2  10  -3    7.27    4.64
   2  10  -3    9.53    2.79
  -2 -10   3    8.53    2.83
   1  10  -3   17.63    4.73
   1  10  -3   12.75    2.86
  -1 -10   3   13.44    2.77
   0  10  -3    3.00    4.38
   0 -10   3    1.15    2.41
  -1  10  -3   -5.38    4.28
   1 -10   3    1.51    2.23
  -2  10  -3    6.03    4.61
   2 -10   3   -0.43    2.16
  -3  10  -3    2.09    4.47
   3 -10   3    1.99    2.04
  -4  10  -3    9.55    4.58
   4 -10   3   -0.11    1.80
  -5  10  -3   -1.41    4.39
  -6  10  -3    2.56    4.67
  -7  10  -3    6.32    5.04
  -8  10  -3    5.05    5.17
  12   9  -3   -6.26    3.14
 -12  -9   3   -0.23    4.01
  11   9  -3    0.31    3.12
 -11  -9   3   -1.72    3.75
  10   9  -3    2.37    3.06
 -10  -9   3    1.33    3.51
   9   9  -3   -5.58    2.81
  -9  -9   3   -0.15    3.30
   8   9  -3    5.66    3.05
  -8  -9   3    0.95    3.24
   7   9  -3   -2.62    2.69
  -7  -9   3    3.54    3.07
   6   9  -3    2.14    2.74
  -6  -9   3    2.11    2.89
   5   9  -3    9.76    2.83
   5   9  -3    7.78    4.77
  -5  -9   3   11.31    3.23
   4   9  -3    2.41    4.51
   4   9  -3    6.78    2.69
  -4  -9   3    1.19    2.78
   3   9  -3    1.69    4.56
   3   9  -3   -2.55    2.46
  -3  -9   3    3.35    2.83
  -3  -9   3   -1.38    2.70
   2   9  -3   -2.53    4.35
   2   9  -3   -0.11    2.42
  -2  -9   3    0.82    2.61
   1   9  -3   19.72    2.84
   1   9  -3   16.01    4.72
  -1  -9   3   18.62    2.88
   0   9  -3   44.62    3.52
   0   9  -3   43.93    5.25
   0  -9   3   36.81    3.22
  -1   9  -3   24.65    4.54
   1  -9   3   20.29    2.66
  -2   9  -3    8.41    4.07
   2  -9   3    6.66    2.18
  -3   9  -3   15.48    4.31
   3  -9   3   11.57    2.14
  -4   9  -3    3.49    4.06
   4  -9   3    5.75    1.87
  -5   9  -3   -1.22    4.16
  -6   9  -3   -1.04    4.21
  -7   9  -3   10.26    4.65
  -8   9  -3   -1.63    4.69
  -9   9  -3    2.98    5.07
  12   8  -3   18.60    3.71
 -12  -8   3   18.83    4.49
  11   8  -3    1.40    2.95
 -11  -8   3    6.53    3.84
  10   8  -3    1.03    2.85
 -10  -8   3   -0.45    3.40
   9   8  -3    4.07    2.84
  -9  -8   3    1.91    3.26
   8   8  -3    3.44    2.76
  -8  -8   3    0.50    3.05
   7   8  -3    0.45    2.57
  -7  -8   3    4.63    3.00
   6   8  -3    2.54    2.58
   6   8  -3    3.07    4.57
  -6  -8   3   -0.14    2.82
   5   8  -3   23.35    3.11
   5   8  -3   17.08    4.97
  -5  -8   3   10.36    3.07
   4   8  -3   27.00    5.23
   4   8  -3   25.51    3.22
  -4  -8   3   24.74    3.48
   3   8  -3   -4.57    4.48
   3   8  -3    1.53    2.49
  -3  -8   3   -1.73    2.65
   2   8  -3    1.68    2.40
   2   8  -3    5.01    4.26
   2   8  -3    7.68    4.45
  -2  -8   3    0.00    2.62
  -2  -8   3    1.23    2.59
   1   8  -3    2.42    4.32
   1   8  -3    1.29    2.25
   1   8  -3   -0.89    4.01
  -1  -8   3   -0.51    2.46
   0   8  -3   89.51    7.35
   0   8  -3   63.98    6.16
   0   8  -3   80.25    4.41
   0  -8   3   73.04    4.59
  -1   8  -3   46.51    3.62
  -1   8  -3   48.69    5.58
  -1   8  -3   52.99    5.33
   1  -8   3   50.65    3.76
  -2   8  -3   25.63    4.57
  -2   8  -3   19.21    2.69
  -2   8  -3   23.73    4.60
   2  -8   3   24.78    2.53
  -3   8  -3    9.96    4.10
  -3   8  -3    7.16    4.34
   3  -8   3   -0.24    1.80
  -4   8  -3   -2.32    3.64
  -4   8  -3   -2.02    4.09
   4  -8   3    4.30    1.69
  -5   8  -3   13.08    4.10
  -5   8  -3    6.80    4.48
   5  -8   3    8.49    1.45
  -6   8  -3   -1.94    4.00
  -7   8  -3   12.75    4.44
  -8   8  -3    3.72    4.32
  -9   8  -3    2.42    4.63
 -10   8  -3   -2.99    4.97
  13   7  -3    3.47    3.22
  12   7  -3    3.00    3.09
 -12  -7   3   10.70    4.15
  11   7  -3    3.81    2.94
 -11  -7   3    4.04    3.72
  10   7  -3    8.22    2.91
 -10  -7   3    9.87    3.57
   9   7  -3    2.69    2.76
  -9  -7   3    2.84    3.25
   8   7  -3    4.62    2.66
  -8  -7   3    1.58    3.03
   7   7  -3    1.58    2.52
  -7  -7   3    4.87    3.00
   6   7  -3    7.04    2.69
   6   7  -3   -0.01    4.51
  -6  -7   3    1.94    2.86
   5   7  -3    8.61    2.60
   5   7  -3    6.38    4.68
  -5  -7   3    2.78    2.89
  -5  -7   3    6.72    4.38
   4   7  -3    3.22    3.83
   4   7  -3    2.90    2.41
   4   7  -3    5.00    4.31
  -4  -7   3    8.39    4.13
  -4  -7   3    5.25    2.64
   3   7  -3    6.32    4.20
   3   7  -3    1.95    2.25
   3   7  -3    4.79    3.64
  -3  -7   3    0.62    2.52
  -3  -7   3    6.59    3.83
   2   7  -3   20.54    3.98
   2   7  -3   20.07    2.61
   2   7  -3   22.46    4.46
  -2  -7   3   17.63    3.96
  -2  -7   3   28.43    2.60
  -2  -7   3   18.78    2.85
   1   7  -3   10.84    3.97
   1   7  -3   13.51    2.32
   1   7  -3   15.92    3.76
  -1  -7   3   12.80    2.51
  -1  -7   3   11.40    2.05
   0   7  -3    9.70    3.78
   0   7  -3    6.76    3.97
   0   7  -3    6.29    2.11
   0  -7   3    6.89    1.81
   0  -7   3    3.77    2.18
  -1   7  -3   -0.62    1.88
  -1   7  -3   -0.62    3.51
  -1   7  -3   -4.00    3.87
   1  -7   3   -0.80    1.54
   1  -7   3   -0.96    1.99
  -2   7  -3    5.87    2.03
  -2   7  -3    6.66    3.64
  -2   7  -3   12.45    4.09
   2  -7   3    3.87    1.92
   2  -7   3    5.08    1.55
  -3   7  -3    7.69    3.67
  -3   7  -3    4.16    2.03
  -3   7  -3    5.88    4.15
   3  -7   3    7.46    1.51
   3  -7   3    3.77    1.80
  -4   7  -3   11.28    4.47
  -4   7  -3   10.83    3.89
   4  -7   3    9.35    1.40
   4  -7   3   11.94    1.79
  -5   7  -3    5.66    4.13
  -5   7  -3    6.75    3.66
  -6   7  -3   -1.67    4.08
  -6   7  -3   -2.56    3.49
  -7   7  -3   11.80    4.03
  -7   7  -3    8.12    4.39
  -8   7  -3   13.43    4.27
  -9   7  -3   18.15    4.60
 -10   7  -3    3.38    4.58
 -11   7  -3   -2.15    4.93
  13   6  -3    6.97    3.15
  12   6  -3    2.02    2.90
 -12  -6   3   -0.72    3.76
  11   6  -3    5.97    2.93
 -11  -6   3    1.62    3.56
  10   6  -3    2.32    2.78
 -10  -6   3    4.40    3.55
   9   6  -3    0.29    2.64
  -9  -6   3    2.62    3.27
   8   6  -3   13.03    2.88
  -8  -6   3   12.26    3.34
   7   6  -3    1.22    2.55
   7   6  -3   -0.40    4.29
  -7  -6   3   -0.49    5.06
  -7  -6   3   -1.44    2.90
   6   6  -3    4.62    4.31
   6   6  -3    2.76    2.55
  -6  -6   3    0.36    4.49
  -6  -6   3   -2.17    2.70
   5   6  -3    0.39    3.62
   5   6  -3   -2.72    2.27
   5   6  -3   -4.68    3.91
  -5  -6   3    0.32    3.82
  -5  -6   3    3.76    2.64
   4   6  -3   -2.76    3.46
   4   6  -3   -2.13    2.16
   4   6  -3   -1.39    3.85
  -4  -6   3    4.47    3.85
  -4  -6   3    2.73    2.46
   3   6  -3   -0.84    2.05
   3   6  -3    2.78    3.64
   3   6  -3   -1.23    3.30
  -3  -6   3   -1.63    3.45
  -3  -6   3   -0.10    2.22
   2   6  -3   23.74    2.45
   2   6  -3   17.76    3.53
   2   6  -3   24.69    3.87
  -2  -6   3   25.44    2.32
  -2  -6   3   21.08    2.67
  -2  -6   3   19.13    3.51
   1   6  -3    7.66    3.17
   1   6  -3   10.83    2.00
   1   6  -3    6.02    3.35
  -1  -6   3    6.56    2.98
  -1  -6   3    8.65    1.76
  -1  -6   3    7.57    2.20
  -1  -6   3    6.70    2.18
   0   6  -3   21.16    3.49
   0   6  -3   15.95    2.14
   0   6  -3   19.78    3.70
   0  -6   3   22.03    1.98
   0  -6   3   20.04    2.33
  -1   6  -3    0.23    3.25
  -1   6  -3    1.34    2.98
  -1   6  -3   -2.53    1.60
   1  -6   3   -1.77    1.65
   1  -6   3   -0.59    1.28
  -2   6  -3    0.02    1.64
  -2   6  -3   -3.81    3.39
  -2   6  -3    1.48    3.05
   2  -6   3   -0.03    1.31
   2  -6   3    3.34    1.69
  -3   6  -3    4.48    3.64
  -3   6  -3    4.07    1.76
  -3   6  -3    2.16    3.15
   3  -6   3    5.81    1.63
   3  -6   3    3.79    1.29
  -4   6  -3   10.59    3.43
  -4   6  -3    9.67    1.97
  -4   6  -3    9.99    3.99
   4  -6   3   14.82    1.64
   4  -6   3   11.24    1.25
  -5   6  -3    2.01    4.05
  -5   6  -3    5.71    3.51
  -6   6  -3    7.62    3.51
  -6   6  -3    4.76    3.88
  -7   6  -3    3.83    3.91
  -7   6  -3    1.84    3.46
  -8   6  -3   42.52    4.75
  -8   6  -3   30.38    4.79
  -9   6  -3    3.82    4.17
 -10   6  -3   10.92    4.37
 -11   6  -3    1.63    4.66
  13   5  -3    3.50    3.02
  12   5  -3    1.36    2.86
 -12  -5   3    4.87    3.86
  11   5  -3    7.53    2.92
 -11  -5   3   10.63    3.73
  10   5  -3    2.96    2.71
 -10  -5   3    1.22    3.32
   9   5  -3    2.62    2.50
  -9  -5   3    2.19    3.12
   8   5  -3    3.50    2.55
  -8  -5   3    7.10    3.14
  -8  -5   3    7.09    5.06
   7   5  -3   38.73    3.54
   7   5  -3   42.06    5.19
  -7  -5   3   39.41    3.92
  -7  -5   3   49.18    6.00
   6   5  -3    8.24    3.99
   6   5  -3   13.74    2.66
  -6  -5   3   15.57    4.72
  -6  -5   3   13.58    3.07
   5   5  -3    4.92    2.28
   5   5  -3    1.31    3.52
   5   5  -3   11.42    3.81
  -5  -5   3    8.19    4.14
  -5  -5   3    1.64    2.47
   4   5  -3   -1.30    1.93
   4   5  -3    1.40    3.30
   4   5  -3   -2.30    3.17
  -4  -5   3    1.45    2.20
  -4  -5   3   -1.33    1.36
   3   5  -3   13.99    3.20
   3   5  -3   11.73    2.15
   3   5  -3   15.13    3.47
  -3  -5   3   16.98    3.42
  -3  -5   3   11.30    2.30
   2   5  -3    0.31    1.74
   2   5  -3   -2.61    2.84
   2   5  -3    5.17    2.75
  -2  -5   3    2.87    1.89
  -2  -5   3    1.84    2.87
  -2  -5   3    3.47    1.62
   1   5  -3    9.85    1.78
   1   5  -3    8.51    2.92
   1   5  -3    8.30    2.92
  -1  -5   3    7.49    1.61
  -1  -5   3    8.17    1.99
  -1  -5   3    7.75    2.81
   0   5  -3   17.83    3.11
   0   5  -3   22.89    2.02
   0   5  -3   18.87    3.05
   0  -5   3   17.67    2.09
   0  -5   3   20.80    1.82
  -1   5  -3   13.56    2.81
  -1   5  -3   15.49    1.74
  -1   5  -3   11.29    2.87
   1  -5   3   12.25    1.81
  -2   5  -3    4.01    1.44
  -2   5  -3    3.86    2.46
  -2   5  -3    3.56    2.83
   2  -5   3    3.58    1.43
   2  -5   3    3.40    1.18
  -3   5  -3   16.01    2.82
  -3   5  -3   19.07    1.89
   3  -5   3   20.71    1.67
   3  -5   3   19.41    1.39
  -4   5  -3    3.51    1.52
  -4   5  -3    4.04    2.82
  -4   5  -3    1.78    3.20
   4  -5   3    1.38    1.06
  -5   5  -3   16.22    3.34
  -5   5  -3   23.37    2.13
  -5   5  -3   20.85    3.78
  -6   5  -3    5.65    3.26
  -6   5  -3    0.35    3.80
  -7   5  -3   11.01    3.92
  -7   5  -3   18.59    3.66
  -8   5  -3   20.99    4.24
  -8   5  -3   18.71    3.84
  -9   5  -3   16.29    4.09
  -9   5  -3   11.45    4.36
 -10   5  -3   12.66    4.24
 -11   5  -3    6.36    4.28
 -12   5  -3    0.35    4.76
  13   4  -3    2.60    2.95
  12   4  -3   10.51    2.96
  11   4  -3    1.42    2.60
 -11  -4   3    6.97    3.52
  10   4  -3   13.97    2.92
 -10  -4   3   14.27    3.52
   9   4  -3    5.95    2.56
  -9  -4   3   -1.83    2.88
  -9  -4   3    1.82    5.25
   8   4  -3    0.77    2.45
  -8  -4   3    8.47    3.13
  -8  -4   3    6.73    5.47
   7   4  -3   17.22    2.80
   7   4  -3   20.54    4.15
  -7  -4   3   14.12    3.10
  -7  -4   3   18.82    5.26
   6   4  -3  104.54    7.79
   6   4  -3  100.34    5.03
  -6  -4   3   98.91    5.33
  -6  -4   3  100.07    6.99
  -6  -4   3  108.69    8.40
   5   4  -3    3.97    2.09
   5   4  -3    5.71    3.31
   5   4  -3    6.44    3.25
  -5  -4   3    9.84    3.85
  -5  -4   3   11.05    3.31
  -5  -4   3    8.79    2.47
   4   4  -3    6.33    1.96
   4   4  -3   -0.10    2.82
   4   4  -3    2.85    3.00
  -4  -4   3    2.66    2.14
  -4  -4   3    2.32    3.11
   3   4  -3    3.82    1.82
   3   4  -3    3.72    2.84
   3   4  -3    2.27    2.78
  -3  -4   3   10.31    2.07
  -3  -4   3    5.42    2.89
   2   4  -3   84.84    6.00
   2   4  -3   99.78    6.34
   2   4  -3   95.28    4.25
  -2  -4   3   94.18    4.17
  -2  -4   3   95.55    6.22
  -2  -4   3   93.25    4.34
   1   4  -3    5.49    2.48
   1   4  -3    6.79    2.58
   1   4  -3    6.14    1.63
  -1  -4   3    9.37    1.81
  -1  -4   3    8.43    2.47
  -1  -4   3    9.54    1.54
   0   4  -3    0.78    2.26
   0   4  -3   -1.29    2.26
   0   4  -3   -0.03    1.38
   0  -4   3   -0.77    2.00
   0  -4   3    0.12    1.21
   0  -4   3   -2.15    1.51
   0  -4   3    0.38    1.54
  -1   4  -3   31.77    2.19
  -1   4  -3   34.05    3.10
  -1   4  -3   30.33    2.90
   1  -4   3   31.54    2.33
  -2   4  -3   11.07    1.41
  -2   4  -3    6.23    2.24
  -2   4  -3    9.74    2.51
   2  -4   3    8.19    1.11
   2  -4   3    9.24    1.30
  -3   4  -3   80.36    5.07
  -3   4  -3   85.89    5.34
  -3   4  -3   83.78    3.47
   3  -4   3   80.20    3.12
  -4   4  -3   11.62    1.49
  -4   4  -3   12.58    2.47
  -4   4  -3   11.64    2.70
  -5   4  -3   13.08    2.66
  -5   4  -3    9.03    1.56
  -6   4  -3    8.35    2.91
  -6   4  -3   14.89    3.56
  -6   4  -3   10.72    1.78
  -7   4  -3   60.69    4.74
  -7   4  -3   70.50    6.32
  -8   4  -3    0.64    3.67
  -8   4  -3   -1.65    3.35
  -9   4  -3   16.53    4.10
  -9   4  -3   14.37    3.79
 -10   4  -3    5.48    4.24
 -10   4  -3   10.64    4.09
 -11   4  -3    5.72    4.16
 -12   4  -3    0.73    4.52
 -13   4  -3   -1.89    4.44
  13   3  -3   14.31    3.29
  12   3  -3    5.75    2.78
  11   3  -3    7.49    2.80
 -11  -3   3    9.46    3.73
  10   3  -3    2.28    2.47
 -10  -3   3   -1.98    3.12
 -10  -3   3   10.02    5.70
   9   3  -3   11.76    2.63
  -9  -3   3    9.79    3.26
  -9  -3   3   16.24    5.48
   8   3  -3    4.58    2.50
  -8  -3   3    0.31    5.40
  -8  -3   3    2.86    3.06
   7   3  -3    4.93    3.65
   7   3  -3    7.38    2.46
  -7  -3   3    8.84    4.81
  -7  -3   3    6.94    3.95
  -7  -3   3    6.37    2.89
   6   3  -3   12.78    3.72
   6   3  -3    3.01    2.20
  -6  -3   3    6.65    2.60
  -6  -3   3    3.79    4.17
  -6  -3   3    6.92    3.57
   5   3  -3   16.40    3.49
   5   3  -3   18.89    3.33
   5   3  -3   15.19    2.34
  -5  -3   3   22.57    3.96
  -5  -3   3   15.88    2.54
  -5  -3   3   18.17    3.42
   4   3  -3   46.13    4.02
   4   3  -3   45.77    3.17
   4   3  -3   40.38    3.77
  -4  -3   3   41.93    3.20
  -4  -3   3   39.69    3.77
  -4  -3   3   39.94    4.08
   3   3  -3   -1.86    2.47
   3   3  -3    0.81    1.62
   3   3  -3    3.54    2.72
  -3  -3   3    0.95    1.21
  -3  -3   3   -0.80    1.81
  -3  -3   3    0.37    2.37
   2   3  -3    6.49    2.52
   2   3  -3    5.60    1.61
   2   3  -3   13.28    2.61
  -2  -3   3    4.75    1.51
  -2  -3   3    4.73    1.78
  -2  -3   3    6.74    2.41
   1   3  -3   -3.03    2.19
   1   3  -3    2.98    2.21
   1   3  -3    0.16    1.39
  -1  -3   3   -0.10    1.47
  -1  -3   3    0.68    1.27
   0   3  -3   31.66    2.75
   0   3  -3   29.40    2.24
   0   3  -3   34.65    2.80
   0  -3   3   29.99    2.10
   0  -3   3   31.14    2.08
   0  -3   3   35.61    2.65
  -1   3  -3   -1.50    1.83
  -1   3  -3    1.08    2.05
  -1   3  -3   -0.04    1.12
   1  -3   3   -0.35    1.18
   1  -3   3   -0.40    0.95
  -2   3  -3   -0.65    1.91
  -2   3  -3   -1.88    1.71
  -2   3  -3    1.63    1.01
   2  -3   3    0.49    0.76
   2  -3   3   -0.13    0.93
  -3   3  -3  130.68    6.18
  -3   3  -3  125.64    6.11
  -3   3  -3  133.74    4.68
  -4   3  -3  103.71    5.53
  -4   3  -3  113.33    5.76
  -4   3  -3  108.53    4.10
  -5   3  -3    3.46    1.22
  -5   3  -3    3.40    2.34
  -5   3  -3    0.39    1.99
  -6   3  -3   38.33    3.62
  -6   3  -3   37.35    2.47
  -6   3  -3   36.92    3.25
  -7   3  -3   56.11    3.30
  -7   3  -3   57.83    5.32
  -7   3  -3   61.20    4.56
  -8   3  -3   80.87    6.72
  -8   3  -3   67.79    5.11
  -9   3  -3   41.46    4.32
  -9   3  -3   39.22    4.37
 -10   3  -3   18.88    4.05
 -10   3  -3   20.44    4.25
 -11   3  -3    3.75    4.08
 -12   3  -3    7.94    4.16
 -13   3  -3   -5.64    4.27
  13   2  -3    3.50    2.89
  12   2  -3   12.53    2.96
  11   2  -3    9.80    2.79
 -11  -2   3    8.98    3.64
  10   2  -3    4.22    2.49
 -10  -2   3    6.87    5.53
 -10  -2   3    8.18    3.42
   9   2  -3   13.73    2.71
  -9  -2   3   18.69    5.44
  -9  -2   3   14.99    3.39
   8   2  -3    4.29    2.49
  -8  -2   3   11.05    5.29
  -8  -2   3    9.24    3.18
   7   2  -3   37.81    4.62
   7   2  -3   36.33    3.19
  -7  -2   3   34.97    5.25
  -7  -2   3   39.94    4.67
  -7  -2   3   39.14    3.73
   6   2  -3    6.15    2.13
   6   2  -3    4.42    2.50
  -6  -2   3    4.26    3.36
  -6  -2   3    6.12    3.96
  -6  -2   3    7.40    2.58
   5   2  -3   56.56    4.49
   5   2  -3   52.10    3.57
  -5  -2   3   52.00    4.41
  -5  -2   3   54.85    3.70
  -5  -2   3   61.74    4.77
   4   2  -3    7.04    2.84
   4   2  -3    8.82    1.88
   4   2  -3    6.33    2.82
  -4  -2   3    8.72    2.13
  -4  -2   3    8.59    2.77
  -4  -2   3    5.32    2.95
   3   2  -3   37.33    3.43
   3   2  -3   39.31    2.58
   3   2  -3   28.02    3.12
  -3  -2   3   33.73    2.62
  -3  -2   3   35.38    3.45
  -3  -2   3   37.94    3.31
   2   2  -3   72.50    5.20
   2   2  -3   69.96    3.42
   2   2  -3   66.29    5.24
  -2  -2   3   77.02    3.53
  -2  -2   3   73.77    4.88
  -2  -2   3   62.71    5.54
  -2  -2   3   72.89    3.40
   1   2  -3   41.21    2.73
   1   2  -3   50.75    3.36
   1   2  -3   46.46    3.38
  -1  -2   3   54.63    3.31
  -1  -2   3   44.80    2.67
  -1  -2   3   49.31    2.81
  -1  -2   3   49.86    4.50
   0   2  -3   27.86    1.84
   0   2  -3   27.25    2.65
   0   2  -3   26.42    2.45
   0  -2   3   29.90    2.14
   0  -2   3   27.19    2.01
   0  -2   3   30.48    2.47
  -1   2  -3   15.27    2.03
  -1   2  -3   13.44    1.23
  -1   2  -3    9.99    1.96
   1  -2   3   14.30    1.27
   1  -2   3   14.41    1.63
   1  -2   3   12.74    1.29
   1  -2   3    9.74    1.09
  -2   2  -3   -0.95    0.84
  -2   2  -3    1.12    1.63
  -2   2  -3    0.04    1.37
  -3   2  -3    7.71    1.38
  -3   2  -3    9.39    0.90
  -3   2  -3    7.38    1.59
  -4   2  -3   17.66    1.16
  -4   2  -3   13.40    1.85
  -4   2  -3   13.36    1.67
  -5   2  -3   -0.66    1.94
  -5   2  -3    3.02    1.04
  -5   2  -3    0.15    1.68
  -6   2  -3    6.90    2.50
  -6   2  -3    6.26    2.21
  -6   2  -3    4.17    1.30
  -7   2  -3   21.48    2.01
  -7   2  -3   15.88    2.99
  -7   2  -3   20.13    3.27
  -8   2  -3   23.57    3.57
  -8   2  -3   24.61    2.30
  -8   2  -3   16.54    3.78
  -9   2  -3   23.08    4.20
  -9   2  -3   23.10    3.91
 -10   2  -3    5.23    3.72
 -10   2  -3    7.53    3.87
 -11   2  -3    3.78    3.76
 -11   2  -3   12.39    4.40
 -12   2  -3    7.27    4.07
 -13   2  -3    1.06    4.17
 -14   2  -3   -0.15    4.60
  13   1  -3   -3.08    2.72
  12   1  -3    5.94    2.79
  11   1  -3   -0.45    2.43
 -11  -1   3    1.42    5.63
  10   1  -3   25.87    3.23
 -10  -1   3   30.16    4.01
 -10  -1   3   32.14    6.14
   9   1  -3    1.35    2.22
  -9  -1   3    2.38    2.95
  -9  -1   3    8.73    5.00
   8   1  -3   29.53    3.17
  -8  -1   3   36.79    5.90
  -8  -1   3   30.58    3.62
   7   1  -3   15.95    3.92
   7   1  -3   11.65    2.46
  -7  -1   3   18.68    4.56
  -7  -1   3    5.96    2.78
  -7  -1   3   19.56    4.57
  -7  -1   3   11.49    3.90
   6   1  -3   12.66    2.32
   6   1  -3   13.99    3.46
  -6  -1   3   15.37    3.94
  -6  -1   3    8.99    3.54
  -6  -1   3   12.29    2.59
   5   1  -3    0.74    1.77
   5   1  -3    0.21    1.03
  -5  -1   3    3.39    3.10
  -5  -1   3    2.96    2.78
  -5  -1   3   -1.43    2.00
   4   1  -3    1.59    2.64
   4   1  -3    2.94    1.71
   4   1  -3   -1.44    2.52
  -4  -1   3    2.29    1.85
  -4  -1   3    3.81    2.58
  -4  -1   3    3.51    2.79
   3   1  -3   30.99    2.37
   3   1  -3   34.61    3.28
   3   1  -3   35.26    3.24
  -3  -1   3   35.07    3.24
  -3  -1   3   36.16    2.58
  -3  -1   3   35.27    3.20
   2   1  -3   44.04    3.29
   2   1  -3   40.85    2.71
   2   1  -3   44.86    3.35
  -2  -1   3   38.83    2.66
  -2  -1   3   41.32    3.13
  -2  -1   3   35.95    2.79
   1   1  -3   51.51    4.40
   1   1  -3   44.85    2.75
   1   1  -3   45.43    3.32
  -1  -1   3   45.51    2.74
  -1  -1   3   50.30    4.30
  -1  -1   3   44.58    2.86
  -1  -1   3   50.38    3.15
   0   1  -3   59.16    2.94
   0   1  -3   55.51    4.29
   0   1  -3   51.77    4.34
   0   1  -3   51.85    2.62
   0  -1   3   53.28    4.02
   0  -1   3   56.64    4.13
   0  -1   3   53.02    2.63
   0  -1   3   56.52    2.77
   0  -1   3   46.37    4.16
  -1   1  -3   40.75    2.11
  -1   1  -3   39.02    3.27
  -1   1  -3   37.82    1.98
  -1   1  -3   34.54    2.42
   1  -1   3   35.94    1.89
   1  -1   3   37.36    2.71
   1  -1   3   32.52    2.76
   1  -1   3   34.20    1.82
  -2   1  -3    1.93    0.69
  -5   1  -3    2.03    0.93
  -5   1  -3    3.18    1.58
  -5   1  -3    0.80    1.58
  -6   1  -3    0.75    1.20
  -6   1  -3    0.89    1.92
  -6   1  -3    1.19    1.96
  -7   1  -3   46.00    3.50
  -7   1  -3   47.33    3.57
  -7   1  -3   46.30    2.76
  -8   1  -3   13.49    3.12
  -8   1  -3   16.53    2.03
  -8   1  -3   17.02    3.51
  -8   1  -3   10.59    3.19
  -9   1  -3    1.63    3.87
  -9   1  -3    4.25    3.63
  -9   1  -3    4.86    3.41
 -10   1  -3   -1.52    3.60
 -10   1  -3   -0.57    3.35
 -11   1  -3   10.21    3.95
 -11   1  -3    8.18    4.26
 -12   1  -3   -4.44    3.80
 -13   1  -3    4.79    4.15
 -14   1  -3    1.72    4.63
  13   0  -3    7.79    2.94
  12   0  -3   -2.33    2.46
  11   0  -3   25.40    3.21
 -11   0   3   18.75    5.83
  10   0  -3    8.36    2.53
 -10   0   3    5.29    5.16
 -10   0   3   10.20    3.36
   9   0  -3   15.01    2.61
  -9   0   3   13.39    3.24
  -9   0   3   13.66    4.90
   8   0  -3    8.30    2.48
  -8   0   3    3.60    3.03
  -8   0   3    6.65    4.85
   7   0  -3   -4.19    3.47
   7   0  -3    3.00    2.23
  -7   0   3    4.19    2.69
  -7   0   3   -2.27    3.57
  -7   0   3    0.50    3.93
  -7   0   3   -4.47    4.11
   6   0  -3    0.81    1.97
   6   0  -3    7.34    3.30
  -6   0   3   -2.18    3.63
  -6   0   3    0.55    2.31
  -6   0   3   -3.30    3.11
  -6   0   3   -3.77    3.53
   5   0  -3   46.06    4.03
   5   0  -3   40.73    2.93
  -5   0   3   37.41    3.12
  -5   0   3   45.04    3.88
  -5   0   3   42.24    4.17
  -5   0   3   40.30    4.07
   4   0  -3  203.01    7.74
   4   0  -3  208.44    9.89
  -4   0   3  207.53   10.04
  -4   0   3  222.66   10.21
  -4   0   3  209.34    7.90
  -4   0   3  211.77   10.09
   3   0  -3   26.21    3.01
   3   0  -3   32.29    3.10
   3   0  -3   35.02    2.40
  -3   0   3   33.82    3.30
  -3   0   3   34.63    3.06
  -3   0   3   39.73    2.64
  -3   0   3   34.52    3.28
   2   0  -3  125.88    6.93
   2   0  -3  127.24    5.17
   2   0  -3  132.57    6.92
   2   0  -3  126.50    5.11
  -2   0   3  133.48    5.28
  -2   0   3  130.51    7.16
  -2   0   3  143.21    5.25
  -2   0   3  132.51    6.80
   1   0  -3    2.58    1.45
   1   0  -3    4.29    2.27
   1   0  -3    3.16    2.23
   1   0  -3    3.28    1.49
  -1   0   3    2.37    1.82
  -1   0   3    5.32    1.48
  -1   0   3   -1.25    2.23
  -1   0   3    3.27    1.60
   0   0  -3  526.72   21.12
   0   0  -3  553.51   17.50
   0   0  -3  544.10   21.13
   0   0  -3  531.60   17.48
   0   0   3  544.49   17.49
   0   0   3  530.13   21.10
   0   0   3  507.24   21.02
   0   0   3  546.01   17.48
  -1   0  -3    0.50    0.91
  -1   0  -3   -0.16    1.56
  -1   0  -3    1.33    1.50
  -1   0  -3    1.30    1.03
   1   0   3   -0.83    0.84
   1   0   3   -0.13    0.97
   1   0   3    0.27    1.27
   1   0   3    0.26    1.30
  -5   0  -3   10.75    1.12
  -5   0  -3    6.57    1.58
  -5   0  -3    9.82    1.61
  -6   0  -3    2.67    1.98
  -6   0  -3    7.85    2.01
  -6   0  -3    3.53    1.21
  -7   0  -3    9.80    2.50
  -7   0  -3   12.06    1.65
  -7   0  -3   16.10    2.65
  -8   0  -3   24.59    3.43
  -8   0  -3   27.01    3.39
  -8   0  -3   28.57    2.33
  -9   0  -3   38.61    4.17
  -9   0  -3   34.61    4.01
  -9   0  -3   31.38    2.74
 -10   0  -3   43.94    4.56
 -10   0  -3   44.72    4.54
 -11   0  -3   13.63    4.33
 -11   0  -3   13.29    4.03
 -11   0  -3   10.73    3.75
 -12   0  -3   18.48    4.38
 -13   0  -3    5.47    4.33
 -14   0  -3   -9.24    4.55
  13  -1  -3    1.42    2.77
  12  -1  -3    3.30    2.76
  11  -1  -3   10.38    2.79
 -11   1   3   12.92    5.50
  10  -1  -3    1.09    2.37
 -10   1   3    1.04    4.99
   9  -1  -3    1.88    2.30
  -9   1   3    3.82    4.38
  -9   1   3    5.62    3.01
   8  -1  -3   10.35    2.57
  -8   1   3    8.59    3.03
  -8   1   3   11.00    4.90
   7  -1  -3    0.59    2.14
   7  -1  -3    1.91    3.64
  -7   1   3   -2.26    2.56
  -7   1   3   -5.45    4.06
  -7   1   3    0.42    4.12
   6  -1  -3    2.62    3.26
   6  -1  -3    5.84    2.13
  -6   1   3    2.22    3.73
  -6   1   3    1.72    2.38
  -6   1   3    8.82    3.94
   5  -1  -3  121.67    5.38
   5  -1  -3  115.52    7.41
  -5   1   3  120.37    7.69
  -5   1   3  131.38    5.49
  -5   1   3  129.44    7.86
   4  -1  -3  211.38    9.77
   4  -1  -3  209.63    7.67
  -4   1   3  205.33   10.01
  -4   1   3  200.16   10.13
  -4   1   3  200.57    7.67
   3  -1  -3  362.02   12.08
   3  -1  -3  348.00   12.09
   3  -1  -3  350.21   14.76
  -3   1   3  345.32   14.78
  -3   1   3  371.15   14.90
  -3   1   3  340.86   12.10
   2  -1  -3  113.73    6.42
   2  -1  -3  117.43    6.75
   2  -1  -3  119.20    4.67
   2  -1  -3  112.18    6.30
   2  -1  -3  117.29    4.66
  -2   1   3  114.13    6.54
  -2   1   3  120.63    4.80
  -2   1   3  104.46    6.46
   1  -1  -3  156.09    5.82
   1  -1  -3  148.99    7.67
   1  -1  -3  165.01    5.90
   1  -1  -3  151.13    8.02
  -1   1   3  157.41    5.86
  -1   1   3  150.68    7.60
  -1   1   3  162.02    7.66
  -1   1   3  164.67    5.80
   0  -1  -3  115.27    6.26
   0  -1  -3  114.10    5.96
   0  -1  -3  110.94    4.38
   0  -1  -3  119.40    4.37
   0   1   3  117.29    4.47
   0   1   3  103.78    5.85
   0   1   3  117.07    4.43
   0   1   3  120.65    6.13
  -1  -1  -3  473.83   18.67
  -1  -1  -3  463.65   18.62
  -1  -1  -3  472.81   15.49
  -1  -1  -3  494.85   15.50
   1   1   3  477.02   15.48
   1   1   3  459.88   18.56
   1   1   3  486.23   18.66
   1   1   3  478.89   15.45
  -2  -1  -3  327.54   10.43
  -2  -1  -3  307.16   12.57
  -2  -1  -3  322.80   12.62
  -2  -1  -3  318.21   10.42
   2   1   3  320.55   10.35
   2   1   3  319.66   10.33
  -3  -1  -3  274.93   11.04
  -3  -1  -3  293.21    9.15
  -3  -1  -3  275.54    9.14
  -3  -1  -3  278.47   11.08
  -4  -1  -3   14.73    1.01
  -4  -1  -3   12.14    1.47
  -4  -1  -3    9.38    1.08
  -4  -1  -3   11.39    1.53
  -5  -1  -3   13.63    1.76
  -5  -1  -3   14.55    1.33
  -6  -1  -3   34.64    2.65
  -6  -1  -3   30.48    2.67
  -6  -1  -3   29.80    2.22
  -7  -1  -3   67.95    5.09
  -7  -1  -3   69.15    3.46
  -7  -1  -3   73.44    4.98
   7   1   3   69.09    2.78
   7   1   3   74.03    2.79
  -8  -1  -3    6.14    1.91
  -8  -1  -3    7.30    2.92
  -8  -1  -3    9.87    3.03
   8   1   3    5.64    1.18
   8   1   3    7.30    1.22
  -9  -1  -3   22.40    2.59
  -9  -1  -3   28.73    3.87
  -9  -1  -3   28.19    3.84
   9   1   3   27.96    1.99
   9   1   3   27.50    1.97
 -10  -1  -3   25.66    4.28
 -10  -1  -3   26.14    4.29
  10   1   3   27.13    2.08
  10   1   3   25.49    1.85
 -11  -1  -3    0.90    3.85
 -11  -1  -3    3.22    3.61
  11   1   3    1.50    1.27
 -12  -1  -3   10.16    4.41
 -13  -1  -3    7.45    4.63
 -14  -1  -3    3.07    4.76
 -15  -1  -3   -8.99    5.05
  12  -2  -3    5.59    2.80
  11  -2  -3   -2.10    2.28
 -11   2   3    3.18    5.20
  10  -2  -3    2.95    2.43
 -10   2   3   -5.45    5.09
   9  -2  -3   19.19    2.89
  -9   2   3   21.05    5.08
  -9   2   3   17.93    3.39
   8  -2  -3   18.26    2.76
  -8   2   3   24.16    4.97
  -8   2   3   22.63    3.32
   7  -2  -3   15.38    2.59
  -7   2   3   17.85    3.12
  -7   2   3   19.31    4.90
  -7   2   3    8.48    4.70
   6  -2  -3   43.80    4.33
   6  -2  -3   41.99    3.17
  -6   2   3   42.11    3.46
   5  -2  -3    2.67    1.91
   5  -2  -3    4.80    2.94
  -5   2   3    0.41    2.04
  -5   2   3    3.75    3.35
  -5   2   3    1.71    3.33
   4  -2  -3    7.58    1.85
   4  -2  -3   11.19    2.75
   4  -2  -3    9.15    1.95
  -4   2   3    4.24    2.92
  -4   2   3    6.60    2.09
  -4   2   3    7.67    3.00
   3  -2  -3   84.56    3.91
   3  -2  -3   82.38    6.03
   3  -2  -3   83.36    5.77
   3  -2  -3   83.86    5.75
   3  -2  -3   81.16    4.01
  -3   2   3   83.02    5.81
  -3   2   3   82.03    4.03
  -3   2   3   75.15    6.06
   2  -2  -3   37.48    2.61
   2  -2  -3   38.78    2.85
   2  -2  -3   42.75    3.50
   2  -2  -3   46.94    3.39
  -2   2   3   48.20    3.48
  -2   2   3   39.09    3.28
  -2   2   3   36.58    2.74
   0  -2  -3   17.21    1.76
   0  -2  -3   18.82    2.83
   0  -2  -3   15.53    2.48
   0  -2  -3   17.26    1.68
   0   2   3   16.51    1.70
   0   2   3   16.46    1.82
   0   2   3   20.21    2.53
  -1  -2  -3   61.50    3.01
  -1  -2  -3   62.39    4.72
  -1  -2  -3   63.49    2.86
  -1  -2  -3   60.10    4.56
   1   2   3   68.52    4.61
   1   2   3   57.66    4.15
   1   2   3   64.99    2.93
   1   2   3   63.73    2.94
  -2  -2  -3  530.18   21.42
  -2  -2  -3  572.60   17.78
  -2  -2  -3  534.45   17.78
  -2  -2  -3  542.64   21.44
   2   2   3  542.78   17.76
   2   2   3  560.49   17.78
   2   2   3  554.88   21.41
   2   2   3  532.66   21.35
  -3  -2  -3   97.03    3.63
  -3  -2  -3   97.28    3.64
  -3  -2  -3  100.15    5.13
  -3  -2  -3   93.07    5.04
   3   2   3   93.29    4.76
   3   2   3   80.06    3.43
   3   2   3   99.44    4.63
   3   2   3   99.33    3.55
  -4  -2  -3   58.07    4.02
  -4  -2  -3   61.38    2.70
  -4  -2  -3   58.71    3.88
   4   2   3   57.31    2.49
   4   2   3   61.51    2.49
   4   2   3   58.23    3.62
  -5  -2  -3    4.71    1.78
  -5  -2  -3    3.86    1.98
  -5  -2  -3    2.75    1.26
   5   2   3    0.35    0.97
   5   2   3    1.40    0.98
  -6  -2  -3    8.25    1.56
  -6  -2  -3    5.94    2.07
  -6  -2  -3    9.52    2.39
   6   2   3   10.62    1.25
   6   2   3    7.31    1.20
  -7  -2  -3   30.53    3.22
  -7  -2  -3   32.90    3.06
  -7  -2  -3   26.39    2.28
   7   2   3   28.77    2.02
   7   2   3   32.13    2.07
  -8  -2  -3   12.33    3.03
  -8  -2  -3    9.74    2.09
  -8  -2  -3   12.24    3.27
   8   2   3   10.65    1.61
   8   2   3   11.14    1.54
  -9  -2  -3   56.39    4.93
  -9  -2  -3   54.19    4.68
  -9  -2  -3   53.38    3.78
   9   2   3   59.48    2.96
 -10  -2  -3   25.18    4.33
 -10  -2  -3   27.39    4.62
  10   2   3   33.28    2.26
  10   2   3   28.07    2.31
 -11  -2  -3    2.09    4.06
 -11  -2  -3    2.42    3.72
  11   2   3   -0.74    1.46
 -12  -2  -3    4.53    4.38
  12   2   3    4.67    1.60
 -13  -2  -3    2.49    4.63
  13   2   3    1.19    1.48
 -14  -2  -3   -2.98    4.74
 -15  -2  -3    4.75    5.25
  12  -3  -3   12.05    3.01
  11  -3  -3    0.06    2.43
 -11   3   3    3.57    5.27
  10  -3  -3   -3.04    2.33
 -10   3   3    6.80    5.05
   9  -3  -3    6.48    2.45
  -9   3   3    9.59    4.93
   8  -3  -3    6.05    2.38
  -8   3   3    3.37    2.80
  -8   3   3    8.74    4.58
   7  -3  -3   52.57    4.12
  -7   3   3   71.86    6.33
  -7   3   3   61.98    4.40
   6  -3  -3   12.42    3.64
   6  -3  -3   20.59    2.62
   6  -3  -3   16.47    2.51
  -6   3   3   11.24    4.24
  -6   3   3   15.34    4.33
  -6   3   3   11.82    2.75
   5  -3  -3   58.98    4.60
   5  -3  -3   54.47    3.70
   5  -3  -3   60.51    3.75
  -5   3   3   57.11    5.01
  -5   3   3   55.97    4.97
  -5   3   3   48.97    3.67
   4  -3  -3   15.07    2.18
   4  -3  -3   21.67    3.55
   4  -3  -3   17.99    3.12
   4  -3  -3   17.53    2.18
  -4   3   3   11.85    3.29
  -4   3   3   15.84    3.32
  -4   3   3   14.51    2.28
   3  -3  -3   63.92    4.54
   3  -3  -3   65.09    3.75
   3  -3  -3   57.24    3.43
  -3   3   3   53.38    3.54
  -3   3   3   63.55    4.48
  -3   3   3   68.85    4.59
   2  -3  -3  134.76    7.19
   2  -3  -3  145.79    7.58
   2  -3  -3  148.85    5.80
   2  -3  -3  156.04    5.73
  -2   3   3  152.91    5.84
  -2   3   3  151.74    7.90
  -2   3   3  150.03    7.71
   1  -3  -3   18.93    1.85
   1  -3  -3   14.82    2.52
   1  -3  -3   18.95    2.00
   1  -3  -3   19.63    2.87
  -1   3   3   21.43    2.72
  -1   3   3   18.97    1.96
  -1   3   3   19.29    2.76
   0  -3  -3   10.26    2.29
   0  -3  -3    1.75    2.69
   0  -3  -3    9.88    1.55
   0  -3  -3    7.74    1.65
   0   3   3    9.96    1.61
   0   3   3    9.28    1.60
   0   3   3    7.95    2.41
   0   3   3    4.88    2.36
  -1  -3  -3  255.90    8.76
  -1  -3  -3  256.36    8.67
  -1  -3  -3  242.64   10.97
  -1  -3  -3  243.79   10.83
   1   3   3  261.89    8.74
   1   3   3  253.29    8.68
   1   3   3  247.57   10.80
  -2  -3  -3  216.28    7.27
  -2  -3  -3  210.04    7.35
  -2  -3  -3  203.41    9.32
  -2  -3  -3  202.90    9.15
   2   3   3  216.47    7.34
   2   3   3  206.62    9.13
   2   3   3  198.74    9.17
   2   3   3  207.22    7.31
   2   3   3  204.83    7.24
  -3  -3  -3  186.78    8.44
  -3  -3  -3  183.08    6.66
   3   3   3  205.28    8.35
   3   3   3  185.40    6.59
   3   3   3  180.59    6.57
  -4  -3  -3    4.67    1.43
  -4  -3  -3    4.84    1.97
  -4  -3  -3    6.58    2.30
   4   3   3    5.52    1.32
   4   3   3    7.93    1.93
   4   3   3    6.20    1.29
  -5  -3  -3   35.47    2.95
  -5  -3  -3   31.85    2.35
  -5  -3  -3   32.14    2.67
   5   3   3   29.74    2.10
   5   3   3   29.26    2.12
   5   3   3   29.64    2.48
  -6  -3  -3   43.85    2.88
  -6  -3  -3   50.63    3.46
   6   3   3   44.97    2.42
   6   3   3   52.31    2.64
  -7  -3  -3   -1.15    2.26
  -7  -3  -3   -1.18    1.67
  -7  -3  -3   -1.43    2.80
   7   3   3   -0.95    0.50
   7   3   3    0.11    1.34
  -8  -3  -3   55.49    3.50
  -8  -3  -3   50.97    4.20
  -8  -3  -3   51.57    4.50
   8   3   3   53.94    2.95
  -9  -3  -3   16.33    3.78
  -9  -3  -3   29.08    4.23
  -9  -3  -3   26.11    2.84
   9   3   3   23.87    2.16
   9   3   3   26.14    2.27
 -10  -3  -3   13.19    4.18
 -10  -3  -3   12.05    2.89
 -10  -3  -3   20.18    4.69
  10   3   3   20.09    2.12
  10   3   3   21.11    2.24
 -11  -3  -3    2.88    3.75
 -11  -3  -3    3.44    4.18
  11   3   3   -0.94    1.71
 -12  -3  -3    4.47    4.46
  12   3   3   12.35    1.98
 -13  -3  -3   -1.60    4.55
  13   3   3   -1.26    1.71
 -14  -3  -3    2.06    5.01
  14   3   3    3.59    1.74
 -15  -3  -3  -11.27    5.14
  15   3   3   -0.24    1.66
  12  -4  -3    2.30    2.76
  11  -4  -3    2.12    2.60
 -11   4   3    1.70    5.25
  10  -4  -3    3.96    2.52
 -10   4   3    6.86    5.03
   9  -4  -3   10.59    2.66
  -9   4   3    4.67    4.96
   8  -4  -3   29.88    3.08
  -8   4   3   31.84    3.59
  -8   4   3   22.31    5.06
   7  -4  -3   39.85    3.37
  -7   4   3   34.22    5.12
  -7   4   3   43.47    3.87
   6  -4  -3    5.06    2.37
  -6   4   3   10.12    4.42
  -6   4   3    7.00    4.59
  -6   4   3   10.11    2.77
   5  -4  -3   62.35    4.06
   5  -4  -3   65.86    4.08
   5  -4  -3   68.27    5.10
  -5   4   3   60.88    4.18
  -5   4   3   73.35    5.63
  -5   4   3   79.68    5.84
   4  -4  -3   21.02    2.34
   4  -4  -3   21.96    3.40
   4  -4  -3   25.77    4.05
   4  -4  -3   25.82    2.55
  -4   4   3   21.86    2.59
  -4   4   3   22.16    3.78
   3  -4  -3  135.63    5.70
   3  -4  -3  137.70    7.75
   3  -4  -3  128.75    5.52
  -3   4   3  137.26    8.03
  -3   4   3  133.30    5.58
  -3   4   3  135.17    7.78
   2  -4  -3  105.07    4.57
   2  -4  -3   95.83    4.42
   2  -4  -3   95.05    6.19
  -2   4   3   98.01    6.45
  -2   4   3  101.78    4.44
  -2   4   3   98.55    6.48
   1  -4  -3   44.14    2.76
   1  -4  -3   45.23    3.37
   1  -4  -3   44.24    3.10
  -1   4   3   42.21    2.90
  -1   4   3   42.21    3.54
  -1   4   3   44.72    3.63
   0  -4  -3    1.02    2.13
   0  -4  -3    1.74    1.58
   0  -4  -3    0.38    1.35
   0  -4  -3    1.37    2.63
   0   4   3   -0.02    2.27
   0   4   3    1.48    1.56
   0   4   3    3.34    2.25
  -1  -4  -3    4.96    2.54
  -1  -4  -3    6.67    1.45
  -1  -4  -3    8.00    1.67
  -1  -4  -3    6.39    2.20
   1   4   3    7.66    2.42
   1   4   3    8.89    1.67
   1   4   3    9.08    2.27
   1   4   3    8.04    1.58
  -2  -4  -3   15.75    2.42
  -2  -4  -3   13.96    1.77
  -2  -4  -3   16.77    2.60
   2   4   3   15.29    1.77
   2   4   3   15.74    1.79
   2   4   3   12.33    1.73
   2   4   3   16.12    2.37
  -3  -4  -3   33.94    3.09
  -3  -4  -3   38.93    2.86
  -3  -4  -3   32.57    2.82
  -3  -4  -3   32.43    2.28
   3   4   3   32.02    2.15
   3   4   3   31.47    2.39
   3   4   3   30.22    2.84
   3   4   3   33.09    2.86
  -4  -4  -3   24.71    2.84
  -4  -4  -3   19.09    1.91
  -4  -4  -3   19.79    2.51
   4   4   3   22.11    1.84
   4   4   3   19.18    1.77
   4   4   3   21.57    2.46
  -5  -4  -3   21.66    2.59
  -5  -4  -3   23.62    2.07
  -5  -4  -3   23.13    2.97
   5   4   3   22.31    1.93
   5   4   3   19.18    2.53
   5   4   3   21.13    1.86
  -6  -4  -3    0.18    2.37
  -6  -4  -3    0.42    2.91
  -6  -4  -3   -1.92    1.69
   6   4   3    0.87    1.41
   6   4   3   -1.58    2.14
   6   4   3    0.54    1.48
  -7  -4  -3    2.50    1.96
  -7  -4  -3   -3.05    3.09
  -7  -4  -3   -1.37    2.47
   7   4   3    0.19    1.60
   7   4   3   -1.30    1.43
  -8  -4  -3   31.12    3.67
  -8  -4  -3   31.10    2.86
  -8  -4  -3   31.56    4.35
   8   4   3   33.20    2.43
   8   4   3   31.65    2.41
  -9  -4  -3   -1.49    3.46
  -9  -4  -3    1.72    4.33
  -9  -4  -3    3.21    2.47
   9   4   3    5.42    1.87
   9   4   3    4.29    1.95
 -10  -4  -3   21.86    5.40
 -10  -4  -3   24.59    4.32
 -10  -4  -3   23.67    3.19
  10   4   3   24.64    2.41
 -11  -4  -3    7.71    3.92
 -11  -4  -3   -0.19    4.15
  11   4   3    9.11    2.01
 -12  -4  -3    0.09    4.46
  12   4   3    2.64    1.95
 -13  -4  -3    1.96    4.86
  13   4   3    1.25    1.95
 -14  -4  -3    9.78    4.99
  14   4   3    6.56    2.07
 -15  -4  -3   -4.97    5.16
  15   4   3    5.07    1.99
  11  -5  -3   -3.10    2.55
  10  -5  -3   -0.09    2.41
 -10   5   3   -0.12    5.12
   9  -5  -3   -0.01    2.40
  -9   5   3    2.03    4.92
   8  -5  -3   24.42    3.05
  -8   5   3   27.81    5.04
   7  -5  -3   -1.05    2.18
  -7   5   3   -2.00    4.20
  -7   5   3   -0.65    2.59
   6  -5  -3    1.04    2.29
  -6   5   3    3.49    4.35
  -6   5   3    1.67    2.69
   5  -5  -3   30.53    3.01
   5  -5  -3   32.02    2.87
  -5   5   3   39.18    4.92
  -5   5   3   31.55    4.77
  -5   5   3   28.90    3.26
   4  -5  -3   81.13    7.33
   4  -5  -3   94.49    4.91
   4  -5  -3   89.19    4.66
  -4   5   3   96.20    7.89
  -4   5   3  110.94    8.14
  -4   5   3   93.06    4.84
   3  -5  -3   60.05    4.74
   3  -5  -3   52.41    3.72
   3  -5  -3   48.25    3.36
  -3   5   3   47.86    3.53
  -3   5   3   62.18    4.78
  -3   5   3   51.79    4.64
   2  -5  -3   15.51    2.27
   2  -5  -3   18.56    2.04
   2  -5  -3   20.94    3.36
  -2   5   3   13.42    3.28
  -2   5   3   18.35    2.26
  -2   5   3   22.01    3.45
   1  -5  -3   38.54    2.74
   1  -5  -3   40.32    3.87
  -1   5   3   41.03    3.67
  -1   5   3   41.85    3.04
  -1   5   3   38.12    3.68
   0  -5  -3   33.67    3.13
   0  -5  -3   32.39    3.44
   0  -5  -3   33.41    2.52
   0   5   3   31.84    3.33
   0   5   3   39.80    3.37
   0   5   3   34.34    2.53
  -1  -5  -3   50.60    3.74
  -1  -5  -3   40.22    3.17
  -1  -5  -3   45.15    3.44
   1   5   3   40.74    2.89
   1   5   3   44.55    3.47
   1   5   3   49.67    3.66
  -2  -5  -3   -0.88    2.71
  -2  -5  -3   -0.53    2.16
  -2  -5  -3    1.54    1.64
   2   5   3    0.88    1.54
   2   5   3   -0.75    2.16
   2   5   3   -0.24    2.26
  -3  -5  -3    1.96    1.69
  -3  -5  -3    0.20    2.14
  -3  -5  -3    1.87    2.59
   3   5   3    4.40    2.29
   3   5   3    1.47    1.53
   3   5   3    0.05    1.55
   3   5   3    0.57    1.52
  -4  -5  -3    6.70    2.32
  -4  -5  -3    8.87    1.87
  -4  -5  -3    8.24    2.82
   4   5   3    7.24    1.63
   4   5   3    6.79    1.67
   4   5   3    9.62    2.38
  -5  -5  -3    0.78    2.37
  -5  -5  -3   -0.86    1.68
  -5  -5  -3   -2.11    2.82
   5   5   3    1.39    1.56
   5   5   3    3.00    2.43
   5   5   3   -0.20    1.61
  -6  -5  -3   13.87    2.77
  -6  -5  -3   17.52    2.23
  -6  -5  -3   13.91    3.33
   6   5   3   15.88    2.00
   6   5   3   12.48    1.86
   6   5   3   15.11    2.78
  -7  -5  -3    2.66    3.40
  -7  -5  -3    5.10    2.17
  -7  -5  -3    7.68    2.81
   7   5   3    0.88    1.68
   7   5   3    2.60    1.71
   7   5   3    1.89    2.67
  -8  -5  -3    1.68    4.11
  -8  -5  -3    3.27    3.11
  -8  -5  -3   -0.74    2.22
   8   5   3    0.43    1.78
   8   5   3   -0.55    1.89
  -9  -5  -3   10.06    4.84
  -9  -5  -3    9.22    3.75
  -9  -5  -3    9.79    2.77
   9   5   3    6.59    2.09
   9   5   3    5.63    2.12
 -10  -5  -3    1.74    2.86
 -10  -5  -3    8.69    5.24
 -10  -5  -3    0.32    4.03
  10   5   3    0.22    2.00
 -11  -5  -3    1.14    4.25
  11   5   3    2.20    1.97
 -12  -5  -3    1.77    4.60
  12   5   3    5.87    2.15
 -13  -5  -3    0.18    4.63
  13   5   3    2.50    2.17
 -14  -5  -3   -1.67    4.89
  14   5   3    3.07    2.17
 -15  -5  -3    1.80    5.30
  15   5   3    9.28    2.38
  11  -6  -3    3.61    2.72
  10  -6  -3   -0.97    2.52
 -10   6   3   -2.31    5.25
   9  -6  -3    5.39    2.54
  -9   6   3    1.21    4.87
   8  -6  -3   25.23    3.12
  -8   6   3   23.96    5.32
   7  -6  -3    0.89    2.30
  -7   6   3    1.63    4.43
   6  -6  -3   -2.76    2.15
  -6   6   3    1.90    2.67
  -6   6   3    4.79    4.28
   5  -6  -3    1.92    2.37
  -5   6   3    4.07    4.56
  -5   6   3    0.94    2.67
   4  -6  -3   30.61    3.02
   4  -6  -3   22.38    2.62
  -4   6   3   20.29    4.66
  -4   6   3   26.04    3.11
  -4   6   3   25.38    4.64
   3  -6  -3   28.11    4.64
   3  -6  -3   30.43    2.68
   3  -6  -3   27.22    2.90
  -3   6   3   36.70    4.56
  -3   6   3   29.86    4.38
  -3   6   3   31.14    2.98
   2  -6  -3   57.86    3.95
   2  -6  -3   66.39    4.98
  -2   6   3   57.38    4.92
  -2   6   3   62.98    4.98
  -2   6   3   66.36    3.84
   1  -6  -3    0.46    1.89
   1  -6  -3   -3.07    3.02
  -1   6   3   -0.25    2.99
  -1   6   3    1.27    1.89
  -1   6   3   -0.42    2.80
   0  -6  -3   25.33    3.20
   0  -6  -3   17.24    2.27
   0   6   3   12.51    3.03
   0   6   3   19.83    2.31
   0   6   3   21.51    3.46
  -1  -6  -3   66.09    3.94
  -1  -6  -3   68.83    6.01
  -1  -6  -3   69.74    5.63
   1   6   3   72.74    5.96
   1   6   3   62.95    3.64
   1   6   3   73.15    5.99
  -2  -6  -3   -2.08    1.70
  -2  -6  -3   -0.17    3.02
  -2  -6  -3    0.61    2.41
   2   6   3   -3.03    2.45
   2   6   3    0.33    1.67
   2   6   3    0.43    2.56
  -3  -6  -3    3.73    1.89
  -3  -6  -3   -1.94    2.36
  -3  -6  -3    3.61    2.90
   3   6   3    4.85    2.60
   3   6   3    0.71    1.67
   3   6   3    1.23    2.62
  -4  -6  -3   15.52    3.30
  -4  -6  -3   10.56    2.13
  -4  -6  -3    6.66    2.02
  -4  -6  -3    8.28    2.61
   4   6   3    7.18    1.81
   4   6   3   10.74    2.33
  -5  -6  -3    5.57    3.05
  -5  -6  -3    0.54    2.50
  -5  -6  -3    0.36    1.96
   5   6   3    4.16    2.67
   5   6   3    4.48    1.79
  -6  -6  -3    7.15    2.14
  -6  -6  -3   10.83    3.69
  -6  -6  -3   10.87    2.85
   6   6   3    8.38    3.00
   6   6   3    9.06    1.95
   6   6   3   10.13    2.09
  -7  -6  -3    6.61    3.08
  -7  -6  -3    6.48    4.09
  -7  -6  -3    1.38    2.27
   7   6   3    6.14    3.05
   7   6   3    2.83    1.89
   7   6   3    0.36    1.96
  -8  -6  -3    9.36    3.37
  -8  -6  -3   -1.20    4.46
  -8  -6  -3    4.71    2.54
   8   6   3    7.99    2.11
   8   6   3    5.46    2.17
  -9  -6  -3    7.12    4.93
  -9  -6  -3    7.05    3.81
  -9  -6  -3   14.22    3.03
   9   6   3   10.66    2.27
   9   6   3    6.49    2.29
 -10  -6  -3    1.71    2.87
 -10  -6  -3    2.97    5.42
  10   6   3    0.18    2.10
 -11  -6  -3   -5.56    4.46
 -11  -6  -3   -2.33    2.83
  11   6   3    0.42    2.09
 -12  -6  -3   -2.47    4.68
  12   6   3    0.29    2.17
 -13  -6  -3    0.76    4.85
  13   6   3    3.44    2.28
 -14  -6  -3    1.97    5.14
  14   6   3    5.08    2.43
 -15  -6  -3   -4.40    5.60
  15   6   3    0.31    2.42
  10  -7  -3   -0.07    2.58
   9  -7  -3   12.51    2.87
  -9   7   3    8.14    5.07
   8  -7  -3    2.01    2.50
  -8   7   3    3.82    4.84
   7  -7  -3   13.39    2.84
  -7   7   3   24.10    5.13
   6  -7  -3   42.35    3.52
  -6   7   3   42.51    5.50
  -6   7   3   37.55    3.85
   5  -7  -3   11.53    2.69
  -5   7   3   16.05    4.66
  -5   7   3   11.45    2.97
   4  -7  -3    8.49    2.66
  -4   7   3   -0.48    4.59
  -4   7   3    8.37    2.81
   3  -7  -3   11.64    2.54
   3  -7  -3   18.07    4.63
  -3   7   3   20.73    4.74
  -3   7   3   20.56    2.85
  -3   7   3   20.61    4.55
   2  -7  -3   49.01    3.59
   2  -7  -3   54.66    5.18
  -2   7   3   53.61    5.07
  -2   7   3   59.20    5.23
  -2   7   3   50.24    3.66
   1  -7  -3   18.69    2.61
   1  -7  -3   20.87    4.14
  -1   7   3   23.65    2.70
  -1   7   3   24.87    4.00
  -1   7   3   20.67    4.06
   0  -7  -3   65.98    6.11
   0  -7  -3   70.25    4.11
   0   7   3   62.37    3.85
   0   7   3   73.93    6.48
   0   7   3   64.19    4.88
  -1  -7  -3    2.09    1.99
  -1  -7  -3    0.59    1.38
   1   7   3    2.26    3.00
   1   7   3    2.33    1.88
   1   7   3    0.36    3.07
  -2  -7  -3    7.85    2.84
  -2  -7  -3    8.39    3.41
  -2  -7  -3    3.71    2.09
   2   7   3    7.98    3.08
   2   7   3    5.76    2.96
   2   7   3    9.08    2.06
  -3  -7  -3    7.35    3.29
  -3  -7  -3   11.02    2.26
  -3  -7  -3    9.21    2.88
   3   7   3    9.94    2.05
   3   7   3    7.99    2.96
   3   7   3    9.80    3.09
  -4  -7  -3   25.19    2.69
  -4  -7  -3   28.33    2.79
  -4  -7  -3   30.25    3.41
  -4  -7  -3   31.55    3.86
   4   7   3   25.22    3.53
   4   7   3   21.52    3.44
   4   7   3   27.34    2.52
  -5  -7  -3    9.90    2.97
  -5  -7  -3    7.77    3.79
  -5  -7  -3   15.69    2.49
   5   7   3   15.63    3.15
   5   7   3   15.03    2.19
  -6  -7  -3    0.31    3.71
  -6  -7  -3    5.42    2.40
  -6  -7  -3    3.65    2.97
   6   7   3    2.77    1.96
   6   7   3    2.18    3.06
  -7  -7  -3   13.41    4.56
  -7  -7  -3    7.74    3.41
  -7  -7  -3   10.28    2.66
   7   7   3    8.78    3.45
   7   7   3    9.87    2.27
  -8  -7  -3    0.65    2.71
  -8  -7  -3    1.28    3.41
  -8  -7  -3    4.86    4.91
   8   7   3    4.64    2.21
   8   7   3    3.86    3.49
  -9  -7  -3    2.48    2.90
  -9  -7  -3   -4.43    5.44
  -9  -7  -3   -6.30    3.60
   9   7   3   -2.07    2.11
 -10  -7  -3   26.09    5.74
 -10  -7  -3   21.47    3.37
  10   7   3   17.39    2.65
 -11  -7  -3    7.62    5.65
 -11  -7  -3   15.84    3.35
  11   7   3   16.37    2.63
 -12  -7  -3    6.27    4.97
  12   7   3   11.72    2.49
 -13  -7  -3   -0.97    5.00
  13   7   3    4.79    2.50
 -14  -7  -3   -9.79    5.09
  14   7   3   -3.72    2.34
  15   7   3   10.13    2.83
   9  -8  -3   -1.52    2.59
  -9   8   3    1.10    5.30
   8  -8  -3    2.94    2.58
  -8   8   3   -0.89    4.99
   7  -8  -3   11.69    2.77
  -7   8   3   13.95    5.03
   6  -8  -3   -1.57    2.45
  -6   8   3   -3.65    4.51
   5  -8  -3   40.59    3.66
  -5   8   3   37.78    3.89
  -5   8   3   47.13    5.50
   4  -8  -3   23.87    3.15
  -4   8   3   21.50    4.94
  -4   8   3   26.52    3.28
   3  -8  -3   75.30    4.81
  -3   8   3   84.68    4.86
  -3   8   3   82.16    6.79
   2  -8  -3   13.46    4.64
   2  -8  -3    1.27    2.43
  -2   8   3    3.56    2.58
  -2   8   3    9.98    4.46
  -2   8   3    4.05    4.42
   1  -8  -3   13.53    4.64
   1  -8  -3   13.47    2.66
  -1   8   3   18.93    4.13
  -1   8   3   10.36    4.24
  -1   8   3   11.55    2.68
   0  -8  -3   15.20    2.66
   0  -8  -3   24.32    4.45
   0   8   3   21.78    2.74
   0   8   3   22.93    4.04
   0   8   3   14.02    4.10
  -1  -8  -3    3.94    3.81
  -1  -8  -3    2.80    2.29
   1   8   3    7.76    2.27
   1   8   3    6.84    3.53
   1   8   3    5.08    3.76
  -2  -8  -3    7.20    2.32
  -2  -8  -3   10.51    3.99
   2   8   3    6.50    3.67
   2   8   3   10.10    2.29
   2   8   3   14.03    3.55
  -3  -8  -3    1.30    2.29
  -3  -8  -3   -2.97    3.59
  -3  -8  -3    3.33    2.98
   3   8   3    8.29    3.55
   3   8   3    3.97    2.09
   3   8   3   -0.35    3.18
  -4  -8  -3    4.85    3.12
  -4  -8  -3    6.08    2.50
  -4  -8  -3    2.79    3.84
   4   8   3    7.39    3.52
   4   8   3    0.87    3.44
   4   8   3    1.91    2.10
  -5  -8  -3   12.68    2.83
  -5  -8  -3   18.55    3.61
  -5  -8  -3   10.28    4.22
  -5  -8  -3   18.44    2.82
   5   8   3   17.59    3.79
   5   8   3   17.67    2.53
  -6  -8  -3   -0.31    2.56
  -6  -8  -3   -2.51    3.27
  -6  -8  -3   -4.36    4.37
   6   8   3   -0.08    2.16
   6   8   3    3.79    3.59
  -7  -8  -3    6.20    3.62
  -7  -8  -3    8.08    2.87
  -7  -8  -3    6.17    4.73
   7   8   3    4.41    2.32
   7   8   3    2.62    3.68
  -8  -8  -3    1.63    2.85
  -8  -8  -3   -2.50    5.20
   8   8   3   -0.93    2.29
  -9  -8  -3   -0.52    2.96
  -9  -8  -3    6.29    5.53
   9   8   3    2.56    2.36
 -10  -8  -3   14.80    3.33
 -10  -8  -3   14.57    5.80
  10   8   3   13.81    2.64
 -11  -8  -3   10.23    3.33
 -11  -8  -3    6.24    5.92
  11   8   3    8.96    2.58
 -12  -8  -3   17.86    5.48
  12   8   3   15.83    2.82
 -13  -8  -3    1.97    5.21
  13   8   3   -1.29    2.36
  14   8   3   -1.15    2.62
  15   8   3    2.40    2.77
   9  -9  -3   -2.40    2.60
   8  -9  -3   -1.69    2.57
  -8   9   3   -0.55    5.30
   7  -9  -3   -1.24    2.46
  -7   9   3    7.65    5.01
   6  -9  -3    3.07    2.54
  -6   9   3    2.40    4.93
   5  -9  -3   15.91    3.07
  -5   9   3   15.98    4.93
   4  -9  -3    4.69    2.61
  -4   9   3    8.12    4.64
  -4   9   3    7.30    2.94
   3  -9  -3   19.32    2.96
  -3   9   3   32.53    3.46
  -3   9   3   19.41    4.91
   2  -9  -3    3.89    2.56
  -2   9   3    3.28    2.75
  -2   9   3    2.16    4.59
   1  -9  -3    8.33    2.73
  -1   9   3    6.86    2.81
  -1   9   3    3.31    4.54
   0  -9  -3   21.24    4.66
   0  -9  -3   11.54    2.75
   0   9   3   10.59    4.36
   0   9   3   13.05    2.77
   0   9   3   16.44    4.64
  -1  -9  -3   13.09    2.73
  -1  -9  -3    5.33    4.36
   1   9   3    8.22    2.59
   1   9   3    9.94    4.05
   1   9   3    9.41    4.32
  -2  -9  -3    5.00    2.97
  -2  -9  -3   11.57    2.74
   2   9   3   14.62    2.74
   2   9   3   14.15    4.30
   2   9   3   14.24    4.18
  -3  -9  -3    0.66    2.50
  -3  -9  -3    0.65    4.50
   3   9   3    1.11    2.30
   3   9   3    6.47    3.97
   3   9   3   -2.76    3.71
  -4  -9  -3   -0.75    4.27
  -4  -9  -3   -0.21    2.64
   4   9   3    4.04    2.33
   4   9   3    1.53    3.97
   4   9   3   -3.64    3.67
  -5  -9  -3    3.88    2.87
  -5  -9  -3    4.00    4.50
  -5  -9  -3   -1.03    3.52
   5   9   3    0.59    2.27
   5   9   3    4.70    3.83
  -6  -9  -3   15.13    4.91
  -6  -9  -3   16.08    3.25
  -6  -9  -3    6.48    2.91
   6   9   3    6.03    3.83
   6   9   3   10.48    2.59
  -7  -9  -3   20.08    3.40
  -7  -9  -3   12.11    5.57
   7   9   3   10.41    4.21
   7   9   3   12.44    2.73
  -8  -9  -3    4.48    5.36
  -8  -9  -3    4.56    3.15
   8   9   3    4.38    2.50
  -9  -9  -3   27.76    5.95
  -9  -9  -3   22.35    3.50
   9   9   3   19.70    2.96
 -10  -9  -3    5.71    3.12
 -10  -9  -3   -5.66    5.43
  10   9   3    0.47    2.42
 -11  -9  -3   -2.50    3.16
 -11  -9  -3   -1.53    5.85
  11   9   3   -0.04    2.42
 -12  -9  -3   -8.06    6.12
  12   9   3   -2.29    2.44
  13   9   3   -2.63    2.48
  14   9   3   -2.66    2.62
  15   9   3   -0.39    2.84
   8 -10  -3    0.02    2.71
   7 -10  -3    5.20    2.81
  -7  10   3    1.24    5.42
   6 -10  -3    1.57    2.64
  -6  10   3   -4.76    4.84
   5 -10  -3    0.46    2.67
  -5  10   3   -1.10    4.85
   4 -10  -3    4.73    2.76
  -4  10   3    6.78    4.90
   3 -10  -3   -1.50    2.45
  -3  10   3   -0.95    2.86
  -3  10   3   -3.09    4.53
   2 -10  -3   19.34    2.90
  -2  10   3   14.29    3.07
  -2  10   3   11.24    4.74
   1 -10  -3   13.57    2.88
  -1  10   3   12.07    2.96
  -1  10   3    9.88    4.75
   0 -10  -3   10.29    2.88
   0  10   3   21.76    4.91
   0  10   3   21.26    3.15
  -1 -10  -3    1.19    2.69
   1  10   3    1.55    2.63
   1  10   3   -2.90    4.53
  -2 -10  -3    4.52    2.84
   2  10   3   -2.42    2.60
   2  10   3    4.15    4.52
  -3 -10  -3    4.42    2.92
   3  10   3    8.51    2.74
   3  10   3    6.49    4.57
  -4 -10  -3    1.61    4.58
  -4 -10  -3   -3.39    2.73
   4  10   3   -1.63    2.48
   4  10   3   -4.69    4.34
  -5 -10  -3    7.21    3.13
  -5 -10  -3    0.64    4.91
   5  10   3    5.01    4.44
   5  10   3    7.68    2.66
  -6 -10  -3   23.92    5.50
  -6 -10  -3   28.07    3.79
  -6 -10  -3   26.32    3.75
   6  10   3   25.36    3.31
  -7 -10  -3    0.39    3.02
  -7 -10  -3   -1.94    3.11
  -7 -10  -3   -8.45    4.98
   7  10   3   -1.85    2.44
  -8 -10  -3   -1.00    5.17
  -8 -10  -3   -2.26    2.91
   8  10   3   -1.83    2.40
  -9 -10  -3   -3.16    3.07
  -9 -10  -3    7.69    5.46
   9  10   3    4.05    2.55
 -10 -10  -3    0.62    3.19
  10  10   3    1.26    2.63
 -11 -10  -3    1.69    3.38
  11  10   3   -0.40    2.58
 -12 -10  -3   -0.35    3.40
  12  10   3   -3.01    2.56
  13  10   3    5.81    2.88
  14  10   3    5.08    2.99
   7 -11  -3    2.45    2.83
   6 -11  -3    0.72    2.69
   5 -11  -3    2.98    2.89
  -5  11   3    3.54    5.30
   4 -11  -3    6.12    2.90
  -4  11   3    7.91    5.07
   3 -11  -3    2.35    2.69
  -3  11   3    9.13    5.10
   2 -11  -3    2.91    2.76
  -2  11   3    1.49    4.84
  -2  11   3    2.28    3.00
   1 -11  -3   15.15    2.97
  -1  11   3   17.02    3.34
  -1  11   3   18.27    5.04
   0 -11  -3    3.47    2.71
   0  11   3    4.21    4.60
   0  11   3    1.35    2.68
  -1 -11  -3   -1.70    2.57
   1  11   3    0.86    2.62
   1  11   3   -0.64    4.48
  -2 -11  -3   -2.16    2.69
   2  11   3    1.83    4.47
   2  11   3    1.59    2.74
  -3 -11  -3   12.10    3.04
   3  11   3   12.31    4.79
   3  11   3    9.88    2.94
  -4 -11  -3   29.18    3.64
   4  11   3   30.95    3.52
   4  11   3   41.34    5.45
  -5 -11  -3   29.65    3.68
   5  11   3   17.89    3.12
  -6 -11  -3   -0.68    3.06
   6  11   3   -2.35    2.52
  -7 -11  -3   -4.35    3.06
  -7 -11  -3   -0.03    3.03
   7  11   3    1.12    2.58
  -8 -11  -3   -4.75    3.26
  -8 -11  -3   -1.31    3.06
   8  11   3   -1.53    2.64
  -9 -11  -3    3.27    3.30
   9  11   3   -0.01    2.70
 -10 -11  -3    3.69    3.54
  10  11   3   -1.60    2.66
 -11 -11  -3    8.71    3.74
  11  11   3    3.41    2.78
 -12 -11  -3    0.56    3.62
  12  11   3   -0.51    2.73
  13  11   3    0.52    2.94
  14  11   3    1.76    3.04
   6 -12  -3    2.78    2.95
   5 -12  -3   -0.59    2.96
   4 -12  -3    5.83    3.04
   3 -12  -3    8.75    2.96
   2 -12  -3    1.18    2.86
  -2  12   3   -2.72    4.92
   1 -12  -3    5.35    2.82
  -1  12   3    1.67    3.07
  -1  12   3   -2.00    4.86
   0 -12  -3    1.56    2.90
   0  12   3   -2.85    4.89
   0  12   3   -2.25    2.88
  -1 -12  -3    9.03    2.97
   1  12   3    5.67    3.01
   1  12   3   12.75    5.07
  -2 -12  -3    5.53    2.97
   2  12   3    4.53    2.97
  -3 -12  -3   25.93    3.62
   3  12   3   22.20    3.45
  -4 -12  -3    4.95    3.10
   4  12   3    1.60    2.85
  -5 -12  -3   15.73    3.51
   5  12   3   21.60    3.39
  -6 -12  -3    9.08    3.41
   6  12   3    4.33    2.88
  -7 -12  -3    8.29    3.59
   7  12   3    7.29    3.04
  -8 -12  -3    1.27    3.29
  -8 -12  -3    3.35    3.61
   8  12   3    3.92    2.98
  -9 -12  -3   11.54    3.90
  -9 -12  -3    9.82    3.63
   9  12   3    4.37    2.97
 -10 -12  -3    1.74    3.50
  10  12   3   -0.09    2.90
 -11 -12  -3   -1.47    3.65
  11  12   3   -1.52    2.90
 -12 -12  -3    2.44    4.02
  12  12   3    1.56    3.04
  13  12   3    7.28    3.39
   4 -13  -3    0.91    3.08
   3 -13  -3    1.42    2.89
   2 -13  -3    1.33    3.01
   1 -13  -3   -1.79    2.78
   0 -13  -3   14.28    3.24
   0  13   3   10.95    3.41
  -1 -13  -3    1.32    3.00
   1  13   3    1.18    3.10
  -2 -13  -3    6.60    3.20
   2  13   3    6.49    3.13
  -3 -13  -3    6.00    3.23
   3  13   3    7.65    3.28
  -4 -13  -3    2.04    3.08
   4  13   3   -4.36    2.88
  -5 -13  -3   -2.91    3.11
   5  13   3    0.14    2.97
  -6 -13  -3    3.47    3.41
   6  13   3   -7.84    2.79
  -7 -13  -3   -0.88    3.51
   7  13   3   -0.36    2.96
  -8 -13  -3    7.07    3.83
   8  13   3    4.76    3.16
  -9 -13  -3    7.98    4.01
  -9 -13  -3    4.29    3.61
   9  13   3   -0.51    2.95
 -10 -13  -3    1.17    4.10
 -10 -13  -3    1.12    3.72
  10  13   3   -5.20    2.91
 -11 -13  -3    2.90    3.80
  11  13   3    0.36    3.20
 -12 -13  -3    6.91    4.25
  12  13   3    4.02    3.35
   3 -14  -3    3.74    3.22
   2 -14  -3   -4.79    3.02
   1 -14  -3    9.24    3.36
   0 -14  -3    2.53    3.15
  -1 -14  -3    6.60    3.17
  -2 -14  -3   -2.33    2.95
   2  14   3    4.14    3.25
  -3 -14  -3   -4.55    2.91
   3  14   3   -7.02    3.05
  -4 -14  -3    5.50    3.30
   4  14   3    5.98    3.33
  -5 -14  -3   10.97    3.61
   5  14   3    9.21    3.53
  -6 -14  -3   13.25    3.85
   6  14   3   18.15    3.63
  -7 -14  -3    0.56    3.57
   7  14   3    0.64    3.19
  -8 -14  -3   -0.84    3.77
   8  14   3   -1.91    3.15
  -9 -14  -3    4.01    4.14
   9  14   3   -0.37    3.24
 -10 -14  -3    3.51    4.34
 -10 -14  -3    6.16    4.00
  10  14   3   -1.81    3.21
 -11 -14  -3    1.75    4.19
 -11 -14  -3    2.38    4.48
  11  14   3    0.59    3.40
   1 -15  -3    9.75    3.50
   0 -15  -3    5.78    3.43
  -1 -15  -3    5.53    3.40
  -2 -15  -3    5.03    3.35
  -3 -15  -3   -0.92    3.31
   3  15   3    0.96    3.47
  -4 -15  -3   -0.56    3.46
   4  15   3    3.01    3.54
  -5 -15  -3    4.70    3.52
   5  15   3    1.73    3.43
  -6 -15  -3    0.53    3.73
   6  15   3    1.33    3.52
  -7 -15  -3    6.53    3.94
   7  15   3    0.52    3.48
  -8 -15  -3   -0.59    4.00
   8  15   3   -2.25    3.45
  -9 -15  -3    2.08    4.32
   9  15   3    4.16    3.61
 -10 -15  -3   -6.52    4.24
  10  15   3   -5.15    3.36
  -2 -16  -3    4.13    3.55
  -3 -16  -3    0.38    3.43
  -4 -16  -3   -0.94    3.64
   4  16   3    2.77    3.81
  -5 -16  -3    5.21    3.91
   5  16   3    5.59    3.92
  -6 -16  -3    4.27    3.93
   6  16   3   -0.96    3.73
  -7 -16  -3    4.55    4.17
   7  16   3   -1.78    3.71
  -7 -13   4    1.94    3.97
  -7 -13   4   -0.94    3.92
  -6 -13   4    3.68    3.80
  -5 -13   4    5.99    3.72
  -4 -13   4    1.53    3.40
  -3 -13   4    0.58    3.15
  -2 -13   4    7.05    3.04
  -1 -13   4    9.09    3.08
   0  13  -4   14.41    5.66
   0 -13   4    1.22    2.72
  -1  13  -4   14.80    6.03
   1 -13   4   12.61    2.76
  -2  13  -4    7.62    5.84
   2 -13   4    5.71    2.33
   8  12  -4    0.39    3.53
  -8 -12   4   -2.65    3.75
   7  12  -4    1.14    3.47
  -7 -12   4    4.68    3.86
   6  12  -4    5.00    3.48
  -6 -12   4    4.88    3.59
  -6 -12   4    4.31    3.60
  -5 -12   4    5.44    3.49
  -4 -12   4    5.65    3.39
  -3 -12   4    2.74    3.13
   2  12  -4   11.34    5.51
  -2 -12   4    4.81    2.95
   1  12  -4    0.85    4.95
  -1 -12   4    2.30    2.74
   0  12  -4   -2.15    4.92
   0 -12   4    3.27    2.62
  -1  12  -4    2.58    5.07
   1 -12   4    4.80    2.48
  -2  12  -4    1.40    5.08
   2 -12   4    2.71    2.19
  -3  12  -4    3.13    5.25
   3 -12   4   -1.44    1.78
  -4  12  -4    0.80    5.33
  10  11  -4    2.50    3.67
 -10 -11   4    8.09    4.14
   9  11  -4    2.74    3.59
  -9 -11   4    0.47    3.70
   8  11  -4   -1.68    3.26
  -8 -11   4    1.30    3.70
   7  11  -4    5.12    3.35
  -7 -11   4    1.14    3.58
   6  11  -4    0.77    3.17
  -6 -11   4    2.17    3.32
   5  11  -4    0.97    3.06
  -5 -11   4   -5.07    3.14
  -5 -11   4   -3.17    3.16
   4  11  -4    0.19    2.90
  -4 -11   4   -3.53    2.96
   3  11  -4    9.38    5.22
  -3 -11   4    5.17    3.06
   2  11  -4    1.68    4.93
  -2 -11   4    4.16    2.87
   1  11  -4    2.24    4.81
  -1 -11   4   -2.80    2.58
   0  11  -4    3.10    4.70
   0 -11   4    2.80    2.52
  -1  11  -4    3.47    4.82
   1 -11   4    1.29    2.31
  -2  11  -4    0.88    4.73
   2 -11   4    0.50    2.07
  -3  11  -4    7.25    4.92
   3 -11   4    4.08    1.91
  -4  11  -4    6.67    4.90
  -5  11  -4   18.99    5.34
  -6  11  -4    0.98    5.17
  11  10  -4   10.59    3.76
  10  10  -4    1.11    3.38
 -10 -10   4   -3.27    3.71
   9  10  -4   -0.02    3.26
  -9 -10   4   -2.06    3.38
   8  10  -4    7.36    3.30
  -8 -10   4    4.09    3.41
   7  10  -4    6.24    3.13
  -7 -10   4    2.07    3.25
   6  10  -4    4.89    3.12
  -6 -10   4    3.35    3.30
   5  10  -4    7.79    3.08
  -5 -10   4    9.11    3.30
   4  10  -4    2.42    4.87
   4  10  -4    2.48    2.86
  -4 -10   4   -0.12    3.05
  -4 -10   4    0.47    3.05
   3  10  -4    1.71    4.89
   3  10  -4    3.05    2.71
  -3 -10   4    2.27    2.86
   2  10  -4    0.14    4.50
   2  10  -4    1.71    2.65
  -2 -10   4    2.04    2.75
   1  10  -4    0.90    4.45
  -1 -10   4    0.70    2.49
   0  10  -4   -5.70    4.38
   0 -10   4   -1.87    2.37
  -1  10  -4    4.62    4.54
   1 -10   4    3.91    2.30
  -2  10  -4    4.64    4.45
   2 -10   4    5.23    2.21
  -3  10  -4    1.74    4.47
   3 -10   4    2.27    1.87
  -4  10  -4    0.76    4.38
  -5  10  -4    4.84    4.62
  -6  10  -4    0.42    4.67
  -7  10  -4   10.48    5.07
  11   9  -4   -2.32    3.29
 -11  -9   4    4.30    4.06
  10   9  -4    2.54    3.22
 -10  -9   4   -4.25    3.52
   9   9  -4   16.74    3.60
  -9  -9   4    9.18    3.71
   8   9  -4    4.51    3.15
  -8  -9   4    6.37    3.46
   7   9  -4    9.10    3.19
  -7  -9   4    7.17    3.34
   6   9  -4    4.18    2.99
  -6  -9   4    2.86    3.11
   5   9  -4   20.81    5.23
   5   9  -4   13.70    3.11
  -5  -9   4   14.44    3.38
   4   9  -4    4.15    4.66
   4   9  -4   -2.02    2.53
  -4  -9   4   -0.42    2.85
   3   9  -4    2.97    4.63
   3   9  -4    0.25    2.52
  -3  -9   4   -2.56    2.67
  -3  -9   4    2.74    2.76
   2   9  -4    1.75    4.32
   2   9  -4   -1.57    2.42
  -2  -9   4    8.50    2.79
   1   9  -4    2.53    4.23
   1   9  -4    0.62    2.40
  -1  -9   4   -0.21    2.46
   0   9  -4    9.05    4.22
   0  -9   4   -0.34    2.30
  -1   9  -4    2.65    4.14
   1  -9   4   -4.69    2.01
  -2   9  -4   15.59    4.34
   2  -9   4   10.46    2.23
  -3   9  -4   -1.08    4.08
   3  -9   4    0.48    1.76
  -4   9  -4   -0.59    4.22
   4  -9   4    6.09    1.54
  -5   9  -4    1.17    4.17
  -6   9  -4    4.81    4.45
  -7   9  -4   -0.37    4.42
  -8   9  -4   13.01    5.07
  -9   9  -4    5.50    5.09
  12   8  -4   11.51    3.58
 -12  -8   4    1.14    4.13
  11   8  -4   16.59    3.67
 -11  -8   4   17.31    4.32
  10   8  -4    3.20    3.02
 -10  -8   4    0.67    3.62
   9   8  -4   11.63    3.22
  -9  -8   4   13.77    3.71
   8   8  -4    0.94    2.82
  -8  -8   4    1.09    3.13
   7   8  -4    4.24    2.82
  -7  -8   4   -0.63    2.99
   6   8  -4    4.41    2.77
  -6  -8   4    4.64    3.02
   5   8  -4    8.68    4.71
   5   8  -4    5.35    2.67
  -5  -8   4    6.46    2.87
   4   8  -4    3.46    2.65
   4   8  -4   12.83    4.82
  -4  -8   4    6.57    2.93
   3   8  -4    8.05    2.66
   3   8  -4    4.78    4.64
  -3  -8   4    3.27    2.82
   2   8  -4    2.37    2.45
   2   8  -4    0.28    4.44
  -2  -8   4    0.88    2.71
  -2  -8   4    2.21    2.73
   1   8  -4   35.79    5.03
   1   8  -4   27.53    5.00
   1   8  -4   28.09    3.08
  -1  -8   4   29.91    3.16
   0   8  -4   16.41    2.66
   0   8  -4   10.78    4.51
   0   8  -4   17.51    4.63
   0  -8   4   17.30    2.72
  -1   8  -4   19.66    4.38
  -1   8  -4   17.45    2.54
  -1   8  -4   20.48    4.88
   1  -8   4   18.60    2.57
  -2   8  -4   33.93    4.67
  -2   8  -4   28.69    4.89
   2  -8   4   32.85    2.61
  -3   8  -4   -0.66    4.00
  -3   8  -4   -3.26    3.71
   3  -8   4    3.22    1.66
  -4   8  -4   21.89    4.22
  -4   8  -4   10.32    4.47
  -5   8  -4   11.58    4.05
  -5   8  -4    6.27    4.36
  -6   8  -4   41.28    4.93
  -7   8  -4   24.28    4.57
  -8   8  -4    9.09    4.45
  -9   8  -4    4.65    4.64
 -10   8  -4    0.46    4.84
  12   7  -4    9.62    3.45
 -12  -7   4    7.52    4.19
  11   7  -4   -1.64    2.93
 -11  -7   4    6.81    3.87
  10   7  -4    0.61    2.92
 -10  -7   4   -3.59    3.34
   9   7  -4    0.58    2.90
  -9  -7   4    1.12    3.26
   8   7  -4   -1.62    2.68
  -8  -7   4    1.25    3.15
   7   7  -4    1.17    2.70
  -7  -7   4    3.53    3.05
   6   7  -4   25.69    5.08
   6   7  -4   30.23    3.44
  -6  -7   4   19.17    3.34
   5   7  -4    6.98    2.78
   5   7  -4    2.02    4.67
  -5  -7   4   -3.28    2.75
   4   7  -4  104.65    8.71
   4   7  -4   89.93    5.08
   3   7  -4    9.07    2.54
   3   7  -4    9.70    4.20
   3   7  -4    7.31    4.60
  -3  -7   4    7.20    2.72
   2   7  -4   -1.35    3.69
   2   7  -4    0.81    2.27
   2   7  -4    3.07    4.32
  -2  -7   4    0.75    2.44
  -2  -7   4    4.35    2.00
   1   7  -4   -0.52    3.93
   1   7  -4    3.35    4.02
   1   7  -4    1.40    2.12
  -1  -7   4    2.35    2.42
  -1  -7   4    1.38    2.35
  -1  -7   4   -1.43    1.80
   0   7  -4    3.24    3.89
   0   7  -4    2.30    2.10
   0   7  -4    9.40    3.90
   0  -7   4    4.33    2.26
   0  -7   4    3.40    1.80
  -1   7  -4   27.17    2.67
  -1   7  -4   27.97    4.71
  -1   7  -4   28.12    4.33
   1  -7   4   29.54    2.60
  -2   7  -4    5.25    3.70
  -2   7  -4    7.82    2.17
  -2   7  -4   10.45    4.38
   2  -7   4    4.07    1.89
   2  -7   4    7.76    1.60
  -3   7  -4   19.48    4.08
  -3   7  -4   22.85    4.59
   3  -7   4   26.89    2.12
   3  -7   4   25.08    1.82
  -4   7  -4    0.46    3.54
  -4   7  -4    2.10    4.09
  -5   7  -4    3.01    3.38
  -5   7  -4    0.40    4.04
  -6   7  -4    9.38    4.27
  -6   7  -4   19.66    3.88
  -7   7  -4   15.12    3.99
  -7   7  -4   10.42    4.37
  -8   7  -4    8.13    4.04
 -10   7  -4   -3.22    4.44
 -11   7  -4    0.72    4.70
  12   6  -4    2.61    3.26
 -12  -6   4    6.31    4.18
  11   6  -4    4.19    3.01
 -11  -6   4    1.52    3.74
  10   6  -4    3.14    2.89
 -10  -6   4    5.39    3.68
   9   6  -4   21.56    3.42
  -9  -6   4   20.87    3.94
   8   6  -4    3.11    2.68
  -8  -6   4    1.22    3.02
   7   6  -4   39.27    3.63
  -7  -6   4   36.60    3.95
   6   6  -4   -5.05    4.38
   6   6  -4    3.82    2.60
  -6  -6   4    1.93    2.85
   5   6  -4   54.68    3.94
   5   6  -4   49.12    5.71
  -5  -6   4   45.30    4.00
  -5  -6   4   51.73    5.62
   4   6  -4   12.15    4.23
   4   6  -4   20.62    4.67
   4   6  -4   14.61    2.76
  -4  -6   4   12.99    4.43
  -4  -6   4   14.86    2.93
   3   6  -4    6.47    4.08
   3   6  -4    6.36    3.66
   3   6  -4    7.87    2.45
  -3  -6   4    2.86    3.77
  -3  -6   4    2.34    2.46
   2   6  -4   -4.06    3.40
   2   6  -4    0.47    2.09
   2   6  -4    4.52    3.86
  -2  -6   4   -3.25    3.24
  -2  -6   4   -1.80    2.21
  -2  -6   4   -1.57    1.79
   1   6  -4   -0.34    3.51
   1   6  -4   -0.75    1.83
   1   6  -4   -2.23    3.25
  -1  -6   4    3.01    1.73
  -1  -6   4    5.49    2.29
   0   6  -4   15.30    2.18
   0   6  -4   16.67    3.81
   0   6  -4   12.91    3.47
   0  -6   4   13.20    2.29
   0  -6   4   11.97    1.84
  -1   6  -4   -1.02    3.52
  -1   6  -4    4.51    3.33
  -1   6  -4    2.16    1.78
   1  -6   4   -1.71    1.84
   1  -6   4    0.17    0.71
  -2   6  -4   11.05    3.33
  -2   6  -4   11.63    3.77
  -2   6  -4    9.30    1.96
   2  -6   4   14.19    1.58
   2  -6   4   14.77    1.86
  -3   6  -4    3.11    3.28
  -3   6  -4   10.66    1.94
  -3   6  -4    7.68    3.83
   3  -6   4    8.35    1.25
   3  -6   4    5.12    1.49
  -4   6  -4   -0.77    3.24
  -4   6  -4   -0.83    3.85
  -4   6  -4    2.66    1.83
  -5   6  -4   -2.72    3.29
  -5   6  -4    7.86    4.04
  -6   6  -4    9.07    3.30
  -6   6  -4    5.28    3.72
  -7   6  -4    5.84    3.36
  -7   6  -4    6.17    3.79
  -8   6  -4   13.96    4.22
  -8   6  -4   10.37    3.88
  -9   6  -4    2.47    4.12
  -9   6  -4    3.75    3.87
 -10   6  -4   14.75    4.34
 -11   6  -4   -1.71    4.38
  13   5  -4    0.86    3.15
  12   5  -4    1.75    3.08
 -12  -5   4   -2.05    3.82
  11   5  -4    3.91    2.97
 -11  -5   4    1.25    3.62
  10   5  -4   21.93    3.44
 -10  -5   4   20.53    4.03
   9   5  -4   17.89    3.17
  -9  -5   4   21.40    3.74
   8   5  -4   32.55    3.47
  -8  -5   4   23.54    3.69
   7   5  -4    6.50    2.70
  -7  -5   4   -2.10    2.87
   6   5  -4   -1.61    2.49
   6   5  -4    5.80    4.27
  -6  -5   4    0.60    4.56
  -6  -5   4    6.21    3.07
   5   5  -4   80.03    4.58
   5   5  -4   84.09    6.06
   5   5  -4   84.49    6.20
  -5  -5   4   80.72    5.02
  -5  -5   4   61.93    5.65
   4   5  -4    3.72    3.54
   4   5  -4    1.43    3.77
   4   5  -4    4.14    2.31
  -4  -5   4    2.37    2.43
  -4  -5   4   -1.73    3.55
   3   5  -4   52.72    3.61
   3   5  -4   62.32    4.99
  -3  -5   4   55.15    3.91
  -3  -5   4   57.81    4.84
   2   5  -4    3.01    3.21
   2   5  -4   -0.06    1.85
   2   5  -4   -0.69    3.04
  -2  -5   4    2.43    2.03
  -2  -5   4   -1.24    3.07
  -2  -5   4    0.81    1.65
   1   5  -4    3.98    1.82
   1   5  -4    3.50    2.91
   1   5  -4    0.64    3.10
  -1  -5   4    2.59    1.59
  -1  -5   4    1.95    2.69
  -1  -5   4    2.99    1.96
   0   5  -4   -1.33    2.80
   0   5  -4   -1.35    2.75
   0   5  -4    2.13    1.66
   0  -5   4   -1.15    1.78
   0  -5   4    1.42    1.78
   0  -5   4    0.35    1.41
  -1   5  -4   30.80    2.21
  -1   5  -4   29.24    3.59
  -1   5  -4   27.39    3.37
   1  -5   4   24.11    1.77
   1  -5   4   28.03    2.20
  -2   5  -4    3.74    3.00
  -2   5  -4   -2.46    1.38
  -2   5  -4    1.33    2.68
   2  -5   4    1.13    1.39
   2  -5   4    0.87    1.14
  -3   5  -4    8.59    3.39
  -3   5  -4    1.37    2.61
  -3   5  -4   -1.95    1.39
   3  -5   4    2.17    1.18
  -4   5  -4    2.20    2.76
  -4   5  -4   -0.14    3.40
  -4   5  -4    5.51    1.61
  -5   5  -4    8.40    3.03
  -5   5  -4   10.89    3.64
  -5   5  -4    9.05    1.79
  -6   5  -4   15.25    3.80
  -6   5  -4    7.78    3.21
  -7   5  -4   33.23    4.15
  -7   5  -4   35.52    3.83
  -8   5  -4   12.19    3.78
  -8   5  -4    7.94    3.38
  -9   5  -4   14.25    4.20
  -9   5  -4   17.71    4.02
 -10   5  -4   22.43    4.23
 -10   5  -4   15.34    4.39
 -11   5  -4   -4.37    3.99
 -12   5  -4    6.27    4.67
  13   4  -4    4.50    3.14
  12   4  -4   -0.55    2.85
 -12  -4   4    1.95    3.72
  11   4  -4    4.50    2.90
 -11  -4   4   13.43    3.80
  10   4  -4    8.71    2.89
 -10  -4   4   -1.70    3.32
   9   4  -4    3.30    2.62
  -9  -4   4   -0.65    3.06
   8   4  -4   -0.69    2.42
  -8  -4   4   -5.09    2.70
   7   4  -4   29.39    4.84
   7   4  -4   30.95    3.35
  -7  -4   4   34.76    3.77
  -7  -4   4   40.81    6.13
   6   4  -4   87.81    5.17
   6   4  -4  105.05    8.50
  -6  -4   4   99.85    8.35
  -6  -4   4   94.03    5.36
   5   4  -4   67.71    4.26
   5   4  -4   71.49    5.51
   5   4  -4   72.56    5.82
  -5  -4   4   73.89    4.70
  -5  -4   4   77.49    5.92
   4   4  -4   70.38    5.25
   4   4  -4   74.60    5.52
   4   4  -4   73.05    4.10
  -4  -4   4   71.80    4.41
   3   4  -4   66.63    3.87
   3   4  -4   65.32    4.84
   3   4  -4   75.46    6.41
  -3  -4   4   70.24    5.02
  -3  -4   4   58.37    3.97
   2   4  -4   74.55    6.04
   2   4  -4   72.60    3.67
   2   4  -4   74.20    5.79
  -2  -4   4   73.22    3.70
  -2  -4   4   67.55    3.92
  -2  -4   4   69.89    5.78
   1   4  -4   28.14    3.24
   1   4  -4   24.97    2.22
   1   4  -4   26.96    3.33
  -1  -4   4   26.33    2.34
  -1  -4   4   30.07    3.11
  -1  -4   4   26.46    2.13
   0   4  -4    0.34    2.53
   0   4  -4   -2.63    2.47
   0   4  -4    0.14    1.46
   0  -4   4   -1.13    1.63
   0  -4   4    0.16    1.30
  -1   4  -4    6.75    1.55
  -1   4  -4   11.46    2.66
  -1   4  -4    9.72    2.54
   1  -4   4   11.88    1.62
   1  -4   4    8.83    1.31
  -2   4  -4    1.12    1.24
  -2   4  -4   -1.10    2.22
  -2   4  -4   -0.29    2.40
   2  -4   4    1.85    0.97
   2  -4   4    1.49    1.15
  -3   4  -4    7.46    2.62
  -3   4  -4   10.45    1.41
  -3   4  -4   13.79    2.38
  -4   4  -4    2.52    2.21
  -4   4  -4   -0.06    1.22
  -4   4  -4    5.26    2.68
  -5   4  -4    2.56    2.45
  -5   4  -4    2.01    1.37
  -5   4  -4    4.24    2.89
  -6   4  -4    7.52    2.73
  -6   4  -4    7.37    1.58
  -6   4  -4    5.93    3.20
  -7   4  -4   29.26    4.04
  -7   4  -4   27.58    3.51
  -8   4  -4    3.19    3.12
  -8   4  -4    6.07    3.47
  -9   4  -4   13.75    3.81
  -9   4  -4   19.92    3.65
 -10   4  -4   -2.45    3.65
 -10   4  -4    3.07    3.96
 -11   4  -4    8.50    3.90
 -12   4  -4   20.70    4.74
 -13   4  -4    1.91    4.20
  13   3  -4    9.16    3.22
  12   3  -4    0.27    2.82
  11   3  -4   20.55    3.34
 -11  -3   4   20.27    4.14
  10   3  -4    0.09    2.59
 -10  -3   4   -3.95    3.28
   9   3  -4   53.86    4.16
  -9  -3   4   53.70    4.68
   8   3  -4    4.10    2.56
  -8  -3   4   -1.31    5.05
  -8  -3   4    3.12    3.00
   7   3  -4   10.49    2.74
  -7  -3   4    7.56    3.14
  -7  -3   4    9.16    5.21
   6   3  -4   35.43    3.24
   6   3  -4   40.70    4.92
  -6  -3   4   38.88    4.65
  -6  -3   4   43.20    5.40
  -6  -3   4   36.76    3.64
   5   3  -4  119.20    9.21
   5   3  -4  127.54    5.64
   5   3  -4  138.85    8.42
  -5  -3   4  135.43    8.68
  -5  -3   4  129.39    5.94
  -5  -3   4  113.77    8.43
   4   3  -4   77.51    6.73
   4   3  -4   81.06    6.98
   4   3  -4   85.00    4.22
  -4  -3   4   83.04    5.67
  -4  -3   4   83.96    4.50
   3   3  -4   -0.01    1.70
   3   3  -4   -0.72    2.64
   3   3  -4   -2.41    2.89
  -3  -3   4   -0.45    2.77
  -3  -3   4    0.30    1.99
   2   3  -4   14.31    2.86
   2   3  -4   16.33    2.01
   2   3  -4   15.50    3.08
  -2  -3   4   15.63    2.91
  -2  -3   4   15.57    2.21
  -2  -3   4   18.07    1.95
   1   3  -4   39.77    2.70
   1   3  -4   40.06    3.61
   1   3  -4   41.64    3.45
  -1  -3   4   47.94    3.41
  -1  -3   4   41.78    2.69
  -1  -3   4   47.46    2.88
   0   3  -4    5.01    1.43
   0   3  -4    4.65    2.27
   0   3  -4    3.56    2.32
   0  -3   4    5.08    1.29
   0  -3   4    3.52    1.47
   0  -3   4    4.33    2.14
  -1   3  -4   23.76    1.76
  -1   3  -4   20.59    2.54
  -1   3  -4   26.22    2.52
   1  -3   4   27.82    1.83
   1  -3   4   26.97    1.79
   1  -3   4   21.01    1.56
  -2   3  -4    3.78    1.95
  -2   3  -4    5.12    2.14
  -2   3  -4    5.47    1.19
   2  -3   4    4.33    0.95
  -3   3  -4   13.87    1.27
  -3   3  -4   11.17    2.28
  -3   3  -4   14.31    2.01
  -4   3  -4   94.47    4.79
  -4   3  -4   87.59    4.92
  -4   3  -4   88.32    3.49
  -5   3  -4    4.42    1.13
  -5   3  -4    5.02    1.96
  -5   3  -4    1.65    2.30
  -6   3  -4   27.13    1.86
  -6   3  -4   25.36    3.01
  -6   3  -4   21.90    2.70
  -7   3  -4    1.10    3.04
  -7   3  -4    0.23    2.71
  -7   3  -4    0.73    1.46
  -8   3  -4   34.38    3.88
  -8   3  -4   41.60    4.18
  -9   3  -4   47.99    4.21
  -9   3  -4   43.22    4.34
 -10   3  -4    4.34    3.69
 -10   3  -4    2.12    3.37
 -11   3  -4   -0.06    3.84
 -11   3  -4    9.36    4.10
 -12   3  -4   10.43    3.82
 -13   3  -4   -5.18    3.87
  13   2  -4   -4.14    2.80
  12   2  -4    0.78    2.78
  11   2  -4    1.17    2.56
 -11  -2   4    1.53    3.54
  10   2  -4    4.81    2.73
 -10  -2   4    4.42    3.51
   9   2  -4   30.32    3.43
  -9  -2   4   30.83    4.00
  -9  -2   4   38.32    6.07
   8   2  -4   30.53    3.28
  -8  -2   4   44.30    5.98
  -8  -2   4   35.11    3.96
   7   2  -4  104.26    7.69
   7   2  -4  103.39    5.51
  -7  -2   4  115.88    9.23
  -7  -2   4  106.01    5.86
   6   2  -4   59.41    4.11
   6   2  -4   69.09    5.66
  -6  -2   4   57.68    4.37
  -6  -2   4   81.30    6.14
  -6  -2   4   67.42    5.48
   5   2  -4   66.84    5.22
   5   2  -4   66.93    5.06
   5   2  -4   61.14    3.84
  -5  -2   4   62.01    4.33
  -5  -2   4   61.82    4.94
   4   2  -4  171.24    6.73
   4   2  -4  164.86    8.96
   4   2  -4  169.28    8.98
  -4  -2   4  169.26    6.83
  -4  -2   4  163.89    9.06
  -4  -2   4  167.06    9.05
   3   2  -4   30.58    3.59
   3   2  -4   32.03    2.63
   3   2  -4   32.03    3.36
  -3  -2   4   35.49    2.81
  -3  -2   4   36.03    3.40
   2   2  -4   29.71    3.09
   2   2  -4   29.44    2.33
   2   2  -4   31.06    3.26
  -2  -2   4   30.21    3.15
  -2  -2   4   30.04    2.28
  -2  -2   4   30.58    2.44
   1   2  -4    8.64    1.62
   1   2  -4    8.52    2.52
   1   2  -4    8.27    2.37
  -1  -2   4   12.90    2.32
  -1  -2   4    9.86    1.75
  -1  -2   4   10.86    1.56
   0   2  -4   30.05    2.66
   0   2  -4   28.99    2.17
   0   2  -4   24.86    2.68
   0  -2   4   31.85    2.02
   0  -2   4   28.04    1.85
   0  -2   4   25.61    2.44
  -1   2  -4   -0.11    1.91
  -1   2  -4   -2.56    1.81
  -1   2  -4    0.34    1.13
   1  -2   4    0.36    0.97
   1  -2   4   -0.01    1.16
  -2   2  -4   25.89    1.70
  -2   2  -4   32.55    2.31
  -2   2  -4   24.51    2.14
  -3   2  -4    0.51    0.79
  -3   2  -4    0.81    1.31
  -3   2  -4   -1.30    1.50
  -4   2  -4    4.26    0.78
  -5   2  -4    8.45    1.56
  -5   2  -4    6.95    0.97
  -5   2  -4    9.93    1.79
  -6   2  -4   57.06    2.60
  -6   2  -4   55.56    3.96
  -7   2  -4   -2.40    1.32
  -7   2  -4    2.53    2.36
  -7   2  -4   -3.03    2.69
  -8   2  -4   68.60    5.89
  -8   2  -4   65.92    5.47
  -9   2  -4  114.47    7.23
  -9   2  -4   94.14    6.52
 -10   2  -4   32.39    4.28
 -10   2  -4   40.64    4.25
 -11   2  -4    6.98    4.01
 -11   2  -4    6.00    3.51
 -12   2  -4    1.56    3.49
 -13   2  -4    3.10    3.89
 -14   2  -4   -1.90    4.25
  13   1  -4    3.48    2.99
  12   1  -4    1.34    2.77
  11   1  -4    1.34    2.60
 -11  -1   4    0.88    3.49
  10   1  -4   27.39    3.37
 -10  -1   4   25.11    4.01
   9   1  -4    7.43    2.56
  -9  -1   4    8.89    3.34
  -9  -1   4   -1.31    5.11
   8   1  -4   28.16    3.18
  -8  -1   4   36.38    5.82
  -8  -1   4   29.19    3.80
   7   1  -4    0.58    2.38
   7   1  -4    4.44    4.00
  -7  -1   4    3.33    2.93
  -7  -1   4    3.52    4.65
   6   1  -4   21.28    2.78
  -6  -1   4   24.66    4.35
  -6  -1   4   25.08    4.69
  -6  -1   4   21.67    4.04
  -6  -1   4   22.66    3.12
   5   1  -4   21.12    3.75
   5   1  -4   20.62    2.55
  -5  -1   4   28.75    4.33
  -5  -1   4   22.36    4.10
  -5  -1   4   22.80    2.80
  -5  -1   4   25.54    3.64
   4   1  -4  226.94   10.84
   4   1  -4  223.55    8.39
   4   1  -4  231.44   10.84
  -4  -1   4  225.63   10.84
  -4  -1   4  232.13   10.86
  -4  -1   4  225.61   10.87
  -4  -1   4  220.65    8.50
   3   1  -4    1.93    1.71
   3   1  -4   -0.35    2.66
   3   1  -4    1.64    2.49
  -3  -1   4    1.70    2.70
  -3  -1   4    3.72    1.96
  -3  -1   4    2.45    2.43
  -3  -1   4    3.73    2.99
   2   1  -4  614.00   24.09
   2   1  -4  612.09   24.13
   2   1  -4  605.01   19.98
  -2  -1   4  602.29   24.09
  -2  -1   4  617.02   20.02
  -2  -1   4  571.66   24.01
  -2  -1   4  598.13   23.97
  -2  -1   4  599.10   19.93
   1   1  -4    5.53    1.50
   1   1  -4    3.96    2.32
   1   1  -4    8.35    2.28
  -1  -1   4    6.98    2.00
  -1  -1   4    7.76    1.70
  -1  -1   4    6.22    1.44
  -1  -1   4    5.70    2.26
   0   1  -4    7.39    2.10
   0   1  -4    3.44    2.10
   0   1  -4    3.03    1.32
   0  -1   4    7.23    1.96
   0  -1   4    5.44    1.44
   0  -1   4    7.51    1.36
  -1   1  -4    0.65    1.08
  -1   1  -4    1.53    1.77
  -1   1  -4    1.48    1.78
   1  -1   4    2.41    0.99
   1  -1   4    2.61    1.44
   1  -1   4    1.32    1.08
  -2   1  -4   18.94    1.17
  -2   1  -4   16.35    1.64
  -2   1  -4   18.38    1.66
  -6   1  -4    0.55    1.65
  -6   1  -4    1.66    1.00
  -6   1  -4   -0.08    1.62
  -7   1  -4    8.84    1.43
  -7   1  -4    7.53    2.28
  -7   1  -4   11.48    2.33
  -8   1  -4    2.57    2.59
  -8   1  -4    4.25    2.68
  -8   1  -4    4.77    1.61
  -8   1  -4    0.22    3.09
  -9   1  -4    9.11    3.39
  -9   1  -4   14.71    3.25
  -9   1  -4   13.86    3.67
 -10   1  -4    0.29    3.34
 -10   1  -4   -0.80    3.01
 -11   1  -4   -4.18    3.25
 -11   1  -4   -1.47    3.84
 -12   1  -4   -7.51    3.44
 -12   1  -4    6.31    4.20
 -13   1  -4    6.94    3.96
 -14   1  -4   -9.54    4.14
  13   0  -4    7.05    3.19
  12   0  -4    1.37    2.76
  11   0  -4   15.10    3.03
  10   0  -4    3.76    2.51
 -10   0   4    1.21    3.21
   9   0  -4   20.64    3.04
  -9   0   4   17.80    3.56
  -9   0   4   16.68    5.28
   8   0  -4   12.11    2.69
  -8   0   4   12.59    3.30
  -8   0   4   13.93    4.84
   7   0  -4    2.91    2.41
  -7   0   4   -3.31    2.83
  -7   0   4   -1.05    4.52
   6   0  -4   13.84    2.58
   6   0  -4   16.51    3.94
  -6   0   4   18.02    3.04
  -6   0   4   25.87    4.57
  -6   0   4   17.07    4.09
   5   0  -4  102.08    4.72
  -5   0   4   91.98    7.73
  -5   0   4   92.68    5.01
  -5   0   4   97.48    7.36
   4   0  -4    2.54    1.87
   4   0  -4    2.49    2.81
   4   0  -4    4.87    2.68
  -4   0   4    3.42    2.10
  -4   0   4   -1.37    2.83
  -4   0   4    5.61    2.91
   3   0  -4  106.99    4.62
   3   0  -4  100.98    6.59
   3   0  -4  110.14    6.64
  -3   0   4  111.56    6.60
  -3   0   4  100.74    6.54
  -3   0   4  103.09    4.80
   2   0  -4  125.93    6.78
   2   0  -4  117.83    6.87
   2   0  -4  121.32    4.95
  -2   0   4  128.50    5.02
  -2   0   4  123.50    5.13
  -2   0   4  116.52    6.37
  -2   0   4  120.99    6.77
   1   0  -4   -1.28    1.39
   1   0  -4    1.55    2.17
   1   0  -4    1.10    2.24
  -1   0   4   -0.55    1.57
  -1   0   4   -1.50    2.06
  -1   0   4    0.87    1.45
   0   0  -4    8.90    1.55
   0   0  -4   12.99    2.38
   0   0  -4   12.33    2.25
   0   0  -4   13.69    2.62
   0   0   4   13.06    2.07
   0   0   4   12.73    1.61
   0   0   4   15.23    2.15
   0   0   4   12.37    1.44
  -1   0  -4  116.94    5.52
  -1   0  -4  123.27    5.55
  -1   0  -4   94.32    4.03
  -1   0  -4   96.46    4.05
   1   0   4  100.90    3.95
   1   0   4  114.68    5.19
  -2   0  -4  432.26   14.27
  -2   0  -4  444.41   17.19
  -2   0  -4  424.87   17.15
  -2   0  -4  460.08   14.30
  -6   0  -4    3.64    1.00
  -6   0  -4    5.09    1.59
  -6   0  -4    2.77    1.63
  -7   0  -4   -0.90    2.06
  -7   0  -4    1.73    2.09
  -7   0  -4    1.07    1.25
  -8   0  -4    3.31    1.66
  -8   0  -4    3.73    2.67
  -8   0  -4    8.11    2.67
  -9   0  -4    0.54    3.13
  -9   0  -4   -5.51    3.03
 -10   0  -4    5.74    3.33
 -10   0  -4    2.88    3.24
 -11   0  -4    3.83    3.42
 -11   0  -4   -0.35    3.28
 -11   0  -4    4.83    3.83
 -12   0  -4   11.44    3.88
 -12   0  -4    3.02    3.71
 -12   0  -4   10.39    4.40
 -13   0  -4    7.80    4.07
 -14   0  -4   -0.80    4.33
 -15   0  -4   -7.26    4.68
  12  -1  -4   -0.13    2.80
  11  -1  -4   -0.82    2.43
  10  -1  -4   -1.58    2.40
 -10   1   4    4.03    3.38
 -10   1   4   -1.52    5.10
   9  -1  -4   24.00    3.22
  -9   1   4   30.33    5.65
  -9   1   4   30.30    3.91
   8  -1  -4   -1.42    2.33
  -8   1   4    4.30    2.95
  -8   1   4    1.93    4.36
   7  -1  -4    5.87    2.49
  -7   1   4   11.69    5.01
  -7   1   4    7.42    3.00
   6  -1  -4   99.34    5.08
   6  -1  -4   95.38    7.65
  -6   1   4  106.03    8.74
  -6   1   4   92.53    8.16
  -6   1   4   96.69    5.37
   5  -1  -4  115.72    5.23
   5  -1  -4  123.46    7.57
  -5   1   4  104.37    7.90
  -5   1   4   98.75    7.81
  -5   1   4  109.04    5.39
   4  -1  -4   49.06    3.29
   4  -1  -4   35.64    3.65
  -4   1   4   50.81    3.35
  -4   1   4   46.63    4.13
  -4   1   4   55.39    4.42
   3  -1  -4  516.59   20.77
   3  -1  -4  509.05   17.13
   3  -1  -4  505.03   20.80
  -3   1   4  505.43   20.77
  -3   1   4  497.09   17.16
  -3   1   4  520.97   20.98
   2  -1  -4    3.78    2.36
   2  -1  -4    7.04    1.69
   2  -1  -4    3.96    2.74
  -2   1   4    1.98    1.73
  -2   1   4    3.30    2.41
  -2   1   4    5.67    2.58
   1  -1  -4  173.28    6.13
   1  -1  -4  156.44    7.88
   1  -1  -4  156.87    7.79
  -1   1   4  156.82    6.03
  -1   1   4  160.81    6.02
  -1   1   4  158.69    7.76
   0  -1  -4   42.68    3.13
   0  -1  -4   48.94    3.47
   0  -1  -4   37.10    2.35
   0   1   4   60.17    4.04
   0   1   4   38.29    3.05
   0   1   4   31.90    2.46
   0   1   4   35.68    2.66
  -1  -1  -4  131.50    4.74
  -1  -1  -4  118.00    6.26
  -1  -1  -4  118.62    4.67
  -1  -1  -4  126.57    6.22
   1   1   4  130.07    4.68
   1   1   4  126.46    6.02
   1   1   4  132.98    6.12
   1   1   4  120.53    4.59
  -2  -1  -4  131.65    4.65
  -2  -1  -4  130.39    6.03
  -2  -1  -4  129.99    4.67
  -2  -1  -4  129.78    6.10
   2   1   4  135.13    4.56
   2   1   4  129.07    4.50
   2   1   4  129.15    5.67
  -3  -1  -4   10.12    0.91
  -3  -1  -4    7.15    0.91
  -3  -1  -4    5.05    1.34
  -4  -1  -4    9.19    0.81
  -5  -1  -4   11.33    1.45
  -5  -1  -4   11.60    1.41
  -5  -1  -4    9.21    1.06
  -6  -1  -4    4.75    1.73
  -6  -1  -4    2.27    1.14
  -6  -1  -4    4.85    1.75
  -7  -1  -4   32.41    2.81
  -7  -1  -4   36.05    2.84
  -7  -1  -4   34.23    2.33
  -8  -1  -4    7.50    1.75
  -8  -1  -4    5.85    2.69
  -9  -1  -4   30.76    3.68
  -9  -1  -4   29.33    3.70
  -9  -1  -4   32.69    2.57
 -10  -1  -4   37.30    4.29
 -10  -1  -4   30.01    4.14
 -11  -1  -4   -1.83    3.48
 -11  -1  -4    1.95    3.47
 -12  -1  -4   11.82    4.01
 -12  -1  -4    9.96    4.03
 -13  -1  -4   -0.23    4.07
 -14  -1  -4    6.97    4.51
 -15  -1  -4   -6.67    4.86
  12  -2  -4    4.75    3.00
  11  -2  -4    5.41    2.68
  10  -2  -4   -0.59    2.48
 -10   2   4   -5.27    4.99
   9  -2  -4    6.79    2.58
  -9   2   4    1.52    3.05
  -9   2   4   13.31    5.21
   8  -2  -4   23.18    3.01
  -8   2   4   23.24    3.46
  -8   2   4   23.32    5.02
   7  -2  -4   10.05    2.63
  -7   2   4   10.18    3.02
  -7   2   4    6.25    4.65
   6  -2  -4   40.41    3.36
   6  -2  -4   40.72    4.67
  -6   2   4   37.25    3.60
  -6   2   4   46.67    5.19
  -6   2   4   36.49    5.23
   5  -2  -4    7.20    2.25
   5  -2  -4    4.00    3.41
  -5   2   4    1.90    3.74
  -5   2   4    5.11    2.41
  -5   2   4    7.45    3.86
   4  -2  -4   73.01    4.14
   4  -2  -4   68.08    6.26
  -4   2   4   83.73    5.47
  -4   2   4   81.77    5.54
  -4   2   4   71.76    4.08
   3  -2  -4   52.24    4.02
   3  -2  -4   56.09    3.51
   3  -2  -4   58.44    5.34
   3  -2  -4   53.86    4.22
  -3   2   4   51.18    3.53
  -3   2   4   54.70    4.29
  -3   2   4   57.33    4.37
   2  -2  -4  279.10   14.23
   2  -2  -4  361.10   14.26
  -2   2   4  359.20   14.21
  -2   2   4  342.35   14.13
   1  -2  -4  162.95    8.26
   1  -2  -4  173.62    6.41
   1  -2  -4  175.21    8.37
  -1   2   4  170.87    8.16
  -1   2   4  169.63    6.33
  -1   2   4  171.02    6.37
  -1   2   4  166.22    8.11
   0  -2  -4    4.58    1.55
   0  -2  -4   -0.43    2.19
   0  -2  -4   -0.18    2.45
   0   2   4    3.99    2.15
   0   2   4    2.43    2.13
   0   2   4    5.10    1.48
   0   2   4    1.22    1.56
  -1  -2  -4  464.52   15.16
  -1  -2  -4  438.02   18.25
  -1  -2  -4  453.29   18.35
   1   2   4  450.54   18.26
   1   2   4  466.88   15.12
   1   2   4  462.34   15.14
   1   2   4  475.85   18.32
  -2  -2  -4  470.14   19.00
  -2  -2  -4  482.93   15.75
  -2  -2  -4  480.35   19.10
  -2  -2  -4  484.02   15.74
   2   2   4  493.08   15.69
   2   2   4  470.29   18.91
   2   2   4  493.93   15.73
   2   2   4  466.85   18.92
  -3  -2  -4  385.54   12.91
  -3  -2  -4  386.96   15.61
  -3  -2  -4  395.19   12.91
   3   2   4  392.08   12.80
   3   2   4  396.24   12.83
   3   2   4  401.94   15.45
  -4  -2  -4  124.74    5.82
  -4  -2  -4  126.54    4.52
  -4  -2  -4  121.12    5.84
   4   2   4  125.37    4.29
   4   2   4  129.91    4.31
  -5  -2  -4    8.29    1.68
  -5  -2  -4    8.97    1.87
  -5  -2  -4    7.08    1.27
  -6  -2  -4    5.86    2.04
  -6  -2  -4    9.01    1.43
  -6  -2  -4   11.28    2.03
  -7  -2  -4   -0.67    2.08
  -7  -2  -4   -0.41    1.44
  -7  -2  -4    1.45    2.36
  -8  -2  -4   -0.80    2.78
  -8  -2  -4   -2.20    2.63
  -8  -2  -4    1.76    1.76
  -9  -2  -4   53.65    3.49
  -9  -2  -4   43.49    4.18
  -9  -2  -4   46.72    4.35
 -10  -2  -4    3.15    3.62
 -10  -2  -4    4.58    3.77
 -11  -2  -4   34.40    4.29
 -11  -2  -4   36.70    4.53
 -12  -2  -4    5.07    4.13
 -12  -2  -4   12.22    4.05
 -13  -2  -4    3.09    4.36
 -14  -2  -4    2.52    4.59
 -15  -2  -4   18.65    5.17
  12  -3  -4   -2.74    2.77
  11  -3  -4    2.98    2.71
  10  -3  -4    3.11    2.61
 -10   3   4   -0.71    5.14
   9  -3  -4    3.46    2.48
  -9   3   4    0.71    3.07
  -9   3   4   -1.48    4.65
   8  -3  -4    7.39    2.52
  -8   3   4    8.75    4.82
  -8   3   4    4.40    2.96
   7  -3  -4    5.33    2.42
  -7   3   4    8.44    4.65
  -7   3   4    9.10    2.95
   6  -3  -4    9.35    2.55
   6  -3  -4    9.43    3.85
  -6   3   4    2.80    2.70
  -6   3   4   10.95    4.56
  -6   3   4    2.89    4.51
   5  -3  -4   18.78    3.80
   5  -3  -4   13.62    2.55
  -5   3   4   19.62    4.30
  -5   3   4   27.37    4.32
  -5   3   4   18.87    2.86
   4  -3  -4   45.17    3.32
   4  -3  -4   54.60    4.83
   4  -3  -4   46.60    4.30
  -4   3   4   50.56    4.58
  -4   3   4   50.95    3.73
  -4   3   4   56.22    4.74
   3  -3  -4   30.86    3.40
   3  -3  -4   23.28    2.50
  -3   3   4   22.95    3.48
  -3   3   4   19.00    3.42
  -3   3   4   21.89    2.52
   2  -3  -4   39.90    2.78
   2  -3  -4   37.48    3.50
   2  -3  -4   41.27    3.93
  -2   3   4   39.39    3.63
  -2   3   4   32.22    2.66
  -2   3   4   33.42    3.51
   1  -3  -4   58.43    3.40
   1  -3  -4   56.07    4.29
   1  -3  -4   58.87    3.96
  -1   3   4   55.37    3.94
  -1   3   4   62.79    5.09
  -1   3   4   51.68    3.18
   0  -3  -4   23.79    2.77
   0  -3  -4   24.55    3.29
   0  -3  -4   28.10    2.18
   0   3   4   25.46    2.14
   0   3   4   22.55    1.98
   0   3   4   21.74    2.73
   0   3   4   26.52    2.88
  -1  -3  -4    0.69    2.13
  -1  -3  -4    2.24    2.56
  -1  -3  -4    0.39    1.41
   1   3   4    5.98    2.23
   1   3   4    1.20    1.49
   1   3   4    1.87    1.99
   1   3   4    2.68    1.40
  -2  -3  -4   15.61    2.54
  -2  -3  -4   14.76    2.32
  -2  -3  -4   14.53    1.64
   2   3   4   15.16    1.61
   2   3   4   15.05    2.28
   2   3   4   18.00    2.15
   2   3   4   17.49    1.66
  -3  -3  -4   66.66    3.13
  -3  -3  -4   61.03    4.61
  -3  -3  -4   62.65    4.47
   3   3   4   62.05    4.30
   3   3   4   60.29    2.89
   3   3   4   62.83    2.91
  -4  -3  -4   10.77    2.19
  -4  -3  -4    8.22    1.44
  -4  -3  -4    6.37    1.93
   4   3   4    9.67    1.80
   4   3   4    6.91    1.29
  -5  -3  -4    0.36    1.79
  -5  -3  -4   -0.25    1.31
  -5  -3  -4    0.45    2.11
   5   3   4   -0.13    1.10
   5   3   4   -0.92    1.12
  -6  -3  -4   12.90    1.73
  -6  -3  -4   10.34    2.59
  -6  -3  -4   13.95    2.31
   6   3   4   11.98    1.37
   6   3   4   13.02    1.40
  -7  -3  -4    0.77    1.63
  -7  -3  -4   -1.98    2.55
  -7  -3  -4    1.65    2.31
   7   3   4    2.11    1.24
   7   3   4    3.23    1.26
  -8  -3  -4    7.77    2.00
  -8  -3  -4    5.91    3.31
  -8  -3  -4   14.19    2.87
   8   3   4   10.57    1.51
   8   3   4    8.90    1.53
  -9  -3  -4    3.11    2.13
  -9  -3  -4    4.95    3.58
  -9  -3  -4    5.10    3.26
   9   3   4    5.90    1.55
   9   3   4    5.72    1.53
 -10  -3  -4    0.21    2.38
 -10  -3  -4   -2.17    3.89
 -10  -3  -4   -2.52    3.61
  10   3   4   -1.18    1.51
  10   3   4   -1.91    1.53
 -11  -3  -4   34.63    4.59
 -11  -3  -4   32.72    4.37
  11   3   4   31.10    2.35
 -12  -3  -4    3.37    4.13
  12   3   4    4.83    1.51
 -13  -3  -4    6.29    4.55
  13   3   4    9.82    1.52
 -14  -3  -4    1.65    4.48
 -15  -3  -4   -0.89    5.01
  11  -4  -4    2.57    2.83
  10  -4  -4   -0.62    2.57
 -10   4   4    1.82    5.05
   9  -4  -4    1.14    2.43
  -9   4   4    8.51    5.07
   8  -4  -4   -2.40    2.37
  -8   4   4   -2.13    2.81
  -8   4   4    4.03    4.63
   7  -4  -4   30.49    3.14
  -7   4   4   39.09    5.26
  -7   4   4   21.30    3.36
   6  -4  -4   66.42    4.50
  -6   4   4   58.21    5.96
  -6   4   4   71.13    4.78
   5  -4  -4  122.79    8.59
   5  -4  -4  122.56    5.74
  -5   4   4  115.02    5.84
  -5   4   4  121.80    8.92
  -5   4   4  120.12    8.67
   4  -4  -4   87.51    4.65
   4  -4  -4   93.60    7.16
   4  -4  -4   84.82    7.67
  -4   4   4   83.34    6.00
  -4   4   4   87.68    6.06
  -4   4   4   73.96    4.49
   3  -4  -4   69.73    6.31
   3  -4  -4   78.33    4.26
  -3   4   4   71.96    6.33
  -3   4   4   69.59    4.00
  -3   4   4   74.12    6.38
   2  -4  -4   56.46    3.57
  -2   4   4   52.99    4.28
  -2   4   4   54.36    4.32
  -2   4   4   46.96    3.34
   1  -4  -4   54.06    3.57
   1  -4  -4   56.69    4.09
   1  -4  -4   62.24    4.44
  -1   4   4   58.11    4.20
  -1   4   4   55.36    3.42
  -1   4   4   60.27    4.20
   0  -4  -4    5.71    2.76
   0  -4  -4    1.88    2.27
   0  -4  -4    2.64    1.71
   0   4   4    5.61    2.41
   0   4   4    4.74    1.70
   0   4   4    2.60    2.39
  -1  -4  -4    4.94    2.59
  -1  -4  -4    8.20    1.66
  -1  -4  -4    9.39    2.36
   1   4   4    9.53    2.31
   1   4   4    8.81    1.70
   1   4   4    6.62    1.63
   1   4   4    1.02    1.64
  -2  -4  -4   -0.36    1.45
  -2  -4  -4   -0.31    2.42
  -2  -4  -4   -0.65    2.05
   2   4   4   -0.59    2.09
   2   4   4    1.15    2.07
   2   4   4    0.19    1.42
   2   4   4    1.50    1.54
  -3  -4  -4   53.69    4.72
  -3  -4  -4   41.20    3.26
  -3  -4  -4   40.23    2.96
   3   4   4   42.63    2.63
   3   4   4   49.17    2.89
  -4  -4  -4   -2.25    2.62
  -4  -4  -4    1.00    1.47
  -4  -4  -4    2.07    2.10
   4   4   4    3.14    2.05
   4   4   4    4.47    1.46
   4   4   4    2.58    1.38
  -5  -4  -4   37.82    2.52
  -5  -4  -4   36.87    3.01
  -5  -4  -4   40.27    3.32
   5   4   4   35.88    2.47
   5   4   4   36.18    2.48
   5   4   4   37.15    2.92
  -6  -4  -4   27.48    2.87
  -6  -4  -4   31.91    3.31
  -6  -4  -4   28.00    2.27
   6   4   4   27.71    2.04
   6   4   4   27.51    2.04
  -7  -4  -4   14.47    2.81
  -7  -4  -4   20.82    3.48
  -7  -4  -4   15.77    2.06
   7   4   4    8.89    1.38
   7   4   4   15.18    1.72
  -8  -4  -4    0.61    3.56
  -8  -4  -4    0.51    2.05
  -8  -4  -4   -0.50    2.77
   8   4   4    1.16    1.57
   8   4   4   -0.24    0.99
  -9  -4  -4    0.85    3.24
  -9  -4  -4    5.26    2.37
  -9  -4  -4    2.00    4.10
   9   4   4    1.86    1.67
   9   4   4    3.70    1.68
 -10  -4  -4   22.30    4.22
 -10  -4  -4   27.34    5.08
 -10  -4  -4   26.98    3.17
  10   4   4   30.45    2.39
  10   4   4   26.41    2.43
 -11  -4  -4    7.30    4.11
 -11  -4  -4    9.93    3.84
  11   4   4    7.26    1.84
 -12  -4  -4    9.95    4.43
  12   4   4    8.30    1.87
 -13  -4  -4   -1.90    4.45
  13   4   4   -1.49    1.67
 -14  -4  -4    0.56    4.60
  14   4   4    0.23    1.59
 -15  -4  -4   -7.12    4.89
  11  -5  -4   -1.01    2.75
  10  -5  -4   -1.22    2.55
   9  -5  -4    1.08    2.55
  -9   5   4   -2.81    4.85
   8  -5  -4    7.05    2.68
   7  -5  -4    1.89    2.41
  -7   5   4    0.11    2.90
  -7   5   4    2.97    4.30
   6  -5  -4   42.49    3.61
  -6   5   4   48.77    4.04
  -6   5   4   50.50    5.74
   5  -5  -4   26.60    3.03
  -5   5   4   27.06    5.07
  -5   5   4   37.33    5.09
  -5   5   4   24.64    3.30
   4  -5  -4   37.17    4.76
   4  -5  -4   25.22    3.05
  -4   5   4   23.74    4.43
  -4   5   4   21.88    3.07
  -4   5   4   22.28    4.48
   3  -5  -4   58.24    3.96
   3  -5  -4   50.80    4.98
  -3   5   4   50.53    4.86
  -3   5   4   48.67    4.85
  -3   5   4   47.17    3.55
   2  -5  -4   49.08    3.32
   2  -5  -4   56.80    4.85
  -2   5   4   56.01    4.50
  -2   5   4   45.70    3.52
  -2   5   4   47.70    4.42
   1  -5  -4   64.65    5.58
   1  -5  -4   58.74    3.61
   1  -5  -4   36.64    3.98
  -1   5   4   62.38    4.45
  -1   5   4   52.47    3.34
  -1   5   4   63.01    4.43
   0  -5  -4   80.36    4.08
   0  -5  -4   79.98    6.04
   0  -5  -4   83.63    5.91
   0   5   4   85.94    6.13
   0   5   4   84.60    4.03
   0   5   4   88.68    6.18
  -1  -5  -4   49.50    3.86
  -1  -5  -4   49.37    3.59
  -1  -5  -4   39.23    3.03
   1   5   4   51.08    3.15
   1   5   4   42.72    3.67
   1   5   4   48.64    3.56
  -2  -5  -4    7.64    2.40
  -2  -5  -4   14.37    2.90
  -2  -5  -4    8.86    1.76
   2   5   4    7.19    2.55
   2   5   4    7.63    1.71
   2   5   4   11.34    1.84
  -3  -5  -4   25.99    2.26
  -3  -5  -4   25.21    2.84
  -3  -5  -4   27.35    3.22
   3   5   4   26.92    2.80
   3   5   4   27.20    2.24
   3   5   4   27.38    2.99
   3   5   4   24.71    2.15
  -4  -5  -4   17.74    2.07
  -4  -5  -4   17.11    2.06
  -4  -5  -4   17.39    2.72
  -4  -5  -4   20.81    3.03
   4   5   4   19.81    1.99
   4   5   4   15.50    2.67
   4   5   4   18.07    1.93
  -5  -5  -4   81.12    5.71
  -5  -5  -4   82.01    5.80
  -5  -5  -4   78.14    3.96
   5   5   4   77.05    3.74
   5   5   4   83.82    3.90
   5   5   4   87.16    5.78
  -6  -5  -4   21.32    3.36
  -6  -5  -4   11.99    2.09
  -6  -5  -4   14.35    2.76
   6   5   4   13.89    1.89
   6   5   4   22.04    2.05
   6   5   4   17.30    2.79
  -7  -5  -4   21.96    3.87
  -7  -5  -4   17.82    3.02
  -7  -5  -4   16.26    2.34
   7   5   4   18.44    2.06
   7   5   4   16.58    2.03
  -8  -5  -4    3.75    3.08
  -8  -5  -4    1.21    2.22
  -8  -5  -4   13.42    3.94
   8   5   4   -0.78    1.70
   8   5   4   -0.47    1.70
  -9  -5  -4    3.52    4.52
  -9  -5  -4    1.11    2.41
  -9  -5  -4    0.73    3.24
   9   5   4   -0.92    1.87
   9   5   4    2.08    1.84
 -10  -5  -4    3.73    2.77
 -10  -5  -4    1.78    3.83
 -10  -5  -4   -1.11    5.00
  10   5   4    3.43    1.96
 -11  -5  -4    3.65    3.71
 -11  -5  -4    6.56    4.17
  11   5   4    3.35    1.87
 -12  -5  -4   -3.24    4.28
  12   5   4    8.62    2.05
 -13  -5  -4    1.68    4.60
  13   5   4   -0.27    1.89
 -14  -5  -4    3.90    4.91
  14   5   4    2.62    1.93
 -15  -5  -4   -6.86    5.06
  15   5   4   -1.12    1.77
  10  -6  -4   -1.13    2.65
   9  -6  -4    1.49    2.62
  -9   6   4   -3.16    4.97
   8  -6  -4   -0.23    2.46
  -8   6   4   -6.62    4.52
   7  -6  -4   -1.24    2.46
  -7   6   4    2.78    4.61
  -7   6   4   -3.66    2.74
   6  -6  -4    0.80    2.34
  -6   6   4    0.24    4.24
  -6   6   4   -0.15    2.72
   5  -6  -4   32.10    3.28
  -5   6   4   33.73    5.22
  -5   6   4   38.17    3.71
   4  -6  -4    3.26    2.55
   4  -6  -4    4.85    4.61
  -4   6   4    0.55    4.32
  -4   6   4    1.60    2.69
  -4   6   4   -1.05    4.43
   3  -6  -4   26.56    3.07
   3  -6  -4   35.90    5.06
  -3   6   4   27.42    4.56
  -3   6   4   30.19    3.16
  -3   6   4   18.69    4.44
   2  -6  -4   51.41    5.01
   2  -6  -4   42.61    3.36
  -2   6   4   44.76    4.67
  -2   6   4   43.01    4.66
  -2   6   4   48.64    3.44
   1  -6  -4    9.97    2.23
   1  -6  -4   14.58    3.60
  -1   6   4   10.82    2.19
  -1   6   4   12.54    3.44
  -1   6   4   11.88    3.27
   0  -6  -4    4.50    2.02
   0  -6  -4   -1.04    3.00
   0  -6  -4   -1.15    2.57
   0   6   4   -0.13    2.90
   0   6   4    0.94    1.86
   0   6   4    1.59    2.84
  -1  -6  -4   33.67    2.72
  -1  -6  -4   33.02    3.73
  -1  -6  -4   33.33    3.48
   1   6   4   31.85    3.41
   1   6   4   35.39    2.73
   1   6   4   32.06    3.67
  -2  -6  -4   13.83    2.12
  -2  -6  -4   17.20    3.36
  -2  -6  -4   16.23    2.85
   2   6   4   14.62    3.03
   2   6   4   18.75    2.19
   2   6   4   15.18    2.91
  -3  -6  -4   50.84    4.18
  -3  -6  -4   51.12    3.95
  -3  -6  -4   50.70    3.43
   3   6   4   66.21    4.15
   3   6   4   48.48    3.21
  -4  -6  -4   13.08    2.20
  -4  -6  -4   25.25    3.50
  -4  -6  -4   14.97    2.82
   4   6   4   14.17    2.05
   4   6   4   15.75    2.05
   4   6   4   15.68    2.92
  -5  -6  -4    2.96    3.18
  -5  -6  -4    6.88    2.64
  -5  -6  -4    1.55    1.95
   5   6   4    5.70    2.75
   5   6   4    0.91    1.77
   5   6   4    5.90    1.78
  -6  -6  -4   -0.70    1.99
  -6  -6  -4    1.29    2.66
  -6  -6  -4    0.98    3.28
   6   6   4    2.33    1.89
   6   6   4    1.84    2.78
   6   6   4    1.71    1.71
  -7  -6  -4    5.34    2.24
  -7  -6  -4    4.47    3.91
  -7  -6  -4    5.98    2.99
   7   6   4    4.54    1.89
   7   6   4    5.21    1.98
   7   6   4    6.51    2.91
  -8  -6  -4    5.18    4.41
  -8  -6  -4   10.39    2.64
  -8  -6  -4   12.14    3.48
   8   6   4    4.75    2.13
   8   6   4   10.10    2.10
  -9  -6  -4   17.78    2.94
  -9  -6  -4   15.11    3.81
  -9  -6  -4   22.37    5.20
   9   6   4   17.62    2.43
   9   6   4   15.55    2.35
 -10  -6  -4   -0.38    2.77
 -10  -6  -4   -8.05    5.03
 -10  -6  -4   -2.88    3.86
  10   6   4    2.24    2.10
 -11  -6  -4   -1.97    4.21
  11   6   4    5.15    2.11
 -12  -6  -4   -4.81    4.57
  12   6   4    2.43    2.09
 -13  -6  -4   -3.48    4.89
  13   6   4    1.26    2.11
 -14  -6  -4    2.25    5.01
  14   6   4    2.41    2.14
 -15  -6  -4   -4.42    5.37
  15   6   4    4.45    2.20
  10  -7  -4    2.89    2.87
   9  -7  -4    4.90    2.80
   8  -7  -4    3.87    2.67
  -8   7   4    1.88    4.89
   7  -7  -4    5.50    2.63
  -7   7   4    0.87    4.73
   6  -7  -4   -2.14    2.37
  -6   7   4   -1.33    4.40
  -6   7   4    1.95    2.85
   5  -7  -4   29.41    3.18
  -5   7   4   30.54    5.12
  -5   7   4   25.65    3.48
   4  -7  -4    5.96    2.77
  -4   7   4   11.69    3.01
  -4   7   4   10.62    4.65
   3  -7  -4    4.19    4.63
   3  -7  -4    3.80    2.56
  -3   7   4    4.38    4.37
  -3   7   4    4.23    2.65
  -3   7   4    7.55    4.45
   2  -7  -4   20.03    4.56
   2  -7  -4   22.74    2.92
  -2   7   4   21.57    4.52
  -2   7   4   13.08    4.12
  -2   7   4   18.08    2.79
   1  -7  -4   15.13    4.50
   1  -7  -4   11.63    2.50
  -1   7   4    9.62    3.93
  -1   7   4   18.16    3.98
  -1   7   4   10.81    2.49
   0  -7  -4    1.50    1.22
   0  -7  -4    6.43    2.21
   0   7   4    2.91    2.13
   0   7   4    3.46    3.15
   0   7   4    4.79    3.41
  -1  -7  -4   -0.37    1.97
  -1  -7  -4    1.87    2.72
  -1  -7  -4    1.66    3.28
   1   7   4    0.33    1.97
   1   7   4   -3.35    2.77
   1   7   4    7.33    3.35
  -2  -7  -4    6.24    3.43
  -2  -7  -4    6.02    2.83
  -2  -7  -4    3.36    2.06
   2   7   4    2.74    1.96
   2   7   4   -2.38    2.97
   2   7   4    4.33    2.83
  -3  -7  -4   43.55    3.17
  -3  -7  -4   53.05    4.79
  -3  -7  -4   43.49    3.96
   3   7   4   44.44    3.95
   3   7   4   47.32    4.16
   3   7   4   41.13    3.06
  -4  -7  -4   72.19    4.32
  -4  -7  -4   74.73    6.43
  -4  -7  -4   80.20    6.49
   4   7   4   79.04    3.97
   4   7   4   55.04    4.79
  -5  -7  -4  110.80    7.27
  -5  -7  -4  104.98    5.28
  -5  -7  -4  106.18    5.07
  -5  -7  -4   98.96    7.00
   5   7   4  106.85    7.23
   5   7   4   99.23    4.80
  -6  -7  -4   31.68    3.06
  -6  -7  -4   27.43    3.64
  -6  -7  -4   35.75    4.63
   6   7   4   31.29    3.91
   6   7   4   31.13    2.70
  -7  -7  -4    0.40    3.14
  -7  -7  -4    3.22    2.45
  -7  -7  -4    4.74    4.37
   7   7   4   -0.42    1.95
   7   7   4    4.45    3.36
  -8  -7  -4    9.38    3.56
  -8  -7  -4    4.13    2.62
  -8  -7  -4    2.88    4.74
   8   7   4    6.22    2.21
   8   7   4   11.99    2.40
  -9  -7  -4   10.02    5.48
  -9  -7  -4    5.37    3.77
  -9  -7  -4    8.18    3.01
   9   7   4    8.12    2.32
 -10  -7  -4    0.99    2.90
 -10  -7  -4   -5.95    5.35
  10   7   4   -1.50    2.03
 -11  -7  -4    5.42    4.61
 -11  -7  -4    0.17    2.86
  11   7   4    5.32    2.22
 -12  -7  -4    7.47    4.87
  12   7   4    9.72    2.40
 -13  -7  -4   -3.71    4.84
  13   7   4   -1.30    2.22
 -14  -7  -4    3.73    5.07
  14   7   4    0.23    2.28
 -15  -7  -4   -2.76    5.52
  15   7   4    3.49    2.46
   9  -8  -4    9.71    3.07
   8  -8  -4    4.37    2.72
   7  -8  -4    0.83    2.59
  -7   8   4    1.67    4.88
   6  -8  -4   -0.17    2.56
  -6   8   4    5.25    4.85
   5  -8  -4   24.52    3.24
  -5   8   4   23.17    3.51
  -5   8   4   24.67    5.15
   4  -8  -4   21.68    3.13
  -4   8   4   20.31    3.33
  -4   8   4   29.70    5.00
   3  -8  -4   18.38    2.96
  -3   8   4   23.41    3.25
  -3   8   4   25.71    5.21
   2  -8  -4    0.92    2.62
  -2   8   4    1.18    4.53
  -2   8   4    2.44    2.61
   1  -8  -4   61.86    4.50
   1  -8  -4   69.92    6.12
  -1   8   4   63.62    5.78
  -1   8   4   65.00    5.80
  -1   8   4   59.83    4.35
   0  -8  -4   27.17    4.75
   0  -8  -4   31.30    3.13
   0   8   4   31.98    4.70
   0   8   4   21.87    4.25
   0   8   4   25.80    3.08
  -1  -8  -4   22.31    2.79
  -1  -8  -4   16.58    3.77
   1   8   4   27.57    4.09
   1   8   4   24.10    4.30
   1   8   4   26.82    2.90
  -2  -8  -4   14.82    3.99
  -2  -8  -4   12.85    2.59
   2   8   4   11.93    2.43
   2   8   4   14.51    3.91
   2   8   4   12.86    3.56
   3   8   4   10.25    3.57
  -4  -8  -4   23.22    4.36
  -4  -8  -4   28.23    2.99
  -4  -8  -4   19.24    3.56
   4   8   4   18.57    2.59
   4   8   4   25.01    3.96
  -5  -8  -4   39.38    5.00
  -5  -8  -4   38.96    3.44
  -5  -8  -4   37.07    4.08
   5   8   4   34.54    3.02
   5   8   4   35.52    4.10
  -6  -8  -4   51.22    5.60
  -6  -8  -4   42.74    3.60
  -6  -8  -4   48.56    4.56
  -6  -8  -4   41.55    3.72
   6   8   4   39.86    3.25
   6   8   4   45.45    4.77
  -7  -8  -4   12.21    4.91
  -7  -8  -4   13.26    2.99
  -7  -8  -4   15.49    3.76
   7   8   4   13.07    2.49
   7   8   4    9.87    3.70
  -8  -8  -4   15.43    3.12
  -8  -8  -4   16.24    4.07
  -8  -8  -4   18.21    5.39
   8   8   4   16.92    2.70
  -9  -8  -4   13.48    3.16
  -9  -8  -4    9.67    5.75
   9   8   4    6.67    2.41
 -10  -8  -4    0.07    2.88
 -10  -8  -4    0.25    5.20
  10   8   4   -1.40    2.21
 -11  -8  -4    1.13    3.09
 -11  -8  -4   -6.30    5.56
  11   8   4    1.98    2.26
 -12  -8  -4   10.90    5.38
  12   8   4    5.05    2.44
 -13  -8  -4  -11.53    4.87
  13   8   4    6.30    2.55
 -14  -8  -4    0.21    5.36
  14   8   4   10.43    2.72
  15   8   4    2.93    2.62
   8  -9  -4    2.26    2.82
   7  -9  -4    6.15    2.86
  -7   9   4    6.54    5.11
   6  -9  -4   -0.80    2.55
  -6   9   4    0.68    4.88
   5  -9  -4    3.35    2.81
  -5   9   4    0.43    4.93
   4  -9  -4    7.32    2.76
  -4   9   4    1.51    2.91
  -4   9   4    5.76    4.71
   3  -9  -4    5.51    2.53
  -3   9   4    6.27    4.48
  -3   9   4   -1.57    2.62
   2  -9  -4    2.46    2.66
  -2   9   4    1.10    2.67
  -2   9   4    4.13    4.57
   1  -9  -4   47.83    3.89
  -1   9   4   53.73    5.94
  -1   9   4   47.11    4.06
   0  -9  -4    7.36    2.76
   0  -9  -4    6.58    4.36
   0   9   4    9.44    4.66
   0   9   4    8.01    2.81
  -1  -9  -4    3.97    2.61
  -1  -9  -4   11.65    4.39
   1   9   4    9.56    2.66
   1   9   4    2.47    4.26
   1   9   4    9.84    4.18
  -2  -9  -4   32.10    3.45
  -2  -9  -4   41.36    5.22
   2   9   4   43.28    5.22
   2   9   4   34.87    4.77
   2   9   4   39.76    3.44
  -3  -9  -4    9.03    4.57
  -3  -9  -4    6.53    2.69
   3   9   4    6.63    3.73
   3   9   4   10.95    4.09
   3   9   4    5.87    2.49
  -4  -9  -4   18.46    3.00
  -4  -9  -4   11.93    3.75
  -4  -9  -4   12.37    4.52
   4   9   4   14.43    2.67
   4   9   4   19.20    4.29
  -5  -9  -4   29.67    4.35
  -5  -9  -4   32.82    3.57
  -5  -9  -4   37.08    5.37
   5   9   4   33.17    3.22
   5   9   4   31.65    4.72
  -6  -9  -4   18.31    3.20
  -6  -9  -4   14.88    3.96
  -6  -9  -4   17.42    4.97
  -6  -9  -4   15.64    3.24
   6   9   4   11.73    4.16
   6   9   4   11.18    2.58
  -7  -9  -4    7.53    5.27
  -7  -9  -4   -0.77    2.81
  -7  -9  -4    1.82    3.02
   7   9   4   -0.44    2.35
   7   9   4   -1.99    3.81
  -8  -9  -4   26.06    3.76
  -8  -9  -4   34.65    6.01
   8   9   4   30.20    3.23
  -9  -9  -4    4.52    3.07
  -9  -9  -4    4.20    5.49
   9   9   4   -1.05    2.28
 -10  -9  -4   -0.88    2.94
 -10  -9  -4   -3.82    5.58
  10   9   4    2.88    2.42
 -11  -9  -4   -4.22    5.99
 -11  -9  -4   -1.54    3.04
  11   9   4    4.73    2.51
 -12  -9  -4   -3.48    5.07
  12   9   4   -1.98    2.39
 -13  -9  -4   -0.66    5.44
  13   9   4   -1.29    2.50
  14   9   4    0.40    2.66
  15   9   4    1.50    2.75
   7 -10  -4    1.83    2.78
   6 -10  -4    1.92    2.71
   5 -10  -4    4.37    2.92
  -5  10   4   -6.56    4.67
   4 -10  -4   12.80    3.06
  -4  10   4    4.44    5.13
   3 -10  -4   -0.49    2.51
  -3  10   4    3.35    2.93
  -3  10   4    1.09    4.78
   2 -10  -4    5.86    2.82
  -2  10   4    2.29    2.84
  -2  10   4    6.28    4.73
   1 -10  -4   13.93    2.94
  -1  10   4   20.04    4.91
  -1  10   4   13.69    3.11
   0 -10  -4   -0.23    2.70
   0  10   4    7.76    4.65
   0  10   4    4.99    2.85
  -1 -10  -4    1.03    2.65
   1  10   4    2.54    2.76
   1  10   4   -0.94    4.68
  -2 -10  -4   14.94    3.08
   2  10   4   17.16    5.00
   2  10   4   12.81    3.00
  -3 -10  -4   -5.53    4.74
  -3 -10  -4   -0.97    2.72
   3  10   4    5.94    4.42
   3  10   4    2.71    2.69
  -4 -10  -4   27.62    5.66
  -4 -10  -4   28.59    3.56
   4  10   4   20.40    3.16
   4  10   4   31.94    5.03
  -5 -10  -4   11.22    5.22
  -5 -10  -4   12.83    3.30
   5  10   4   14.82    4.73
   5  10   4   18.52    3.00
  -6 -10  -4    7.54    3.26
  -6 -10  -4    4.89    5.26
   6  10   4    5.77    2.66
  -7 -10  -4    1.54    3.24
  -7 -10  -4    7.85    5.22
  -7 -10  -4    3.02    3.09
   7  10   4    5.56    2.60
  -8 -10  -4   12.55    5.68
  -8 -10  -4   13.13    3.31
   8  10   4   12.04    2.78
  -9 -10  -4    0.93    3.12
  -9 -10  -4    9.57    5.57
   9  10   4    5.02    2.55
 -10 -10  -4   -2.92    5.51
 -10 -10  -4    5.61    3.33
  10  10   4   -1.03    2.54
 -11 -10  -4    4.11    6.26
 -11 -10  -4    0.42    3.25
  11  10   4   -0.55    2.51
  12  10   4    2.21    2.63
  13  10   4   -0.47    2.62
  14  10   4   -1.79    2.70
  15  10   4    0.84    2.95
   6 -11  -4    4.76    2.98
   5 -11  -4    1.61    2.99
   4 -11  -4   -1.86    2.82
   3 -11  -4   -4.96    2.55
  -3  11   4    0.89    4.96
   2 -11  -4    0.47    2.80
  -2  11   4   -0.24    4.82
  -2  11   4   -5.26    2.84
   1 -11  -4    2.18    2.70
  -1  11   4    1.50    2.93
  -1  11   4    4.79    4.84
   0 -11  -4    6.65    2.88
   0  11   4   10.61    3.09
   0  11   4   18.58    4.94
  -1 -11  -4   21.27    3.21
   1  11   4   20.71    3.27
   1  11   4   16.79    4.99
  -2 -11  -4    4.25    2.84
   2  11   4   -1.08    4.49
   2  11   4    4.38    2.79
  -3 -11  -4   -2.50    2.77
   3  11   4   -0.04    4.39
   3  11   4    0.89    2.70
  -4 -11  -4   22.14    3.45
   4  11   4   16.90    3.07
  -5 -11  -4   13.14    3.36
   5  11   4   18.15    3.05
  -6 -11  -4    2.28    3.21
   6  11   4    6.60    2.78
  -7 -11  -4    0.31    3.12
   7  11   4    0.50    2.57
  -8 -11  -4    5.12    3.16
  -8 -11  -4    3.31    3.37
   8  11   4    1.78    2.61
  -9 -11  -4   19.15    3.70
   9  11   4   16.83    3.09
 -10 -11  -4    1.03    3.40
  10  11   4    0.13    2.62
 -11 -11  -4   -1.89    3.43
  11  11   4    1.91    2.73
  12  11   4   -1.60    2.67
  13  11   4   -4.04    2.70
  14  11   4    5.07    3.11
   5 -12  -4    2.83    3.15
   4 -12  -4    0.63    3.00
   3 -12  -4   -2.47    2.76
   2 -12  -4    0.11    2.81
   1 -12  -4   -0.92    2.74
  -1  12   4   -0.68    3.01
   0 -12  -4    5.82    3.02
   0  12   4    4.70    3.17
  -1 -12  -4    0.78    2.89
   1  12   4   -1.93    2.88
  -2 -12  -4    2.53    2.88
   2  12   4   -2.79    2.74
  -3 -12  -4    4.49    3.01
   3  12   4    0.67    2.76
  -4 -12  -4    4.20    2.96
   4  12   4    1.75    2.88
  -5 -12  -4   59.94    4.77
   5  12   4   62.42    4.79
  -6 -12  -4   33.35    4.11
   6  12   4   38.83    3.90
  -7 -12  -4    9.98    3.59
   7  12   4    7.12    2.93
  -8 -12  -4    3.01    3.58
   8  12   4    8.81    3.01
  -9 -12  -4    5.35    3.86
  -9 -12  -4    2.95    3.45
   9  12   4   10.78    3.07
 -10 -12  -4    0.68    3.43
 -10 -12  -4   -0.43    3.73
  10  12   4   -3.41    2.65
 -11 -12  -4    8.86    3.75
  11  12   4    3.14    2.90
 -12 -12  -4   -0.26    3.84
  12  12   4    6.89    3.05
  13  12   4   -0.62    2.94
  14  12   4    3.12    3.12
   4 -13  -4    1.33    3.22
   3 -13  -4    0.73    3.08
   2 -13  -4    1.81    3.10
   1 -13  -4    4.56    3.11
   0 -13  -4    6.56    3.10
   0  13   4   -0.03    3.23
  -1 -13  -4   -2.65    2.93
   1  13   4   -3.33    2.98
  -2 -13  -4   24.00    3.62
   2  13   4   24.69    3.74
  -3 -13  -4    7.65    3.17
   3  13   4    3.47    3.03
  -4 -13  -4   20.83    3.69
   4  13   4   21.62    3.67
  -5 -13  -4   13.64    3.61
   5  13   4    7.30    3.21
  -6 -13  -4    5.27    3.39
   6  13   4   -4.24    2.82
  -7 -13  -4   10.17    3.72
   7  13   4   12.73    3.29
  -8 -13  -4   10.32    3.93
   8  13   4   12.69    3.34
  -9 -13  -4   -1.75    3.87
   9  13   4    5.45    3.07
 -10 -13  -4    1.23    3.99
 -10 -13  -4   -0.61    3.65
  10  13   4   -0.87    2.94
 -11 -13  -4    1.68    3.71
 -11 -13  -4   -0.28    4.08
  11  13   4   -3.06    2.93
 -12 -13  -4    6.37    4.11
  12  13   4    2.56    3.14
  13  13   4    0.25    3.14
   3 -14  -4   -1.03    3.18
   2 -14  -4   -1.08    3.18
   1 -14  -4    3.69    3.21
   0 -14  -4   -0.04    3.03
  -1 -14  -4    3.77    3.15
   1  14   4   -0.57    3.33
  -2 -14  -4    9.30    3.33
   2  14   4    9.47    3.46
  -3 -14  -4    2.83    3.27
   3  14   4   -2.21    3.08
  -4 -14  -4    3.41    3.39
   4  14   4    0.49    3.23
  -5 -14  -4    4.39    3.34
   5  14   4    2.01    3.32
  -6 -14  -4    2.74    3.48
   6  14   4    1.45    3.12
  -7 -14  -4    1.52    3.54
   7  14   4   -0.92    3.13
  -8 -14  -4    6.80    3.95
   8  14   4   15.54    3.65
  -9 -14  -4    3.82    4.04
   9  14   4   -0.08    3.14
 -10 -14  -4    1.06    4.12
  10  14   4    6.61    3.44
 -11 -14  -4   -4.33    3.96
 -11 -14  -4   -0.25    4.31
  11  14   4    1.59    3.35
 -12 -14  -4    2.80    4.66
 -12 -14  -4   -1.09    4.19
  12  14   4    1.61    3.35
   1 -15  -4    7.15    3.62
   0 -15  -4    1.16    3.40
  -1 -15  -4    7.03    3.57
  -2 -15  -4    1.72    3.31
   2  15   4   -0.14    3.50
  -3 -15  -4    3.42    3.46
   3  15   4    3.04    3.52
  -4 -15  -4    1.46    3.47
   4  15   4    0.76    3.34
  -5 -15  -4    0.97    3.50
   5  15   4    0.27    3.45
  -6 -15  -4    4.66    3.72
   6  15   4    2.82    3.53
  -7 -15  -4    8.82    3.95
   7  15   4    4.76    3.53
  -8 -15  -4   10.36    4.25
   8  15   4    3.62    3.53
  -9 -15  -4   -1.31    4.16
   9  15   4    2.32    3.54
 -10 -15  -4    5.09    4.48
  10  15   4  -10.25    3.17
 -11 -15  -4    3.34    4.61
  -2 -16  -4   -3.01    3.39
  -3 -16  -4    1.31    3.55
  -4 -16  -4    7.25    3.90
   4  16   4    1.71    3.73
  -5 -16  -4   -4.38    3.68
   5  16   4    1.24    3.65
  -6 -16  -4    5.01    3.92
   6  16   4    4.54    3.91
  -7 -16  -4    7.57    4.16
   7  16   4    5.61    3.95
  -8 -16  -4    5.10    4.27
   8  16   4    4.08    3.90
  -5 -13   5    2.69    3.76
  -4 -13   5   -7.37    3.31
  -3 -13   5    2.88    3.23
  -2 -13   5    1.81    3.04
  -1 -13   5   -1.97    2.81
   0  13  -5   -3.05    5.61
   0 -13   5    4.15    2.67
  -1  13  -5    5.18    5.67
   1 -13   5    4.10    2.40
  -7 -12   5    2.12    3.83
  -6 -12   5    3.99    3.83
  -6 -12   5    1.45    3.76
  -5 -12   5    3.74    3.67
  -5 -12   5    5.16    3.68
  -4 -12   5   -2.90    3.26
  -3 -12   5   -1.54    3.13
  -2 -12   5   -2.46    2.86
   1  12  -5    5.18    5.30
  -1 -12   5    2.51    2.78
   0  12  -5    1.60    5.18
   0 -12   5   -0.55    2.51
  -1  12  -5    7.01    5.33
   1 -12   5    4.37    2.36
  -2  12  -5    7.08    5.40
   2 -12   5    2.51    2.01
  -3  12  -5   11.82    5.64
  -4  12  -5    9.13    5.60
   9  11  -5   -1.74    3.50
  -9 -11   5    4.24    3.85
   8  11  -5    7.16    3.71
  -8 -11   5   -1.03    3.70
   7  11  -5   11.66    3.76
  -7 -11   5    9.38    3.93
   6  11  -5   -1.81    3.19
  -6 -11   5    6.71    3.56
  -5 -11   5   14.53    3.68
  -5 -11   5   10.98    3.60
  -4 -11   5    6.91    3.37
  -4 -11   5    4.67    3.25
   3  11  -5    0.72    5.09
  -3 -11   5   -1.21    2.97
   2  11  -5    0.91    4.88
  -2 -11   5   -1.81    2.69
   1  11  -5    4.20    4.93
  -1 -11   5   -1.11    2.62
   0  11  -5    5.89    4.83
   0 -11   5    2.36    2.52
  -1  11  -5    1.89    4.73
   1 -11   5    0.71    2.18
  -2  11  -5    2.26    4.77
   2 -11   5    4.86    2.00
  -3  11  -5    7.28    5.09
   3 -11   5    0.09    1.51
  -4  11  -5   -0.48    4.99
  -5  11  -5    0.40    5.06
  -6  11  -5    4.34    5.33
  10  10  -5    9.27    3.83
 -10 -10   5    4.41    4.06
   9  10  -5    4.16    3.61
  -9 -10   5    3.81    3.72
   8  10  -5    8.09    3.50
  -8 -10   5    7.36    3.75
   7  10  -5    7.22    3.31
  -7 -10   5    2.42    3.33
   6  10  -5    2.59    3.17
  -6 -10   5   -1.98    3.25
   5  10  -5    2.81    3.04
  -5 -10   5    1.33    3.23
   4  10  -5    0.25    2.87
  -4 -10   5    3.12    3.07
  -4 -10   5    1.32    3.06
   3  10  -5    0.83    4.92
  -3 -10   5   -0.57    2.97
  -3 -10   5   -0.21    2.87
   2  10  -5    5.72    4.97
  -2 -10   5    1.14    2.82
   1  10  -5    3.99    4.76
  -1 -10   5    0.20    2.54
   0  10  -5    3.87    4.64
   0 -10   5   -0.24    2.35
  -1  10  -5    0.99    4.58
   1 -10   5    5.41    2.22
  -2  10  -5   -0.88    4.46
   2 -10   5   -0.93    1.91
  -3  10  -5    1.33    4.41
   3 -10   5    1.98    1.61
  -4  10  -5    0.19    4.47
  -5  10  -5    0.91    4.46
  -6  10  -5    0.75    4.72
  -7  10  -5    5.25    4.99
  10   9  -5    2.59    3.40
 -10  -9   5    3.80    3.87
   9   9  -5    1.14    3.23
  -9  -9   5   -2.27    3.41
   8   9  -5    4.86    3.22
  -8  -9   5    2.58    3.52
   7   9  -5   10.45    3.23
  -7  -9   5    6.95    3.36
   6   9  -5   25.51    3.65
  -6  -9   5   21.40    3.73
   5   9  -5   23.82    3.48
  -5  -9   5   19.43    3.60
   4   9  -5   12.09    5.14
   4   9  -5   14.89    3.14
  -4  -9   5    7.43    3.15
   3   9  -5   36.77    3.63
   3   9  -5   34.17    5.48
  -3  -9   5   31.76    3.70
  -3  -9   5   30.00    3.66
   2   9  -5    5.91    2.67
   2   9  -5    0.65    4.44
  -2  -9   5    4.98    2.70
   1   9  -5    1.16    4.40
  -1  -9   5    1.46    2.52
   0   9  -5    9.42    4.40
   0  -9   5   10.69    2.53
  -1   9  -5   -6.12    4.04
   1  -9   5    4.51    2.15
  -2   9  -5    5.88    4.24
   2  -9   5   10.82    2.10
  -3   9  -5    0.07    4.17
   3  -9   5    0.74    1.55
  -4   9  -5   15.91    4.61
  -5   9  -5   10.51    4.42
  -6   9  -5    9.45    4.46
  -7   9  -5    5.89    4.57
  -8   9  -5   11.35    4.77
  11   8  -5   -2.76    3.30
 -11  -8   5   -2.92    3.92
  10   8  -5    0.94    3.09
 -10  -8   5   -0.62    3.73
   9   8  -5    0.34    3.05
  -9  -8   5    0.65    3.47
   8   8  -5   -5.46    2.91
  -8  -8   5    1.34    3.23
   7   8  -5    4.97    3.09
  -7  -8   5    5.99    3.27
   6   8  -5   11.48    3.22
  -6  -8   5   23.60    3.69
   5   8  -5   28.87    3.42
   5   8  -5   39.08    5.63
  -5  -8   5   21.30    3.48
   4   8  -5   52.05    4.05
   4   8  -5   59.09    6.04
  -4  -8   5   40.94    3.92
   3   8  -5   42.84    5.52
   3   8  -5   35.06    3.44
  -3  -8   5   32.13    3.52
   2   8  -5    8.86    4.64
   2   8  -5    4.36    2.52
  -2  -8   5    1.92    2.58
  -2  -8   5    6.84    2.70
   1   8  -5   38.95    5.15
   1   8  -5   35.87    3.29
  -1  -8   5   35.67    3.34
   0   8  -5   29.25    4.72
   0   8  -5   24.66    2.90
   0   8  -5   21.25    4.69
   0  -8   5   19.88    2.73
  -1   8  -5   12.47    4.17
  -1   8  -5    3.75    4.06
   1  -8   5   13.19    2.30
  -2   8  -5   16.27    4.16
  -2   8  -5   14.83    4.53
   2  -8   5   17.05    2.10
  -3   8  -5    2.59    3.74
  -3   8  -5   -4.33    4.29
   3  -8   5    1.48    1.46
  -4   8  -5    0.76    4.21
  -4   8  -5   -5.76    3.63
  -5   8  -5   12.07    4.09
  -5   8  -5    2.23    4.49
  -6   8  -5   -2.12    4.39
  -6   8  -5    7.72    4.11
  -7   8  -5   -0.61    3.98
  -8   8  -5   -1.66    4.10
  -9   8  -5    5.00    4.42
  11   7  -5   -1.09    3.22
 -11  -7   5    4.68    4.01
  10   7  -5    8.51    3.41
 -10  -7   5   16.24    3.95
   9   7  -5   10.34    3.28
  -9  -7   5    9.69    3.60
   8   7  -5    9.85    3.28
  -8  -7   5    7.87    3.42
   7   7  -5   22.13    3.50
  -7  -7   5   18.30    3.61
   6   7  -5    2.72    2.82
  -6  -7   5    4.73    2.97
   5   7  -5    8.85    4.80
   5   7  -5    8.94    2.85
  -5  -7   5   10.70    3.05
   4   7  -5   14.09    4.84
   4   7  -5   19.70    3.10
  -4  -7   5    9.08    2.98
   3   7  -5   -7.67    4.55
   3   7  -5    1.28    2.57
  -3  -7   5   -3.63    2.60
   2   7  -5   22.29    4.67
   2   7  -5   23.82    2.93
   2   7  -5   21.72    4.96
  -2  -7   5   20.30    3.11
   1   7  -5    4.67    2.40
   1   7  -5    1.93    4.48
   1   7  -5    2.68    4.03
  -1  -7   5    3.68    2.61
  -1  -7   5   12.07    2.73
   0   7  -5    0.18    4.18
   0   7  -5    2.97    2.20
   0   7  -5   -1.98    4.01
   0  -7   5   -1.19    2.32
  -1   7  -5    8.20    2.29
  -1   7  -5    7.78    4.26
  -1   7  -5    5.93    4.13
   1  -7   5    9.23    2.16
  -2   7  -5    8.60    4.48
  -2   7  -5    8.03    4.01
   2  -7   5   11.10    1.94
   2  -7   5   10.06    1.66
  -3   7  -5   14.45    4.42
  -3   7  -5   11.32    3.83
   3  -7   5   14.50    1.59
  -4   7  -5    4.99    3.78
  -4   7  -5    6.84    3.53
  -5   7  -5   -0.89    3.46
  -5   7  -5   -0.29    4.02
  -6   7  -5    2.64    3.52
  -6   7  -5   -0.45    4.09
  -7   7  -5   -1.41    4.23
  -7   7  -5    3.44    3.76
  -8   7  -5    5.47    3.82
  -8   7  -5    8.28    4.41
  -9   7  -5    8.94    4.14
 -10   7  -5    0.40    4.41
  12   6  -5    1.66    3.30
 -12  -6   5   -3.51    4.05
  11   6  -5    4.19    3.26
 -11  -6   5    1.82    4.03
  10   6  -5    4.89    3.10
 -10  -6   5    1.82    3.71
   9   6  -5    7.82    3.09
  -9  -6   5   15.96    3.85
   8   6  -5   15.91    3.24
  -8  -6   5   14.78    3.60
   7   6  -5   43.48    3.99
  -7  -6   5   36.50    4.10
   6   6  -5   28.91    3.39
   6   6  -5   30.96    5.06
  -6  -6   5   21.42    3.39
   5   6  -5  144.80    9.77
   5   6  -5  123.61    6.20
  -5  -6   5  118.65    6.44
   4   6  -5    4.65    2.67
   4   6  -5    1.43    4.64
  -4  -6   5    4.75    2.76
   3   6  -5   26.95    4.91
   3   6  -5   24.26    4.69
   3   6  -5   23.32    2.96
  -3  -6   5   19.33    4.29
  -3  -6   5   26.53    3.20
   2   6  -5   48.32    3.54
   2   6  -5   50.60    5.33
   2   6  -5   52.31    5.03
  -2  -6   5   50.78    3.56
  -2  -6   5   45.29    3.55
   1   6  -5    3.36    3.93
   1   6  -5    3.02    2.16
   1   6  -5    4.52    3.72
  -1  -6   5    1.92    2.28
  -1  -6   5   -0.14    1.79
   0   6  -5    2.03    1.89
   0   6  -5    3.92    3.69
   0   6  -5    5.32    3.68
   0  -6   5   -2.27    1.61
   0  -6   5   -0.38    2.10
  -1   6  -5    2.37    1.90
  -1   6  -5   -0.41    3.57
  -1   6  -5   -0.90    3.56
   1  -6   5    0.01    1.81
   1  -6   5    0.30    1.46
  -2   6  -5    0.77    1.81
  -2   6  -5    3.75    3.87
  -2   6  -5    2.97    3.48
   2  -6   5    3.24    1.37
   2  -6   5    1.52    1.62
  -3   6  -5    3.41    3.36
  -3   6  -5    6.47    3.93
  -3   6  -5    5.32    1.83
  -4   6  -5    0.51    4.02
  -4   6  -5    2.13    3.28
  -5   6  -5    4.43    3.70
  -5   6  -5   -2.36    3.17
  -6   6  -5   21.94    4.08
  -6   6  -5   22.63    3.53
  -7   6  -5    1.91    3.75
  -7   6  -5    2.75    3.27
  -8   6  -5   34.18    4.15
  -8   6  -5   16.31    4.35
  -9   6  -5    3.46    3.78
  -9   6  -5    3.67    4.05
 -10   6  -5   11.15    4.09
 -11   6  -5   -9.94    4.07
  12   5  -5    3.57    3.26
 -12  -5   5    1.99    4.11
  11   5  -5    4.10    3.08
 -11  -5   5   -7.21    3.49
  10   5  -5    0.71    2.86
 -10  -5   5    1.15    3.49
   9   5  -5    1.27    2.83
  -9  -5   5    7.47    3.48
   8   5  -5   13.01    3.05
  -8  -5   5    8.42    3.32
   7   5  -5    1.86    2.62
  -7  -5   5    0.39    2.95
   6   5  -5   32.88    5.15
   6   5  -5   28.39    3.35
  -6  -5   5   22.12    3.60
   5   5  -5   39.50    3.59
   5   5  -5   36.02    5.24
  -5  -5   5   30.34    3.64
  -5  -5   5   37.67    5.31
   4   5  -5   44.21    3.60
   4   5  -5   57.76    5.39
   4   5  -5   47.97    4.99
  -4  -5   5   37.73    3.61
  -4  -5   5   52.02    5.24
   3   5  -5  133.42    8.73
   3   5  -5  131.74    6.03
   3   5  -5  144.40    8.53
  -3  -5   5  129.62    8.76
   2   5  -5   37.98    3.08
   2   5  -5   37.12    4.59
   2   5  -5   36.24    4.45
  -2  -5   5   37.00    3.17
  -2  -5   5   41.18    2.90
  -2  -5   5   34.35    4.15
   1   5  -5   19.58    3.85
   1   5  -5   22.10    2.48
   1   5  -5   24.07    3.83
  -1  -5   5   21.86    2.22
  -1  -5   5   19.07    2.49
   0   5  -5   18.01    2.21
   0   5  -5   18.96    3.56
   0  -5   5   18.22    2.33
   0  -5   5   18.41    1.97
   0  -5   5   20.91    2.34
  -1   5  -5   12.89    3.28
  -1   5  -5   10.87    1.91
  -1   5  -5    7.39    3.32
   1  -5   5    7.63    1.86
   1  -5   5   10.78    1.57
  -2   5  -5   24.97    3.76
  -2   5  -5   17.78    3.33
  -2   5  -5   21.41    2.07
   2  -5   5   22.93    1.81
   2  -5   5   17.96    1.59
  -3   5  -5   31.89    2.33
  -3   5  -5   32.82    3.55
  -3   5  -5   31.78    3.92
  -4   5  -5    3.61    1.57
  -4   5  -5    0.94    3.57
  -4   5  -5    1.73    2.80
  -5   5  -5   -2.15    2.84
  -5   5  -5   -4.04    3.65
  -6   5  -5    4.30    3.52
  -6   5  -5    9.31    3.02
  -7   5  -5   -0.81    3.33
  -7   5  -5    1.05    2.85
  -8   5  -5   -2.40    3.03
  -8   5  -5   -4.55    3.53
  -9   5  -5    5.55    3.81
  -9   5  -5   14.38    3.59
 -10   5  -5    7.22    4.03
 -10   5  -5    4.82    3.62
 -11   5  -5    1.26    3.92
 -12   5  -5    3.14    4.32
  12   4  -5    1.53    3.09
 -12  -4   5   -5.43    3.82
  11   4  -5   -3.30    2.83
 -11  -4   5    2.65    3.66
  10   4  -5   -0.32    2.81
 -10  -4   5   -1.52    3.35
   9   4  -5   10.13    3.01
  -9  -4   5   10.69    3.53
   8   4  -5   11.36    2.85
  -8  -4   5   -0.19    3.02
   7   4  -5    7.06    2.74
  -7  -4   5    8.14    3.07
   6   4  -5   18.46    4.91
   6   4  -5   11.71    2.93
  -6  -4   5   11.54    3.19
  -6  -4   5   26.46    5.20
   5   4  -5    0.44    2.40
   5   4  -5    1.21    3.78
   5   4  -5   -0.15    4.19
  -5  -4   5    1.14    2.69
  -5  -4   5    3.73    3.40
   4   4  -5   60.10    5.55
   4   4  -5   55.71    5.05
   4   4  -5   59.53    4.10
  -4  -4   5   57.57    4.34
  -4  -4   5   57.46    5.26
   3   4  -5   29.67    4.06
   3   4  -5   27.01    4.29
   3   4  -5   29.75    2.86
  -3  -4   5   29.50    3.00
  -3  -4   5   37.73    4.37
   2   4  -5   52.70    4.55
   2   4  -5   45.10    4.29
   2   4  -5   44.88    3.19
  -2  -4   5   44.96    3.23
  -2  -4   5   53.49    4.23
  -2  -4   5   45.88    3.25
   1   4  -5    4.08    3.14
   1   4  -5    6.00    2.99
   1   4  -5    2.26    1.83
  -1  -4   5    2.34    2.65
  -1  -4   5    5.15    1.66
  -1  -4   5    0.06    1.85
   0   4  -5   -0.78    1.53
   0   4  -5    6.07    2.88
   0   4  -5   -1.85    2.66
   0  -4   5    3.03    1.77
   0  -4   5    3.08    1.44
  -1   4  -5   19.76    3.08
  -1   4  -5   14.48    1.79
  -1   4  -5   17.18    2.94
   1  -4   5   16.66    1.63
   1  -4   5   19.34    1.90
  -2   4  -5   -0.92    2.43
  -2   4  -5    1.51    2.68
  -2   4  -5    1.04    1.34
   2  -4   5   -0.47    1.17
   2  -4   5    2.58    1.02
  -3   4  -5   -0.12    2.71
  -3   4  -5    4.21    2.43
  -3   4  -5    2.25    1.32
  -4   4  -5    0.21    1.30
  -4   4  -5    0.29    2.33
  -4   4  -5    0.70    2.88
  -5   4  -5    4.67    1.44
  -5   4  -5    1.38    2.97
  -5   4  -5    5.63    2.45
  -6   4  -5    0.02    2.51
  -6   4  -5    1.76    3.04
  -7   4  -5    9.98    3.32
  -7   4  -5   11.62    2.87
  -8   4  -5    8.85    3.33
  -8   4  -5   14.50    3.11
 -10   4  -5    3.76    3.39
 -10   4  -5   -2.86    3.71
 -11   4  -5   12.92    4.15
 -11   4  -5   10.65    3.78
 -12   4  -5    3.48    4.12
 -13   4  -5    1.29    4.05
  12   3  -5    3.70    3.21
  11   3  -5    1.39    2.87
 -11  -3   5   -7.42    3.40
  10   3  -5    5.33    2.87
 -10  -3   5    4.00    3.55
   9   3  -5   31.25    3.67
  -9  -3   5   37.36    4.28
   8   3  -5   17.78    3.09
  -8  -3   5   18.12    3.50
   7   3  -5   31.25    3.38
  -7  -3   5   26.13    3.73
  -7  -3   5   27.79    5.62
   6   3  -5    8.73    4.47
   6   3  -5    8.18    2.63
  -6  -3   5    7.94    4.84
  -6  -3   5    5.69    2.99
   5   3  -5   20.89    4.51
   5   3  -5   18.43    4.31
   5   3  -5   19.95    2.83
  -5  -3   5   20.65    3.10
  -5  -3   5   24.57    4.83
   4   3  -5  102.55    8.12
   4   3  -5  101.31    8.04
   4   3  -5  102.59    5.01
  -4  -3   5   96.43    5.11
   3   3  -5   42.41    4.04
   3   3  -5   42.46    4.45
   3   3  -5   40.29    3.09
  -3  -3   5   45.25    4.25
  -3  -3   5   41.24    3.27
   2   3  -5    4.11    3.11
   2   3  -5    1.28    1.80
   2   3  -5    5.80    2.88
  -2  -3   5    1.53    1.72
  -2  -3   5    1.06    1.98
  -2  -3   5    5.99    2.91
   1   3  -5   14.31    2.91
   1   3  -5   12.06    2.97
   1   3  -5   10.74    1.86
  -1  -3   5    9.51    1.73
  -1  -3   5   13.25    2.73
  -1  -3   5    9.83    1.93
   0   3  -5   35.32    3.31
   0   3  -5   31.46    2.29
   0   3  -5   33.62    3.38
   0  -3   5   36.23    2.65
   0  -3   5   32.90    2.37
  -1   3  -5    1.47    2.28
  -1   3  -5    0.32    2.38
  -1   3  -5    2.39    1.33
   1  -3   5   -0.69    1.35
   1  -3   5    3.02    1.18
  -2   3  -5   23.57    2.66
  -2   3  -5   21.32    2.61
  -2   3  -5   25.63    1.77
   2  -3   5   26.16    1.60
  -3   3  -5   30.82    1.98
  -3   3  -5   32.81    2.79
  -3   3  -5   29.28    2.55
  -4   3  -5   31.64    1.90
  -4   3  -5   30.33    2.84
  -4   3  -5   28.61    2.47
  -5   3  -5    3.54    1.10
  -5   3  -5    5.00    2.25
  -5   3  -5    2.71    1.88
  -6   3  -5    2.50    2.51
  -6   3  -5   -0.89    2.01
  -6   3  -5   -0.85    1.16
  -7   3  -5    1.05    2.35
  -7   3  -5   -0.73    2.84
  -8   3  -5   71.16    5.57
  -8   3  -5   55.41    5.14
  -9   3  -5   20.90    3.16
  -9   3  -5   17.80    3.47
 -10   3  -5    3.39    3.27
 -10   3  -5   -0.53    3.45
 -11   3  -5   -1.72    3.50
 -11   3  -5   -2.33    3.71
 -12   3  -5   -4.05    3.28
 -12   3  -5    2.17    4.12
 -13   3  -5   -0.51    3.76
  12   2  -5    1.71    3.14
  11   2  -5    3.46    2.83
 -11  -2   5   -3.02    3.54
  10   2  -5    3.72    2.78
 -10  -2   5   -5.14    3.37
   9   2  -5    1.69    2.62
  -9  -2   5   -1.02    3.22
   8   2  -5   -1.45    2.36
  -8  -2   5   -0.31    3.02
   7   2  -5   74.55    4.76
  -7  -2   5   77.63    5.48
  -7  -2   5   86.88    7.25
   6   2  -5    4.15    4.17
   6   2  -5    4.60    2.50
  -6  -2   5    4.38    2.88
  -6  -2   5    8.82    4.62
   5   2  -5   94.77    5.01
   5   2  -5   90.51    8.18
   5   2  -5   95.82    7.87
  -5  -2   5   88.39    8.23
  -5  -2   5   90.88    5.14
   4   2  -5   51.16    4.81
   4   2  -5   52.70    4.74
   4   2  -5   47.68    3.47
  -4  -2   5   51.19    3.86
  -4  -2   5   52.28    4.85
   3   2  -5  101.12    4.87
   3   2  -5  105.16    7.36
   3   2  -5  102.98    7.09
  -3  -2   5  114.94    5.15
  -3  -2   5  107.24    6.89
   2   2  -5  166.68    6.59
   2   2  -5  174.54    8.70
   2   2  -5  169.74    8.86
  -2  -2   5  175.97    6.59
  -2  -2   5  170.59    6.71
  -2  -2   5  163.70    8.44
   1   2  -5   37.69    2.75
   1   2  -5   35.79    3.64
   1   2  -5   30.39    3.30
  -1  -2   5   37.06    2.43
  -1  -2   5   40.67    3.39
  -1  -2   5   37.10    2.60
   0   2  -5   17.82    2.72
   0   2  -5   18.29    2.70
   0   2  -5   18.24    1.85
   0  -2   5   21.65    1.76
   0  -2   5   18.34    2.43
   0  -2   5   20.59    1.90
  -1   2  -5  158.73    5.74
  -1   2  -5  154.75    7.41
  -1   2  -5  156.81    7.46
   1  -2   5  162.55    5.63
   1  -2   5  153.55    5.59
  -2   2  -5   16.50    1.41
  -2   2  -5   16.88    2.19
  -2   2  -5   12.36    2.10
  -3   2  -5   98.42    4.98
  -3   2  -5   99.84    4.91
  -4   2  -5  123.15    4.25
  -6   2  -5   -0.01    0.91
  -7   2  -5    2.08    1.20
  -7   2  -5   -0.04    2.37
  -7   2  -5    1.64    2.00
  -8   2  -5   -0.91    2.53
  -8   2  -5    1.61    2.91
  -9   2  -5    7.82    3.19
  -9   2  -5   11.22    2.92
 -10   2  -5   29.28    3.60
 -10   2  -5   27.71    3.87
 -11   2  -5   -1.33    3.64
 -11   2  -5    4.92    3.15
 -12   2  -5    3.65    3.36
 -12   2  -5    9.20    4.06
 -13   2  -5    1.19    3.66
 -14   2  -5    6.66    4.20
  12   1  -5    2.41    2.95
  11   1  -5    2.39    2.91
 -11  -1   5   -1.27    3.59
  10   1  -5    0.65    2.60
 -10  -1   5   -0.40    3.40
   9   1  -5   -3.56    2.41
  -9  -1   5    4.39    3.36
   8   1  -5    3.45    2.51
  -8  -1   5   -0.51    4.95
  -8  -1   5    0.27    2.99
   7   1  -5    2.74    2.57
  -7  -1   5    7.58    3.16
  -7  -1   5    1.39    4.98
   6   1  -5   16.46    2.84
   6   1  -5   17.23    4.35
  -6  -1   5   15.61    3.16
  -6  -1   5   12.18    4.78
   5   1  -5   93.30    4.91
   5   1  -5   89.29    8.07
  -5  -1   5   90.88    6.17
  -5  -1   5   87.68    5.19
  -5  -1   5   91.34    6.60
  -5  -1   5   89.70    8.04
   4   1  -5    2.41    3.30
   4   1  -5    0.18    3.04
   4   1  -5    0.33    1.94
  -4  -1   5    1.59    3.28
  -4  -1   5    2.29    2.33
  -4  -1   5    3.57    3.27
  -4  -1   5   -2.86    2.90
   3   1  -5  124.95    7.76
   3   1  -5  127.10    5.47
   3   1  -5  134.91    7.70
  -3  -1   5  136.40    5.82
   2   1  -5  156.70    7.95
   2   1  -5  145.30    5.95
   2   1  -5  151.82    8.19
  -2  -1   5  137.04    7.79
  -2  -1   5  154.38    6.12
  -2  -1   5  148.62    5.95
   1   1  -5    1.99    2.38
   1   1  -5    0.66    1.53
   1   1  -5   -1.31    2.40
  -1  -1   5    1.45    1.68
  -1  -1   5    0.24    2.41
  -1  -1   5   -0.03    1.52
   0   1  -5   37.26    3.12
   0   1  -5   35.02    2.94
   0   1  -5   30.90    2.40
   0  -1   5   32.60    2.32
   0  -1   5   34.32    2.41
   0  -1   5   36.77    2.91
  -1   1  -5    9.39    2.14
  -1   1  -5   10.15    2.11
  -1   1  -5   10.46    1.40
   1  -1   5    9.16    1.36
   1  -1   5    9.74    1.17
  -2   1  -5   -1.32    0.95
  -2   1  -5    0.41    1.61
  -2   1  -5    0.05    1.64
  -3   1  -5    3.09    0.77
  -7   1  -5   45.20    2.27
  -7   1  -5   45.52    3.68
  -8   1  -5   20.76    1.86
  -8   1  -5   24.01    2.76
  -8   1  -5   18.10    2.71
  -9   1  -5    4.77    2.91
  -9   1  -5    2.31    3.18
  -9   1  -5   -1.09    2.75
 -10   1  -5    1.63    3.11
 -10   1  -5    0.69    2.73
 -11   1  -5    4.56    3.72
 -11   1  -5    1.32    3.02
 -12   1  -5   -3.30    3.09
 -12   1  -5   -4.77    3.84
 -13   1  -5   10.19    3.64
 -14   1  -5    1.62    4.05
  12   0  -5   -3.50    2.94
  11   0  -5   -0.59    2.75
  10   0  -5    2.64    2.66
 -10   0   5    7.19    3.57
   9   0  -5    4.00    2.67
  -9   0   5    4.59    3.23
   8   0  -5    2.64    2.46
  -8   0   5   11.39    4.84
  -8   0   5    5.90    3.14
   7   0  -5   31.35    3.46
  -7   0   5   43.64    5.69
  -7   0   5   34.96    3.93
   6   0  -5   92.59    5.27
  -6   0   5  110.37    7.36
  -6   0   5   98.70    5.59
   5   0  -5   17.88    2.63
   5   0  -5   13.09    3.92
  -5   0   5    8.87    3.88
  -5   0   5    9.17    2.75
  -5   0   5    9.95    3.98
   4   0  -5   13.39    3.49
   4   0  -5   10.60    3.19
   4   0  -5   15.07    2.42
  -4   0   5   12.56    3.46
  -4   0   5   18.02    2.66
  -4   0   5   16.30    3.55
   3   0  -5   86.16    6.46
   3   0  -5   86.96    6.41
   3   0  -5   82.75    4.30
  -3   0   5   85.89    6.47
  -3   0   5   81.45    4.50
  -3   0   5   83.42    6.33
   2   0  -5    5.50    2.63
   2   0  -5    7.76    2.82
   2   0  -5    7.39    1.89
  -2   0   5    9.41    2.72
  -2   0   5    9.78    2.08
  -2   0   5   10.89    2.39
   1   0  -5   25.90    2.99
   1   0  -5   23.77    2.98
   1   0  -5   32.58    2.31
  -1   0   5   28.33    2.95
  -1   0   5   31.70    2.37
  -1   0   5   28.79    2.21
  -1   0  -5   23.12    2.56
  -1   0  -5   23.39    2.69
  -1   0  -5   24.14    1.84
   1   0   5   24.59    1.78
   1   0   5   27.09    2.28
  -2   0  -5   44.09    3.55
  -2   0  -5   42.02    2.25
  -2   0  -5   39.72    2.69
   2   0   5   40.04    1.80
   2   0   5   45.40    1.87
  -3   0  -5   17.76    1.34
  -7   0  -5   41.91    3.46
  -7   0  -5   41.84    2.20
  -7   0  -5   47.44    3.57
  -8   0  -5   -1.29    1.37
  -8   0  -5    0.51    2.33
  -8   0  -5    1.74    2.30
  -9   0  -5    3.69    2.91
 -10   0  -5    7.75    3.08
 -10   0  -5    8.94    2.92
 -11   0  -5    0.65    3.21
 -11   0  -5   -3.96    2.96
 -12   0  -5   -2.69    4.01
 -12   0  -5    0.49    3.42
 -12   0  -5   -6.95    3.23
 -13   0  -5    3.01    3.63
 -14   0  -5   -6.86    3.83
 -15   0  -5   -0.89    4.35
  12  -1  -5   -5.91    2.76
  11  -1  -5   -3.22    2.57
  10  -1  -5    2.82    2.68
 -10   1   5   -0.80    3.35
   9  -1  -5    0.62    2.54
  -9   1   5   -1.35    3.22
   8  -1  -5    8.67    2.66
  -8   1   5   -3.35    2.93
  -8   1   5   -2.49    4.63
   7  -1  -5   -0.33    2.40
  -7   1   5   -0.84    2.97
  -7   1   5   -3.86    4.45
   6  -1  -5   10.21    2.70
   6  -1  -5   16.19    4.26
  -6   1   5    9.58    4.58
  -6   1   5   10.01    3.06
   5  -1  -5    1.35    2.24
   5  -1  -5   -1.21    2.93
  -5   1   5    3.71    2.50
  -5   1   5    0.64    3.88
  -5   1   5    1.87    3.80
   4  -1  -5   25.99    2.73
   4  -1  -5   21.97    3.79
   4  -1  -5   30.84    3.76
  -4   1   5   26.96    4.01
  -4   1   5   27.39    4.02
  -4   1   5   25.16    2.89
   3  -1  -5   -2.53    2.59
   3  -1  -5   -1.73    2.80
   3  -1  -5   -1.33    1.81
  -3   1   5   -0.43    2.80
  -3   1   5    1.72    2.04
  -3   1   5   -2.41    2.85
   2  -1  -5  120.58    5.14
   2  -1  -5  115.97    7.22
   2  -1  -5  123.26    7.09
  -2   1   5  123.10    5.29
  -2   1   5  122.96    7.38
  -2   1   5  121.63    6.96
   1  -1  -5  113.41    4.88
   1  -1  -5  118.80    6.53
   1  -1  -5  124.24    6.76
   1  -1  -5  120.04    6.88
  -1   1   5  121.90    4.93
  -1   1   5  119.06    5.02
  -1   1   5  118.94    6.75
  -1   1   5  118.96    6.62
   0  -1  -5   24.49    2.74
   0  -1  -5   29.89    3.29
   0  -1  -5   25.08    2.12
   0   1   5   29.41    2.83
   0   1   5   24.94    2.12
   0   1   5   27.35    1.97
  -1  -1  -5   14.95    1.60
  -1  -1  -5   14.36    2.19
  -1  -1  -5   12.47    2.53
   1   1   5   16.01    2.08
   1   1   5   15.30    1.53
   1   1   5   17.73    1.66
  -2  -1  -5   38.19    2.67
  -2  -1  -5   39.39    2.29
  -2  -1  -5   38.64    3.57
   2   1   5   42.07    3.18
   2   1   5   39.87    2.14
   2   1   5   38.18    2.01
  -3  -1  -5    6.95    1.59
  -3  -1  -5    8.61    1.60
  -3  -1  -5   10.49    1.06
  -6  -1  -5   62.97    2.58
  -7  -1  -5    0.70    1.84
  -7  -1  -5   -0.78    1.74
  -7  -1  -5    1.41    1.24
  -8  -1  -5    0.04    2.35
  -8  -1  -5   -0.71    2.39
  -8  -1  -5   -0.91    1.52
  -9  -1  -5    9.52    2.93
  -9  -1  -5    7.02    1.94
  -9  -1  -5    6.72    2.98
 -10  -1  -5    6.92    3.27
 -10  -1  -5    3.29    3.23
 -11  -1  -5    0.61    3.22
 -11  -1  -5   -0.16    3.27
 -12  -1  -5    1.77    3.56
 -12  -1  -5    3.72    3.58
 -13  -1  -5    2.75    3.76
 -14  -1  -5   -0.12    4.02
 -15  -1  -5    2.57    4.61
  12  -2  -5    0.41    2.89
  11  -2  -5    0.64    2.79
  10  -2  -5   -0.50    2.63
   9  -2  -5    1.65    2.52
  -9   2   5    1.96    3.22
   8  -2  -5   -1.75    2.39
  -8   2   5   -1.99    4.73
  -8   2   5   -2.58    2.85
   7  -2  -5    2.32    2.48
  -7   2   5    0.92    4.41
  -7   2   5   -0.90    2.85
   6  -2  -5   10.35    2.69
  -6   2   5   10.42    3.03
  -6   2   5    9.45    4.59
   5  -2  -5    1.29    3.68
   5  -2  -5    1.20    2.29
  -5   2   5    7.29    4.06
  -5   2   5   -1.06    4.12
  -5   2   5   -0.52    2.53
   4  -2  -5   18.94    3.57
   4  -2  -5   23.10    2.67
  -4   2   5   23.78    2.83
  -4   2   5   21.64    4.12
  -4   2   5   19.62    4.03
   3  -2  -5    8.69    3.49
   3  -2  -5    5.95    2.98
   3  -2  -5    3.89    1.99
   3  -2  -5    6.38    2.93
  -3   2   5    2.56    2.05
  -3   2   5    3.22    3.22
  -3   2   5    5.08    3.13
   2  -2  -5  125.82    7.58
   2  -2  -5  128.08    5.44
   2  -2  -5  134.58    7.35
   2  -2  -5  122.81    7.60
  -2   2   5  133.64    5.56
  -2   2   5  134.15    7.55
  -2   2   5  126.75    7.32
   1  -2  -5   47.35    4.03
   1  -2  -5   46.17    2.90
   1  -2  -5   47.29    3.61
  -1   2   5   42.31    2.83
  -1   2   5   34.35    3.38
   0  -2  -5    1.99    1.54
   0   2   5   -1.15    1.62
   0   2   5   -1.75    1.41
  -1  -2  -5    0.12    2.15
  -1  -2  -5    1.76    1.39
  -1  -2  -5    1.39    2.46
   1   2   5    3.77    2.08
   1   2   5    0.53    1.56
   1   2   5   -1.15    1.24
  -2  -2  -5   91.44    3.75
  -2  -2  -5   82.67    5.23
  -2  -2  -5   93.23    5.21
   2   2   5   90.92    3.60
   2   2   5   91.70    3.77
   2   2   5   90.56    5.05
  -3  -2  -5  874.93   33.75
  -3  -2  -5  861.55   28.10
  -3  -2  -5  843.29   33.66
   3   2   5  876.25   28.01
   3   2   5  892.77   28.03
  -4  -2  -5    3.72    1.09
  -4  -2  -5    8.63    1.93
  -4  -2  -5    8.93    1.66
  -4  -2  -5    5.91    1.15
  -5  -2  -5   23.12    1.72
  -5  -2  -5   24.28    2.04
  -5  -2  -5   26.15    2.13
  -6  -2  -5   24.01    2.38
  -6  -2  -5   32.64    2.03
  -6  -2  -5   25.40    2.27
  -7  -2  -5   57.43    4.24
  -7  -2  -5   56.31    4.19
  -7  -2  -5   60.34    2.87
  -8  -2  -5   14.15    2.60
  -8  -2  -5   14.81    1.90
  -8  -2  -5   13.17    2.86
  -9  -2  -5    2.15    3.00
  -9  -2  -5    4.77    3.10
  -9  -2  -5    2.65    1.95
 -10  -2  -5    1.65    3.37
 -10  -2  -5    2.07    3.44
 -11  -2  -5    5.57    3.45
 -11  -2  -5    4.66    3.49
 -12  -2  -5    6.62    3.85
 -12  -2  -5    6.25    3.74
 -13  -2  -5    9.07    4.12
 -14  -2  -5    2.49    4.11
 -15  -2  -5   -4.90    4.40
  11  -3  -5    6.16    3.04
  10  -3  -5    5.77    2.87
   9  -3  -5    3.50    2.70
  -9   3   5    4.71    3.31
   8  -3  -5    5.14    2.59
  -8   3   5   -1.10    2.99
  -8   3   5    4.16    4.81
   7  -3  -5    3.79    2.53
  -7   3   5    3.33    4.53
  -7   3   5    3.69    2.92
   6  -3  -5    9.86    2.71
  -6   3   5    6.92    4.68
  -6   3   5    7.00    2.99
   5  -3  -5   53.44    5.10
   5  -3  -5   45.73    3.66
  -5   3   5   51.10    3.94
  -5   3   5   44.64    5.29
  -5   3   5   56.06    5.51
   4  -3  -5   51.35    4.41
   4  -3  -5   47.24    3.56
  -4   3   5   52.47    4.00
  -4   3   5   57.99    5.17
   3  -3  -5   -1.21    1.91
   3  -3  -5    1.88    3.50
   3  -3  -5   -1.20    2.92
  -3   3   5    2.85    3.01
  -3   3   5    3.52    2.23
  -3   3   5    4.70    3.14
   2  -3  -5   44.83    3.13
   2  -3  -5   43.30    4.04
   2  -3  -5   54.96    4.77
  -2   3   5   50.54    3.27
  -2   3   5   41.10    3.95
  -2   3   5   42.32    3.96
   1  -3  -5    8.31    2.64
   1  -3  -5   12.55    3.23
   1  -3  -5    8.08    1.94
  -1   3   5    5.73    1.94
  -1   3   5    9.98    2.67
  -1   3   5    5.64    2.64
   0  -3  -5    2.33    2.77
   0  -3  -5    3.23    2.36
   0  -3  -5    0.60    1.62
   0   3   5   -0.90    1.69
   0   3   5    0.97    1.48
   0   3   5   -0.69    1.61
   0   3   5   -2.22    2.29
  -2  -3  -5   45.34    3.27
  -2  -3  -5   38.35    2.65
  -2  -3  -5   35.86    3.02
   2   3   5   42.05    2.56
   2   3   5   40.71    2.67
   2   3   5   42.05    3.05
  -3  -3  -5  473.18   19.09
  -3  -3  -5  478.21   19.07
  -3  -3  -5  472.92   15.80
   3   3   5  472.86   15.73
   3   3   5  477.19   15.74
   3   3   5  494.26   19.02
  -4  -3  -5   91.01    4.93
  -4  -3  -5   81.00    3.50
  -4  -3  -5   77.78    3.57
  -4  -3  -5   77.88    5.00
   4   3   5   82.35    3.26
   4   3   5   81.33    3.32
  -5  -3  -5  165.84    7.52
  -5  -3  -5  166.42    7.56
  -5  -3  -5  164.86    5.91
   5   3   5  162.65    5.67
   5   3   5  164.69    5.71
  -6  -3  -5    3.43    2.24
  -6  -3  -5    5.85    2.02
  -6  -3  -5    3.91    1.42
   6   3   5    3.38    0.97
   6   3   5    3.69    1.04
  -7  -3  -5   85.04    5.39
  -7  -3  -5   82.66    5.41
  -7  -3  -5   85.56    3.80
   7   3   5   90.32    3.26
  -8  -3  -5   77.09    3.75
  -8  -3  -5   77.49    5.50
  -8  -3  -5   72.03    5.58
  -9  -3  -5   25.59    2.56
  -9  -3  -5   26.00    3.95
  -9  -3  -5   25.14    3.46
 -10  -3  -5   10.38    3.59
 -10  -3  -5    2.21    4.00
 -11  -3  -5   -1.20    3.41
 -11  -3  -5    0.46    3.64
 -12  -3  -5   16.35    4.06
 -13  -3  -5    7.16    4.37
 -14  -3  -5   -5.74    4.27
 -15  -3  -5   -4.18    4.79
  11  -4  -5    4.62    3.00
  10  -4  -5    4.50    2.83
   9  -4  -5    2.97    2.59
   8  -4  -5    7.25    2.76
  -8   4   5   10.09    5.08
  -8   4   5    4.64    3.20
   7  -4  -5    7.55    2.60
  -7   4   5    5.87    2.91
  -7   4   5   12.93    4.85
   6  -4  -5   13.18    2.81
  -6   4   5   12.83    3.20
  -6   4   5   15.64    4.81
   5  -4  -5    2.88    2.47
   5  -4  -5    3.88    3.95
  -5   4   5    5.64    4.16
  -5   4   5    3.22    2.88
   4  -4  -5   10.19    4.24
   4  -4  -5    0.25    3.47
   4  -4  -5    2.14    2.33
  -4   4   5    1.70    3.89
  -4   4   5   -0.99    2.43
  -4   4   5    3.65    3.89
   3  -4  -5   15.81    2.57
  -3   4   5   15.15    3.76
  -3   4   5   17.22    2.56
  -3   4   5   15.08    3.82
   2  -4  -5   58.66    4.46
   2  -4  -5   49.93    3.63
   2  -4  -5   74.00    5.21
  -2   4   5   54.49    4.53
  -2   4   5   48.54    3.62
  -2   4   5   54.52    4.50
   1  -4  -5   78.44    6.40
   1  -4  -5   94.59    6.50
   1  -4  -5   88.33    4.38
  -1   4   5   98.35    6.58
  -1   4   5   90.40    4.29
  -1   4   5   82.98    6.37
   0  -4  -5   17.09    2.14
   0  -4  -5   16.63    2.81
   0  -4  -5   20.18    3.54
   0   4   5   21.02    3.01
   0   4   5   17.43    2.83
   0   4   5   19.58    2.19
  -1  -4  -5   13.63    2.59
  -1  -4  -5   18.53    2.02
  -1  -4  -5   16.83    3.16
   1   4   5   15.43    2.64
   1   4   5   15.32    1.95
   1   4   5   17.96    1.90
   1   4   5   14.13    2.51
  -2  -4  -5  149.05    7.39
  -2  -4  -5  142.08    5.63
  -2  -4  -5  138.96    7.22
   2   4   5  144.74    5.58
   2   4   5  150.38    7.37
   2   4   5  144.51    5.61
  -3  -4  -5    0.83    1.43
  -3  -4  -5   -0.19    2.09
  -3  -4  -5   -0.07    2.51
   3   4   5   -0.18    2.06
   3   4   5    0.90    1.46
   3   4   5    2.65    1.43
   3   4   5    1.15    1.41
  -4  -4  -5  105.70    5.99
  -4  -4  -5   97.78    4.34
  -4  -4  -5  100.56    5.93
   4   4   5  102.60    4.12
   4   4   5   99.65    4.09
   4   4   5   95.60    5.64
  -5  -4  -5   84.64    3.77
  -5  -4  -5   83.55    5.41
  -5  -4  -5   81.11    5.24
   5   4   5   84.94    3.48
   5   4   5   81.99    3.59
  -6  -4  -5   25.75    2.18
  -6  -4  -5   38.55    3.37
  -6  -4  -5   31.35    2.96
   6   4   5   31.77    2.13
   6   4   5   30.00    2.19
  -7  -4  -5   64.77    5.21
  -7  -4  -5   60.90    3.32
  -7  -4  -5   69.35    5.36
   7   4   5   60.91    3.04
   7   4   5   61.76    2.95
  -8  -4  -5   20.46    3.84
  -8  -4  -5   20.27    2.36
  -8  -4  -5   18.82    3.16
   8   4   5   23.03    1.83
   8   4   5   21.45    1.86
  -9  -4  -5    8.85    3.23
  -9  -4  -5    3.94    2.31
  -9  -4  -5   11.06    3.96
   9   4   5    5.96    1.53
   9   4   5    6.88    1.58
 -10  -4  -5   -5.46    2.38
 -10  -4  -5    2.55    4.29
 -10  -4  -5    1.35    3.58
  10   4   5    3.33    1.56
  10   4   5    1.98    1.59
 -11  -4  -5    1.67    3.53
 -11  -4  -5    3.41    3.83
  11   4   5   -1.55    1.43
  11   4   5   -2.20    1.39
 -12  -4  -5    7.78    4.00
 -12  -4  -5    3.26    4.03
  12   4   5    4.78    1.44
 -13  -4  -5   -2.52    4.24
 -14  -4  -5    3.82    4.50
 -15  -4  -5   -2.03    4.76
 -16  -4  -5   -1.33    5.13
  10  -5  -5    5.65    2.91
   9  -5  -5    1.45    2.68
   8  -5  -5    8.53    2.82
  -8   5   5    9.35    5.18
  -8   5   5    4.74    3.20
   7  -5  -5    3.52    2.55
  -7   5   5    2.61    4.62
  -7   5   5    2.01    2.93
   6  -5  -5    0.13    2.45
  -6   5   5    6.22    4.28
  -6   5   5    1.19    2.91
   5  -5  -5    3.49    2.58
  -5   5   5    8.78    2.99
  -5   5   5    9.36    4.64
   4  -5  -5   14.33    2.82
   4  -5  -5   15.10    4.90
   4  -5  -5   12.10    3.99
  -4   5   5   19.32    4.49
  -4   5   5   15.57    4.41
  -4   5   5   11.93    2.87
   3  -5  -5   23.23    4.66
   3  -5  -5   18.43    2.82
  -3   5   5   22.62    4.16
  -3   5   5   20.40    2.94
  -3   5   5   22.66    4.24
   2  -5  -5   -3.07    2.76
   2  -5  -5   -1.38    2.07
  -2   5   5    1.12    2.18
  -2   5   5   -1.97    3.36
  -2   5   5   -0.36    3.26
   1  -5  -5  104.94    7.08
   1  -5  -5   93.96    6.78
   1  -5  -5  104.84    5.00
  -1   5   5  101.30    4.82
  -1   5   5  100.08    7.00
  -1   5   5  110.68    7.08
   0  -5  -5   -0.97    1.79
   0  -5  -5    0.82    3.29
   0  -5  -5    1.31    2.62
   0   5   5    0.25    2.65
   0   5   5    3.56    2.90
   0   5   5    3.71    1.91
  -1  -5  -5   85.63    6.19
  -1  -5  -5   67.43    5.80
  -1  -5  -5   70.09    3.89
   1   5   5   66.27    3.80
   1   5   5   72.89    5.77
   1   5   5   73.10    5.80
  -2  -5  -5    6.33    2.90
  -2  -5  -5   11.94    2.59
  -2  -5  -5   11.70    1.91
   2   5   5   10.48    1.85
   2   5   5    7.93    2.61
   2   5   5    8.41    1.86
  -3  -5  -5    4.35    1.71
  -3  -5  -5   -0.13    2.35
  -3  -5  -5    3.66    2.87
   3   5   5    6.38    1.77
   3   5   5    3.77    1.64
   3   5   5    7.49    2.47
   3   5   5    6.00    1.70
  -4  -5  -5   98.27    4.46
  -4  -5  -5   98.60    6.16
  -4  -5  -5   99.34    6.40
   4   5   5   90.01    6.10
   4   5   5   94.57    4.22
   4   5   5   95.62    4.18
  -5  -5  -5   49.48    3.27
  -5  -5  -5   45.27    3.61
  -5  -5  -5   45.15    3.06
  -5  -5  -5   49.01    4.10
   5   5   5   48.88    2.88
   5   5   5   44.82    2.85
   5   5   5   45.38    3.52
  -6  -5  -5   49.31    3.86
  -6  -5  -5   51.00    4.19
  -6  -5  -5   51.63    3.24
   6   5   5   55.13    3.08
   6   5   5   56.84    3.07
  -7  -5  -5   11.16    2.92
  -7  -5  -5    9.76    2.05
  -7  -5  -5    9.55    3.46
   7   5   5   15.24    1.82
   7   5   5   11.14    1.83
  -8  -5  -5   12.72    2.37
  -8  -5  -5   14.38    3.25
  -8  -5  -5   13.73    4.03
   8   5   5   13.11    1.92
  -9  -5  -5    2.90    3.37
  -9  -5  -5    1.38    2.35
  -9  -5  -5    1.74    4.20
   9   5   5   -1.12    1.67
   9   5   5   -0.43    1.70
 -10  -5  -5    7.61    2.73
 -10  -5  -5    2.66    4.93
 -10  -5  -5   10.37    3.73
  10   5   5    9.36    1.94
  10   5   5    8.23    1.97
 -11  -5  -5   14.49    3.93
 -11  -5  -5   15.02    4.73
  11   5   5   18.01    2.06
 -12  -5  -5    0.99    4.23
  12   5   5    1.42    1.70
 -13  -5  -5    1.42    4.47
  13   5   5    0.63    1.67
 -14  -5  -5   -4.47    4.49
  14   5   5   -0.17    1.52
 -15  -5  -5    0.38    4.92
 -16  -5  -5    2.10    5.47
  10  -6  -5    0.41    2.92
   9  -6  -5    3.85    2.84
   8  -6  -5    5.50    2.76
   7  -6  -5    1.89    2.63
  -7   6   5   -2.00    4.39
  -7   6   5   -0.68    3.04
   6  -6  -5    0.76    2.49
  -6   6   5    0.65    4.42
  -6   6   5    2.25    2.82
   5  -6  -5   -0.24    2.44
  -5   6   5   -6.87    4.16
  -5   6   5    3.99    2.83
   4  -6  -5    4.39    2.71
  -4   6   5    5.66    4.49
  -4   6   5    4.22    2.87
   3  -6  -5   -1.12    4.24
   3  -6  -5    1.44    2.50
  -3   6   5    1.89    4.15
  -3   6   5    1.62    2.60
  -3   6   5   -2.00    4.07
   2  -6  -5   32.06    3.10
   2  -6  -5   34.77    4.77
  -2   6   5   32.03    3.23
  -2   6   5   34.47    4.43
  -2   6   5   32.16    4.53
   1  -6  -5   16.12    2.53
   1  -6  -5   10.86    4.06
  -1   6   5   11.54    3.58
  -1   6   5   13.65    3.69
  -1   6   5    8.79    2.34
   0  -6  -5    3.71    2.10
   0  -6  -5    0.91    3.47
   0  -6  -5   -3.61    2.71
   0   6   5    1.14    1.96
   0   6   5    2.82    3.21
   0   6   5   -0.36    2.91
  -1  -6  -5   47.14    4.48
  -1  -6  -5   39.51    2.97
  -1  -6  -5   37.52    3.65
   1   6   5   37.37    3.68
   1   6   5   36.97    3.91
   1   6   5   40.60    2.99
  -2  -6  -5   57.61    4.54
  -2  -6  -5   43.12    3.28
  -2  -6  -5   46.49    3.94
   2   6   5   51.25    3.98
   2   6   5   44.18    3.34
  -3  -6  -5   49.43    4.01
  -3  -6  -5   49.12    3.68
  -3  -6  -5   59.63    4.65
   3   6   5   47.52    4.07
   3   6   5   55.76    3.36
  -4  -6  -5    4.55    1.92
  -4  -6  -5    3.64    3.25
  -4  -6  -5    7.30    2.67
   4   6   5    0.35    2.58
   4   6   5    3.96    1.78
   4   6   5    2.95    1.82
  -5  -6  -5   56.51    3.79
  -5  -6  -5   56.83    3.61
  -5  -6  -5   56.30    4.53
  -5  -6  -5   54.32    4.25
   5   6   5   63.28    3.49
   5   6   5   63.98    5.77
   5   6   5   59.95    3.54
  -6  -6  -5   13.41    3.71
  -6  -6  -5   15.54    2.33
  -6  -6  -5   11.57    2.97
   6   6   5   16.26    2.10
   6   6   5   16.39    2.15
   6   6   5   18.02    3.06
  -7  -6  -5    6.34    3.92
  -7  -6  -5    1.14    2.10
  -7  -6  -5   -3.52    2.88
   7   6   5   -0.92    1.75
   7   6   5   -2.10    1.77
  -8  -6  -5   43.43    5.10
  -8  -6  -5   38.17    3.16
  -8  -6  -5   36.62    4.06
   8   6   5   36.54    2.77
   8   6   5   34.95    2.75
  -9  -6  -5    5.97    3.57
  -9  -6  -5    5.02    2.63
  -9  -6  -5    9.87    4.79
   9   6   5   12.19    2.10
   9   6   5    6.51    2.07
 -10  -6  -5   -5.12    5.01
 -10  -6  -5   -0.53    3.60
 -10  -6  -5   -1.34    2.64
  10   6   5    1.30    2.00
 -11  -6  -5    4.32    4.13
 -11  -6  -5    5.91    3.78
  11   6   5   10.38    2.10
 -12  -6  -5    3.52    4.51
  12   6   5    1.32    1.94
 -13  -6  -5   -2.67    4.68
  13   6   5    0.08    1.89
 -14  -6  -5   -2.53    4.90
  14   6   5    0.39    1.83
 -15  -6  -5    0.29    5.35
  15   6   5   -1.33    1.79
 -16  -6  -5   -5.01    5.70
   9  -7  -5    5.22    2.98
   8  -7  -5    3.09    2.73
   7  -7  -5   11.50    3.02
  -7   7   5   19.47    5.32
   6  -7  -5    6.01    2.71
  -6   7   5    1.58    2.97
  -6   7   5    3.29    4.67
   5  -7  -5   -0.87    2.35
  -5   7   5    6.23    4.44
  -5   7   5    3.34    2.84
   4  -7  -5   15.03    2.92
  -4   7   5    7.52    2.98
  -4   7   5   11.85    4.67
   3  -7  -5   20.81    3.23
  -3   7   5   23.77    3.38
  -3   7   5   26.84    5.10
   2  -7  -5   16.40    2.93
   2  -7  -5   25.02    5.18
  -2   7   5   15.29    4.50
  -2   7   5   24.55    3.12
   1  -7  -5   -0.29    2.32
   1  -7  -5    1.75    2.59
  -1   7   5   -0.29    2.33
  -1   7   5    2.56    3.71
  -1   7   5    6.88    3.98
   0  -7  -5   12.03    3.94
   0  -7  -5   14.47    2.59
   0   7   5   12.00    3.89
   0   7   5   14.92    2.60
   0   7   5   16.21    3.79
  -1  -7  -5   16.86    4.14
  -1  -7  -5   11.36    3.29
  -1  -7  -5   12.88    2.39
   1   7   5    9.45    3.23
   1   7   5   17.94    3.72
   1   7   5   11.37    2.38
  -2  -7  -5   24.33    2.65
  -2  -7  -5   27.19    3.53
  -2  -7  -5   29.64    4.20
   2   7   5   23.04    3.72
   2   7   5   22.84    3.59
   2   7   5   27.67    2.70
  -3  -7  -5   17.51    2.48
  -3  -7  -5   25.22    3.98
  -3  -7  -5   23.02    3.36
   3   7   5   19.36    2.40
  -4  -7  -5   21.88    3.31
  -4  -7  -5   27.04    2.72
  -4  -7  -5   25.59    3.90
   4   7   5   16.52    3.45
   4   7   5   22.62    2.50
  -5  -7  -5  129.41    8.57
  -5  -7  -5  144.35    8.18
  -5  -7  -5  136.00    6.09
   5   7   5  136.67    8.28
   5   7   5  131.80    5.75
  -6  -7  -5  170.73    9.64
  -6  -7  -5  165.31    7.04
  -6  -7  -5  160.96    6.88
  -6  -7  -5  175.63    9.29
   6   7   5  170.47    6.83
   6   7   5  187.01    9.42
   6   7   5  153.34    6.61
  -7  -7  -5   15.89    4.34
  -7  -7  -5   14.43    3.48
  -7  -7  -5   12.84    2.71
   7   7   5    7.22    2.18
   7   7   5   15.15    3.48
   7   7   5   16.31    2.47
  -8  -7  -5   16.81    5.00
  -8  -7  -5   23.58    3.93
  -8  -7  -5   20.79    2.96
   8   7   5   23.29    2.53
   8   7   5   25.95    2.66
  -9  -7  -5   -1.01    3.68
  -9  -7  -5    4.14    5.16
  -9  -7  -5    0.21    2.64
   9   7   5    3.39    2.14
 -10  -7  -5    4.19    2.96
 -10  -7  -5   -3.51    3.63
 -10  -7  -5    2.26    5.24
  10   7   5    3.25    2.08
  11   7   5    4.90    2.12
 -12  -7  -5   -1.77    4.55
  12   7   5    3.42    2.08
 -13  -7  -5   -1.23    4.72
  13   7   5    5.63    2.23
 -14  -7  -5   -0.83    4.76
  14   7   5    1.38    2.10
 -15  -7  -5   -2.20    5.32
  15   7   5    1.22    2.07
 -16  -7  -5   -2.35    5.61
  16   7   5   -0.32    1.99
   9  -8  -5    2.07    2.98
   8  -8  -5    3.04    2.82
   7  -8  -5    4.85    2.79
   6  -8  -5    7.17    2.88
  -6   8   5    5.59    4.91
   5  -8  -5    6.18    2.77
  -5   8   5    8.86    3.22
  -5   8   5    7.81    4.83
   4  -8  -5   -3.23    2.52
  -4   8   5   -0.57    4.44
  -4   8   5   -1.09    2.73
   3  -8  -5    4.33    2.68
  -3   8   5   -6.05    4.21
  -3   8   5   -2.18    2.82
   2  -8  -5    6.80    2.85
  -2   8   5    4.20    4.70
  -2   8   5    5.87    2.87
   1  -8  -5    4.81    4.38
   1  -8  -5    2.82    2.66
  -1   8   5   10.73    4.51
  -1   8   5    6.99    4.22
  -1   8   5    2.08    2.62
   0  -8  -5    2.32    2.52
   0  -8  -5   -0.77    2.27
   0   8   5    0.86    4.09
   0   8   5    3.20    2.55
   0   8   5   -0.78    3.70
  -1  -8  -5   10.33    4.27
  -1  -8  -5    7.64    2.52
   1   8   5    7.28    3.69
   1   8   5   13.17    2.70
   1   8   5    9.44    4.00
  -2  -8  -5   17.54    4.18
  -2  -8  -5   15.23    2.62
  -2  -8  -5   16.32    3.63
   2   8   5   11.82    3.83
   2   8   5   10.78    2.59
   2   8   5   12.57    3.94
  -3  -8  -5   28.11    4.51
  -3  -8  -5   18.78    3.64
  -3  -8  -5   17.43    2.68
   3   8   5   18.40    2.65
   3   8   5   24.86    3.97
  -4  -8  -5   -1.94    3.09
  -4  -8  -5    0.61    4.16
  -4  -8  -5    0.16    2.30
   4   8   5   -0.61    2.13
   4   8   5    0.71    1.57
  -5  -8  -5  163.67    7.22
  -5  -8  -5  174.56   10.26
  -5  -8  -5  167.58    9.49
   5   8   5  170.19    9.90
   5   8   5  162.38    6.91
  -6  -8  -5   93.94    8.16
  -6  -8  -5   82.44    5.06
  -6  -8  -5   80.36    7.20
  -6  -8  -5   69.89    4.69
   6   8   5   90.20    7.84
   6   8   5   72.35    4.37
  -7  -8  -5   48.56    3.92
  -7  -8  -5   54.66    4.99
  -7  -8  -5   64.94    6.24
   7   8   5   54.46    4.94
   7   8   5   61.16    3.93
  -8  -8  -5   16.53    3.99
  -8  -8  -5   19.45    5.24
  -8  -8  -5   14.47    3.08
   8   8   5    8.93    2.42
  -9  -8  -5   -0.19    2.84
  -9  -8  -5    2.29    5.54
   9   8   5    0.19    2.20
 -10  -8  -5   23.43    5.81
 -10  -8  -5   19.17    3.30
  10   8   5   18.10    2.64
 -11  -8  -5   45.77    6.27
 -11  -8  -5   42.07    4.06
  11   8   5   38.36    3.25
 -12  -8  -5    3.09    5.12
  12   8   5    9.38    2.47
 -13  -8  -5   -3.01    5.17
  13   8   5    2.45    2.30
 -14  -8  -5   -7.70    5.21
  14   8   5    2.81    2.34
 -15  -8  -5   -5.29    5.68
  15   8   5   -2.01    2.28
   8  -9  -5   20.87    3.47
   7  -9  -5    7.47    2.97
   6  -9  -5    6.12    2.84
   5  -9  -5    2.47    2.85
  -5   9   5   -3.30    3.08
  -5   9   5    1.92    4.94
   4  -9  -5   -1.84    2.68
  -4   9   5   -2.57    2.82
  -4   9   5   -1.36    4.63
   3  -9  -5   -4.68    2.47
  -3   9   5   -2.62    2.78
  -3   9   5   -3.07    4.47
   2  -9  -5   11.40    2.94
  -2   9   5    7.34    2.89
  -2   9   5   17.03    4.77
   1  -9  -5   11.20    2.99
  -1   9   5    7.00    4.94
  -1   9   5   10.66    2.99
   0  -9  -5    8.24    4.61
   0  -9  -5    8.43    2.91
   0   9   5    3.36    2.79
   0   9   5    5.56    4.53
  -1  -9  -5   25.64    3.26
  -1  -9  -5   28.49    5.17
   1   9   5   27.59    3.27
   1   9   5   32.76    4.99
  -2  -9  -5   11.53    2.85
  -2  -9  -5   22.94    4.77
   2   9   5   14.60    4.12
   2   9   5   17.27    4.65
   2   9   5   12.43    2.74
  -3  -9  -5    0.98    2.56
  -3  -9  -5    4.60    3.62
  -3  -9  -5   14.53    4.82
   3   9   5    3.27    4.02
   3   9   5    1.38    2.44
  -4  -9  -5    5.54    2.70
  -4  -9  -5    6.93    3.64
  -4  -9  -5    4.85    4.97
   4   9   5    6.31    2.50
   4   9   5    0.82    3.98
  -5  -9  -5   74.62    6.35
  -5  -9  -5   62.51    5.33
  -5  -9  -5   64.50    4.46
   5   9   5   61.29    4.30
   5   9   5   60.49    5.17
  -6  -9  -5   -1.33    3.56
  -6  -9  -5   -3.40    4.79
  -6  -9  -5   -1.00    2.82
   6   9   5    2.41    3.95
   6   9   5   -0.55    2.33
  -7  -9  -5   57.50    4.43
  -7  -9  -5   61.66    4.67
  -7  -9  -5   61.02    6.37
   7   9   5   68.37    4.36
  -8  -9  -5    3.03    3.00
  -8  -9  -5    6.53    5.66
   8   9   5    3.05    2.38
  -9  -9  -5   -1.36    5.08
  -9  -9  -5   -1.30    2.96
   9   9   5   -1.44    2.23
 -10  -9  -5   13.02    3.31
 -10  -9  -5    7.15    5.64
  10   9   5   14.09    2.64
 -11  -9  -5   13.39    3.37
 -11  -9  -5   21.14    6.36
  11   9   5   16.63    2.75
 -12  -9  -5    2.17    5.24
  12   9   5    2.01    2.38
 -13  -9  -5   -0.26    5.28
  13   9   5   -1.15    2.41
 -14  -9  -5    6.95    5.78
  14   9   5   -3.36    2.38
  15   9   5    3.08    2.62
   7 -10  -5   11.35    3.24
   6 -10  -5    9.35    3.07
   5 -10  -5    7.34    3.13
   4 -10  -5    1.50    2.89
  -4  10   5   -3.30    3.04
   3 -10  -5   -2.73    2.63
  -3  10   5    2.10    4.86
  -3  10   5    1.80    3.03
   2 -10  -5    5.65    2.84
  -2  10   5    7.05    4.75
  -2  10   5    9.97    3.10
   1 -10  -5    2.14    2.66
  -1  10   5    0.87    4.50
  -1  10   5    0.56    2.80
   0 -10  -5    1.88    2.70
   0  10   5    1.06    2.81
   0  10   5    5.40    4.68
  -1 -10  -5    9.65    2.97
   1  10   5   15.80    4.93
   1  10   5   18.65    3.27
  -2 -10  -5   13.44    3.07
  -2 -10  -5   11.24    5.03
   2  10   5   11.46    4.93
   2  10   5   13.98    3.04
  -3 -10  -5   10.57    5.17
  -3 -10  -5    2.70    2.88
   3  10   5    0.75    2.63
   3  10   5    6.19    4.60
  -4 -10  -5   28.99    3.64
  -4 -10  -5   29.49    5.72
   4  10   5   34.89    3.51
   4  10   5   34.28    5.25
  -5 -10  -5    0.92    3.00
  -5 -10  -5    7.94    5.08
   5  10   5   -2.70    2.48
  -6 -10  -5   41.82    5.97
  -6 -10  -5   30.74    3.96
   6  10   5   34.73    3.49
  -7 -10  -5   31.56    3.91
  -7 -10  -5   39.59    6.09
   7  10   5   18.73    3.08
  -8 -10  -5   20.74    5.57
  -8 -10  -5   11.91    3.49
  -8 -10  -5   11.78    3.28
   8  10   5   10.99    2.74
  -9 -10  -5    3.90    3.04
  -9 -10  -5   12.72    5.79
   9  10   5    2.98    2.42
 -10 -10  -5   -6.50    5.57
 -10 -10  -5   -1.49    3.17
  10  10   5    1.41    2.38
 -11 -10  -5   -0.30    5.90
 -11 -10  -5    1.68    3.37
  11  10   5    0.00    2.50
 -12 -10  -5    7.15    5.51
  12  10   5    4.00    2.64
  13  10   5    4.61    2.67
  14  10   5   -3.17    2.55
  15  10   5   -1.57    2.70
   6 -11  -5    2.87    2.99
   5 -11  -5    2.22    3.11
   4 -11  -5   14.22    3.35
   3 -11  -5    0.17    2.75
  -3  11   5   -1.32    3.17
   2 -11  -5   -2.57    2.71
  -2  11   5    0.86    2.97
   1 -11  -5   -0.51    2.71
  -1  11   5   -1.79    2.87
  -1  11   5   -2.29    4.70
   0 -11  -5    2.46    2.76
   0  11   5   -4.43    4.47
   0  11   5    2.07    2.88
  -1 -11  -5    4.57    2.85
   1  11   5    8.85    4.70
   1  11   5   11.22    3.06
  -2 -11  -5    7.66    2.87
   2  11   5    5.25    2.92
   2  11   5    8.22    4.84
  -3 -11  -5   16.00    3.33
   3  11   5   24.53    3.32
  -4 -11  -5    3.61    2.93
   4  11   5    0.95    2.65
  -5 -11  -5    5.55    3.04
   5  11   5    8.73    2.90
  -6 -11  -5   39.75    4.07
  -6 -11  -5   40.48    5.98
   6  11   5   31.90    3.52
  -7 -11  -5   -4.14    5.00
  -7 -11  -5    3.61    3.18
   7  11   5   -0.13    2.52
  -8 -11  -5   51.68    4.62
  -8 -11  -5   35.63    4.10
  -8 -11  -5   36.27    6.27
   8  11   5   42.75    3.80
  -9 -11  -5    0.85    3.15
  -9 -11  -5    0.24    3.36
  -9 -11  -5   -5.95    5.60
   9  11   5   -0.51    2.51
 -10 -11  -5   -4.03    3.20
  10  11   5   -0.31    2.50
 -11 -11  -5    4.14    3.55
  11  11   5    1.83    2.66
  12  11   5    0.88    2.69
  13  11   5    8.26    2.96
  14  11   5    4.72    3.04
   5 -12  -5   -4.43    3.01
   4 -12  -5    6.31    3.37
   3 -12  -5   -0.54    2.93
   2 -12  -5    1.60    2.99
  -2  12   5   -3.23    3.13
   1 -12  -5   -2.65    2.79
  -1  12   5    3.61    3.21
   0 -12  -5   -0.54    2.84
   0  12   5   -1.23    3.03
  -1 -12  -5   -1.19    2.87
   1  12   5   -1.76    2.93
  -2 -12  -5    0.48    2.87
   2  12   5   -1.22    2.86
  -3 -12  -5   -4.50    2.83
   3  12   5    0.22    2.81
  -4 -12  -5   14.04    3.33
   4  12   5   13.90    3.20
  -5 -12  -5   16.96    3.60
   5  12   5   15.77    3.24
  -6 -12  -5   16.86    3.65
   6  12   5   18.07    3.24
  -7 -12  -5   20.05    3.84
   7  12   5   17.19    3.29
  -8 -12  -5    7.90    3.62
   8  12   5    2.28    2.81
  -9 -12  -5   -1.40    3.32
  -9 -12  -5   -0.10    3.66
   9  12   5   -1.03    2.74
 -10 -12  -5    4.31    3.80
 -10 -12  -5   -1.74    3.36
  10  12   5   -0.21    2.74
 -11 -12  -5    7.33    3.77
 -11 -12  -5    4.30    3.98
  11  12   5   -0.16    2.81
  12  12   5    4.21    2.93
  13  12   5    6.39    3.11
  14  12   5   -0.42    2.98
   4 -13  -5    4.39    3.33
   3 -13  -5    4.28    3.32
   2 -13  -5   -4.19    3.00
   1 -13  -5    7.69    3.14
  -1  13   5   -4.23    3.24
   0 -13  -5   -0.73    2.93
   0  13   5   -1.63    3.17
  -1 -13  -5    2.95    3.03
   1  13   5   -1.92    3.10
  -2 -13  -5    1.36    3.08
   2  13   5   -0.58    3.06
  -3 -13  -5    1.16    3.08
   3  13   5   -3.57    2.96
  -4 -13  -5    1.12    3.21
   4  13   5    1.70    3.05
  -5 -13  -5    3.97    3.18
   5  13   5   -2.60    2.90
  -6 -13  -5    2.57    3.43
   6  13   5    5.45    3.12
  -7 -13  -5    9.51    3.73
   7  13   5    1.86    2.94
  -8 -13  -5   13.88    3.98
   8  13   5    4.48    3.02
  -9 -13  -5   12.62    4.07
   9  13   5    9.90    3.20
 -10 -13  -5    0.72    3.98
 -10 -13  -5    8.06    3.79
  10  13   5    5.63    3.09
 -11 -13  -5    0.77    3.79
 -11 -13  -5   -1.50    4.06
  11  13   5    3.63    3.01
  12  13   5    2.89    3.13
  13  13   5    4.59    3.22
   2 -14  -5    4.33    3.31
   1 -14  -5    4.77    3.33
   0 -14  -5    5.87    3.35
   0  14   5    5.84    3.62
  -1 -14  -5    1.25    3.27
   1  14   5    5.27    3.55
  -2 -14  -5    1.85    3.11
   2  14   5    1.86    3.41
  -3 -14  -5    4.06    3.27
   3  14   5   -5.31    3.06
  -4 -14  -5    5.78    3.36
   4  14   5    4.31    3.25
  -5 -14  -5    2.01    3.32
   5  14   5    0.22    3.05
  -6 -14  -5   -3.62    3.32
   6  14   5   -3.10    3.09
  -7 -14  -5   -0.63    3.60
   7  14   5    6.14    3.25
  -8 -14  -5    1.94    3.82
   8  14   5    3.95    3.21
  -9 -14  -5    7.11    4.24
   9  14   5    9.76    3.41
 -10 -14  -5    9.14    4.27
  10  14   5    2.29    3.27
 -11 -14  -5    1.98    4.37
  11  14   5    0.92    3.32
  12  14   5    1.41    3.32
   1 -15  -5    5.57    3.58
   0 -15  -5   -5.45    3.25
  -1 -15  -5    3.62    3.46
  -2 -15  -5    1.74    3.50
   2  15   5    0.56    3.63
  -3 -15  -5    3.04    3.45
   3  15   5   -6.46    3.35
  -4 -15  -5    3.66    3.48
   4  15   5    0.23    3.38
  -5 -15  -5    2.56    3.63
   5  15   5   -2.86    3.29
  -6 -15  -5    2.26    3.58
   6  15   5   -1.23    3.33
  -7 -15  -5   -1.34    3.80
   7  15   5    8.99    3.62
  -8 -15  -5    0.15    3.95
   8  15   5   -3.74    3.24
  -9 -15  -5    5.42    4.33
   9  15   5    9.35    3.71
 -10 -15  -5    1.70    4.52
  10  15   5    4.30    3.66
 -11 -15  -5   -7.22    4.30
  11  15   5   -0.17    3.48
  -2 -16  -5    0.40    3.51
  -3 -16  -5   -0.81    3.54
   3  16   5   -1.77    3.72
  -4 -16  -5    0.88    3.69
   4  16   5   -2.24    3.57
  -5 -16  -5    4.08    3.88
   5  16   5   -1.17    3.65
  -6 -16  -5    4.65    3.99
   6  16   5    1.27    3.68
  -7 -16  -5   -0.19    3.93
   7  16   5    0.41    3.74
  -8 -16  -5   12.18    4.61
   8  16   5   -3.05    3.55
  -9 -16  -5    2.90    4.45
   9  16   5   -1.44    3.66
  -6 -12   6    5.89    3.83
  -6 -12   6    8.18    4.03
  -5 -12   6   19.44    4.22
  -5 -12   6   14.57    4.03
  -4 -12   6   -1.94    3.42
  -3 -12   6    1.04    3.29
  -2 -12   6    3.68    3.09
   1  12  -6    2.76    5.52
  -1 -12   6    7.42    2.96
   0  12  -6    1.84    5.37
   0 -12   6    1.00    2.43
  -1  12  -6   13.04    5.74
   1 -12   6    9.03    2.35
  -2  12  -6   12.18    5.53
  -3  12  -6   -0.89    5.56
  -7 -11   6    1.50    3.90
  -6 -11   6    2.71    3.66
  -5 -11   6    5.30    3.57
  -5 -11   6    3.78    3.58
  -4 -11   6    4.57    3.43
  -4 -11   6    0.91    3.29
  -3 -11   6    7.96    3.31
   2  11  -6   10.03    5.25
  -2 -11   6    0.48    2.85
   1  11  -6    0.15    4.90
  -1 -11   6    2.41    2.69
   0  11  -6   -7.48    4.68
   0 -11   6   -1.62    2.35
  -1  11  -6    4.54    4.83
   1 -11   6    0.42    2.06
  -2  11  -6   -3.18    4.83
   2 -11   6   -0.46    1.73
  -3  11  -6    4.61    4.89
  -4  11  -6   -2.50    5.03
  -5  11  -6    1.06    5.14
   9  10  -6    0.42    3.58
  -9 -10   6    5.43    3.92
   8  10  -6    1.40    3.53
  -8 -10   6    8.13    3.89
   7  10  -6   -4.63    3.16
  -7 -10   6    0.12    3.53
   6  10  -6    8.90    3.53
  -6 -10   6    8.82    3.75
  -5 -10   6    4.70    3.31
  -4 -10   6    8.21    3.34
  -4 -10   6   12.85    3.43
   3  10  -6   14.32    5.36
  -3 -10   6   10.65    3.27
  -3 -10   6    8.02    3.19
   2  10  -6   12.60    5.06
  -2 -10   6   -0.52    2.82
   1  10  -6   -0.49    4.81
  -1 -10   6    2.01    2.57
   0  10  -6   10.65    4.91
   0 -10   6    8.10    2.47
  -1  10  -6   -2.60    4.42
   1 -10   6   -1.42    1.98
  -2  10  -6    4.66    4.58
   2 -10   6    2.44    1.77
  -3  10  -6    2.51    4.45
  -4  10  -6   -4.90    4.54
  -5  10  -6    0.27    4.69
  -6  10  -6   -4.84    4.87
  -7  10  -6    7.20    5.18
   9   9  -6    1.64    3.45
  -9  -9   6   -3.33    3.65
   8   9  -6    2.57    3.25
  -8  -9   6    1.35    3.62
   7   9  -6    4.19    3.29
  -7  -9   6    5.81    3.44
   6   9  -6    8.25    3.27
  -6  -9   6    5.81    3.26
   5   9  -6    8.00    3.12
  -5  -9   6    8.64    3.32
   4   9  -6   13.08    3.19
   4   9  -6   10.00    5.34
  -4  -9   6    6.33    3.18
   3   9  -6   31.45    5.67
  -3  -9   6   20.64    3.46
  -3  -9   6   20.39    3.50
   2   9  -6   -0.48    4.62
  -2  -9   6    4.14    2.83
   1   9  -6   14.74    5.00
  -1  -9   6   16.44    3.02
   0   9  -6   -2.90    4.39
   0  -9   6    1.70    2.39
  -1   9  -6   -0.22    4.34
   1  -9   6   -1.64    1.99
  -2   9  -6    1.24    4.19
   2  -9   6    1.89    1.78
  -3   9  -6    1.00    4.17
  -4   9  -6   -5.14    4.06
  -5   9  -6    7.66    4.38
  -6   9  -6   -2.48    4.20
  -7   9  -6   -3.05    4.37
  -8   9  -6    4.96    4.76
  10   8  -6    8.45    3.72
 -10  -8   6   10.45    4.22
   9   8  -6    3.31    3.45
  -9  -8   6   -1.97    3.51
   8   8  -6    5.73    3.37
  -8  -8   6    1.12    3.36
   7   8  -6   -2.56    2.99
  -7  -8   6    5.79    3.29
   6   8  -6    0.31    3.00
  -6  -8   6    0.03    3.14
   5   8  -6   -1.04    2.80
  -5  -8   6    4.27    2.99
   4   8  -6   21.71    3.31
   4   8  -6   26.45    5.46
  -4  -8   6   17.71    3.29
   3   8  -6   26.15    5.21
   3   8  -6   17.56    3.01
  -3  -8   6   23.70    3.38
   2   8  -6    8.79    4.64
   2   8  -6    3.75    2.57
  -2  -8   6    6.03    2.70
  -2  -8   6    0.99    2.69
   1   8  -6   23.27    4.78
  -1  -8   6   17.12    2.85
   0   8  -6    6.33    4.14
   0  -8   6    1.47    2.24
  -1   8  -6   43.83    5.11
   1  -8   6   40.42    2.95
  -2   8  -6    7.53    3.98
  -2   8  -6    3.66    4.22
   2  -8   6    2.50    1.68
  -3   8  -6    7.17    3.97
  -4   8  -6   10.58    4.09
  -4   8  -6    8.24    4.50
  -5   8  -6    2.67    3.99
  -5   8  -6   -7.83    4.35
  -6   8  -6    2.49    4.23
  -6   8  -6   -3.57    3.83
  -7   8  -6    3.56    3.92
  -8   8  -6   -4.42    4.10
  -9   8  -6   -1.20    4.33
  11   7  -6    6.64    3.71
 -11  -7   6    4.03    4.13
  10   7  -6    7.37    3.51
 -10  -7   6    3.31    3.79
   9   7  -6    3.10    3.31
  -9  -7   6    6.90    3.64
   8   7  -6   15.43    3.55
  -8  -7   6   15.55    3.74
   7   7  -6    4.35    3.12
  -7  -7   6   -0.03    3.15
   6   7  -6    6.25    3.04
  -6  -7   6    0.02    2.93
   5   7  -6   -2.57    2.61
   5   7  -6   -2.36    4.65
  -5  -7   6    3.66    2.83
   4   7  -6   18.21    3.11
   4   7  -6   30.90    5.21
  -4  -7   6   19.32    3.14
   3   7  -6   33.18    5.17
   3   7  -6   31.35    3.39
  -3  -7   6   24.35    3.20
   2   7  -6   25.18    3.14
   2   7  -6   40.52    5.34
  -2  -7   6   31.48    3.43
   1   7  -6   33.84    3.11
   1   7  -6   31.34    5.07
  -1  -7   6   29.00    3.19
  -1  -7   6   29.10    3.22
   0   7  -6   16.29    4.38
   0   7  -6   29.01    4.70
   0   7  -6   23.27    2.76
   0  -7   6   21.13    2.74
  -1   7  -6   33.35    4.75
  -1   7  -6   35.70    4.92
   1  -7   6   38.36    2.84
  -2   7  -6   38.72    4.81
  -2   7  -6   47.48    4.82
   2  -7   6   43.19    2.68
  -3   7  -6    8.76    4.11
  -3   7  -6   16.16    3.80
  -4   7  -6    2.27    4.02
  -4   7  -6    5.40    3.57
  -5   7  -6   -3.61    3.91
  -5   7  -6    1.90    3.40
  -6   7  -6    5.95    4.23
  -6   7  -6    4.63    3.64
  -7   7  -6    9.13    3.74
  -7   7  -6   -1.13    4.04
  -8   7  -6   -3.70    4.24
  -8   7  -6    3.79    3.66
  -9   7  -6   -0.05    3.88
 -10   7  -6    5.54    4.21
  11   6  -6    1.52    3.41
 -11  -6   6    4.13    4.13
  10   6  -6   -2.03    3.02
 -10  -6   6    1.58    3.81
   9   6  -6   -0.23    2.98
  -9  -6   6   -4.98    3.32
   8   6  -6    1.94    3.05
  -8  -6   6    6.47    3.47
   7   6  -6    5.19    3.02
  -7  -6   6    3.86    3.15
   6   6  -6    8.66    3.01
  -6  -6   6    3.82    2.97
   5   6  -6   29.20    5.06
   5   6  -6   21.90    3.25
  -5  -6   6   18.18    3.32
   4   6  -6   12.82    4.72
   4   6  -6    9.59    2.81
  -4  -6   6    9.12    2.91
   3   6  -6   68.12    4.54
   3   6  -6   72.57    6.26
  -3  -6   6   63.47    4.76
   2   6  -6   11.88    4.67
   2   6  -6   12.54    2.70
   2   6  -6    0.49    4.30
  -2  -6   6   13.27    2.81
   1   6  -6    3.21    4.30
   1   6  -6   -2.47    3.91
   1   6  -6    0.59    2.31
  -1  -6   6    3.26    2.52
   0   6  -6   13.64    2.46
   0   6  -6   11.86    3.90
   0   6  -6   17.71    4.38
   0  -6   6   10.96    2.53
   0  -6   6   10.64    2.40
   0  -6   6   13.60    2.04
  -1   6  -6   -2.64    3.73
  -1   6  -6    2.60    3.81
  -1   6  -6    1.46    2.03
   1  -6   6    0.83    1.96
   1  -6   6   -0.01    1.56
  -2   6  -6    7.21    2.03
  -2   6  -6    6.34    3.78
  -2   6  -6   13.03    4.03
   2  -6   6    7.16    1.71
   2  -6   6    9.73    1.50
  -3   6  -6   -1.36    3.97
  -3   6  -6    0.20    3.49
  -4   6  -6    1.77    3.87
  -4   6  -6    0.87    3.16
  -5   6  -6   -2.35    3.43
  -5   6  -6    1.84    3.04
  -6   6  -6   13.51    3.94
  -6   6  -6   14.67    3.34
  -7   6  -6    2.23    3.94
  -7   6  -6   -4.29    3.14
  -8   6  -6    3.64    3.98
  -8   6  -6   -0.86    3.22
  -9   6  -6    1.42    3.87
  -9   6  -6   -0.70    3.53
 -10   6  -6   -1.60    3.71
 -10   6  -6    4.54    4.33
  11   5  -6    3.69    3.33
 -11  -5   6    5.55    4.09
  10   5  -6   -1.42    2.95
 -10  -5   6    0.56    3.66
   9   5  -6   -1.51    2.84
  -9  -5   6   -1.42    3.36
   8   5  -6    4.31    2.99
  -8  -5   6    1.37    3.19
   7   5  -6   39.55    3.93
  -7  -5   6   33.88    4.09
   6   5  -6   18.01    3.07
  -6  -5   6   18.55    3.46
   5   5  -6   30.49    3.42
   5   5  -6   34.95    5.34
  -5  -5   6   31.49    3.63
   4   5  -6    6.17    2.68
   4   5  -6    5.58    4.60
  -4  -5   6    6.33    2.85
   3   5  -6   33.64    3.22
   3   5  -6   34.23    5.00
   3   5  -6   36.51    4.88
  -3  -5   6   35.39    4.82
  -3  -5   6   33.76    3.42
   2   5  -6    2.99    3.81
   2   5  -6   -2.24    3.98
   2   5  -6   -2.68    2.19
  -2  -5   6    3.68    2.02
  -2  -5   6    0.05    2.38
   1   5  -6    9.23    3.96
   1   5  -6   15.50    3.92
   1   5  -6   12.59    2.44
  -1  -5   6   14.25    2.47
  -1  -5   6    9.39    2.06
   0   5  -6    8.24    3.78
   0   5  -6   13.40    3.84
   0   5  -6   13.75    2.24
   0  -5   6   15.14    2.39
   0  -5   6   11.61    1.90
  -1   5  -6    3.89    3.36
  -1   5  -6    1.35    1.81
  -1   5  -6    0.42    3.40
   1  -5   6    0.01    1.85
   1  -5   6    6.27    1.57
  -2   5  -6    2.72    1.71
  -2   5  -6    1.53    3.42
  -2   5  -6   -2.20    3.20
   2  -5   6   -1.34    1.43
   2  -5   6    1.81    1.22
  -3   5  -6    1.95    3.16
  -3   5  -6    0.33    1.61
  -3   5  -6    1.21    3.55
  -4   5  -6    3.08    3.69
  -4   5  -6   -1.79    2.98
  -5   5  -6   14.20    3.83
  -5   5  -6   15.43    3.20
  -6   5  -6   15.54    3.06
  -6   5  -6    7.50    3.52
  -7   5  -6    7.86    2.88
  -7   5  -6    9.62    3.54
  -8   5  -6    2.51    2.91
  -8   5  -6    1.14    3.52
  -9   5  -6   -0.86    3.10
  -9   5  -6    0.80    3.55
 -10   5  -6   -1.09    3.71
 -10   5  -6    0.20    3.34
 -11   5  -6   -0.43    3.60
 -11   5  -6    2.52    4.08
 -12   5  -6   -3.29    3.84
  11   4  -6    1.72    3.19
 -11  -4   6   -0.82    3.82
  10   4  -6    7.41    3.12
 -10  -4   6   -0.25    3.49
   9   4  -6    7.41    3.02
  -9  -4   6    5.35    3.49
   8   4  -6   12.97    3.16
  -8  -4   6   16.67    3.62
   7   4  -6   14.44    3.03
  -7  -4   6    4.90    3.14
   6   4  -6   11.26    2.90
   6   4  -6   16.45    4.89
  -6  -4   6   14.02    3.23
   5   4  -6    4.23    2.64
   5   4  -6   -2.44    4.55
  -5  -4   6    1.15    2.88
   4   4  -6   17.48    2.83
   4   4  -6    9.82    4.67
  -4  -4   6    9.56    4.36
  -4  -4   6   11.66    3.00
   3   4  -6    0.54    4.14
   3   4  -6    9.39    3.80
   3   4  -6    7.68    2.41
  -3  -4   6    2.81    3.85
  -3  -4   6    5.90    2.61
   2   4  -6   21.76    2.59
   2   4  -6   21.52    4.00
   2   4  -6   19.75    4.23
  -2  -4   6   17.90    3.82
  -2  -4   6   17.65    2.61
  -2  -4   6   19.32    2.41
   1   4  -6   38.87    4.43
   1   4  -6   39.33    2.98
   1   4  -6   45.24    4.44
  -1  -4   6   42.93    3.10
  -1  -4   6   40.23    2.80
   0   4  -6   10.93    3.53
   0   4  -6   13.86    3.39
   0   4  -6   18.99    2.21
   0  -4   6   16.97    2.18
   0  -4   6   17.53    1.94
  -1   4  -6   -2.25    2.92
  -1   4  -6    0.15    1.62
  -1   4  -6    2.29    3.05
   1  -4   6    0.50    1.38
   1  -4   6    2.90    1.73
   1  -4   6    2.60    1.71
  -2   4  -6   79.00    5.95
  -2   4  -6   73.89    5.50
  -2   4  -6   72.07    3.55
   2  -4   6   73.72    3.05
   2  -4   6   76.79    3.14
  -3   4  -6    6.67    2.79
  -3   4  -6    6.04    1.53
  -3   4  -6   -0.34    3.05
  -4   4  -6   31.95    2.34
  -4   4  -6   27.36    3.15
  -4   4  -6   37.56    3.63
  -5   4  -6   11.67    3.38
  -5   4  -6   14.31    2.67
  -6   4  -6    4.65    2.57
  -6   4  -6    2.14    3.21
  -7   4  -6    2.79    2.52
  -7   4  -6    0.20    2.98
  -8   4  -6    0.42    2.48
  -8   4  -6    3.34    3.03
  -9   4  -6    3.11    3.27
  -9   4  -6    5.96    2.98
 -10   4  -6    0.45    3.03
 -10   4  -6    5.08    3.50
 -11   4  -6    3.68    3.75
 -11   4  -6   -0.68    3.33
 -12   4  -6   -1.26    4.17
 -12   4  -6   -2.74    3.78
 -13   4  -6    0.50    3.70
  12   3  -6    4.14    3.32
 -12  -3   6    2.16    4.12
  11   3  -6    1.18    3.05
 -11  -3   6   -2.35    3.75
  10   3  -6    4.16    3.05
 -10  -3   6   -1.46    3.42
   9   3  -6    2.88    2.92
  -9  -3   6    3.79    3.39
   8   3  -6    4.92    2.80
  -8  -3   6    2.84    3.18
   7   3  -6   -4.53    2.39
  -7  -3   6    2.02    2.99
   6   3  -6   60.87    6.20
   6   3  -6   57.12    4.42
  -6  -3   6   57.60    4.56
   5   3  -6   14.22    2.85
   5   3  -6   23.70    4.94
  -5  -3   6   13.96    3.16
  -5  -3   6    4.37    3.42
   4   3  -6    2.78    2.42
   4   3  -6   13.05    4.20
   4   3  -6    7.97    4.34
  -4  -3   6    6.46    4.20
  -4  -3   6    3.27    2.65
   3   3  -6   22.32    4.36
   3   3  -6   25.94    4.05
   3   3  -6   20.23    2.71
  -3  -3   6   20.13    2.90
  -3  -3   6   30.81    4.11
   2   3  -6    4.78    3.61
   2   3  -6   12.94    3.48
   2   3  -6   11.00    2.22
  -2  -3   6   12.08    3.41
  -2  -3   6   14.11    2.48
  -2  -3   6   13.18    2.15
   1   3  -6   16.86    3.34
   1   3  -6   17.01    3.53
   1   3  -6   15.65    2.19
  -1  -3   6   16.53    2.04
  -1  -3   6   11.50    2.16
   0   3  -6    4.07    2.92
   0   3  -6    0.35    2.92
   0   3  -6    4.18    1.70
   0  -3   6    3.79    1.77
   0  -3   6    6.07    1.58
  -1   3  -6   32.68    2.25
  -1   3  -6   32.49    3.31
  -1   3  -6   29.73    3.34
   1  -3   6   36.70    2.58
   1  -3   6   29.68    2.09
  -2   3  -6   15.52    1.67
  -2   3  -6   13.79    2.67
  -2   3  -6   16.48    2.80
   2  -3   6   18.16    1.37
   2  -3   6   18.95    1.25
  -3   3  -6   27.63    2.08
  -3   3  -6   28.37    2.81
  -3   3  -6   30.98    2.87
  -4   3  -6   46.72    2.46
  -4   3  -6   53.06    3.47
  -4   3  -6   42.65    3.93
  -5   3  -6   10.43    2.16
  -5   3  -6   11.88    1.33
  -5   3  -6    9.65    2.63
  -6   3  -6    9.75    2.16
  -6   3  -6   11.21    2.66
  -6   3  -6   13.32    1.37
  -7   3  -6    2.31    2.26
  -7   3  -6    8.41    2.70
  -8   3  -6    0.19    2.33
  -8   3  -6    5.51    2.80
  -9   3  -6    1.30    2.61
  -9   3  -6    4.35    2.91
 -10   3  -6    5.95    3.26
 -10   3  -6   -1.70    2.84
 -11   3  -6    4.99    3.53
 -11   3  -6    2.39    3.21
 -12   3  -6   30.52    4.45
 -13   3  -6    2.02    3.60
  12   2  -6   -4.18    3.04
  11   2  -6    3.01    3.10
 -11  -2   6    0.38    3.81
  10   2  -6   -1.90    2.85
 -10  -2   6   -0.79    3.49
   9   2  -6   12.43    3.03
  -9  -2   6    4.42    3.44
   8   2  -6    2.30    2.62
  -8  -2   6   -5.06    3.03
   7   2  -6    4.54    2.70
  -7  -2   6   10.41    3.26
   6   2  -6   25.47    5.08
   6   2  -6   29.67    3.37
  -6  -2   6   24.67    3.67
  -6  -2   6   25.29    5.38
   5   2  -6   39.08    5.29
   5   2  -6   34.35    3.45
  -5  -2   6   34.23    3.66
  -5  -2   6   29.21    5.05
   4   2  -6    1.59    4.02
   4   2  -6   -0.53    3.50
   4   2  -6   -0.06    2.28
  -4  -2   6   -0.63    2.50
  -4  -2   6    3.07    2.56
   3   2  -6   43.98    4.71
   3   2  -6   35.53    3.11
   3   2  -6   36.47    4.39
  -3  -2   6   32.49    4.33
  -3  -2   6   39.69    3.33
   2   2  -6    0.62    2.87
   2   2  -6    1.75    3.26
   2   2  -6   -0.37    1.88
  -2  -2   6   -0.13    2.99
  -2  -2   6    3.83    1.82
  -2  -2   6    0.75    2.03
   1   2  -6    3.81    1.80
   1   2  -6    3.67    2.69
   1   2  -6    9.04    3.03
  -1  -2   6    6.02    2.70
  -1  -2   6    5.17    1.77
  -1  -2   6    5.96    1.96
   0   2  -6   -0.77    2.65
   0   2  -6   -0.36    2.55
   0   2  -6   -0.08    1.56
   0  -2   6   -0.09    1.45
   0  -2   6    3.56    1.65
  -1   2  -6   30.31    3.09
  -1   2  -6   30.65    3.08
  -1   2  -6   31.47    2.36
   1  -2   6   30.10    2.29
   1  -2   6   28.85    2.14
  -2   2  -6   -0.68    2.19
  -2   2  -6    1.12    1.24
  -2   2  -6    2.07    2.19
   2  -2   6    3.45    0.99
  -3   2  -6   96.81    5.08
  -3   2  -6   99.58    5.18
  -3   2  -6   93.53    3.68
  -4   2  -6   35.70    1.85
  -4   2  -6   39.00    3.35
  -4   2  -6   34.87    3.10
  -9   2  -6    2.55    2.38
  -9   2  -6    2.33    2.65
 -10   2  -6   -2.40    2.66
 -10   2  -6    2.42    2.98
 -11   2  -6    2.86    3.16
 -11   2  -6   -1.08    3.30
 -12   2  -6    1.24    3.05
 -12   2  -6    1.01    3.57
 -13   2  -6   -0.12    3.36
 -13   2  -6   10.25    4.12
 -14   2  -6   -0.53    3.71
  12   1  -6    3.38    3.14
  11   1  -6   10.23    3.41
 -11  -1   6   19.06    4.49
  10   1  -6    0.05    2.81
 -10  -1   6    1.13    3.59
   9   1  -6    6.14    2.87
  -9  -1   6    6.58    3.55
   8   1  -6   -3.83    2.49
  -8  -1   6   -1.60    3.09
   7   1  -6    5.98    2.66
  -7  -1   6    6.27    3.14
   6   1  -6   56.96    4.24
   6   1  -6   55.53    5.91
  -6  -1   6   53.81    6.23
  -6  -1   6   52.74    4.52
   5   1  -6    8.58    2.63
   5   1  -6    3.84    4.30
  -5  -1   6    7.46    4.34
  -5  -1   6    9.07    2.95
   4   1  -6   56.71    5.16
   4   1  -6   56.11    5.33
   4   1  -6   51.37    3.90
  -4  -1   6   55.21    3.96
  -4  -1   6   49.25    5.12
   3   1  -6    3.12    2.07
   3   1  -6    1.62    3.37
   3   1  -6   -1.63    3.11
  -3  -1   6    1.06    2.20
  -3  -1   6    1.62    3.18
   2   1  -6   -1.39    1.82
   2   1  -6   -1.30    3.04
   2   1  -6    1.87    2.78
  -2  -1   6   -2.89    1.96
  -2  -1   6    1.83    2.89
   1   1  -6    5.80    1.80
   1   1  -6    4.05    2.85
   1   1  -6   -0.99    2.81
  -1  -1   6    1.55    2.61
  -1  -1   6    0.41    1.84
  -1  -1   6    6.17    1.72
   0   1  -6  175.84    8.53
   0   1  -6  174.29    6.55
   0   1  -6  166.00    8.52
   0  -1   6  177.70    6.46
   0  -1   6  172.13    8.28
   0  -1   6  180.94    6.55
  -1   1  -6    6.54    2.41
  -1   1  -6    9.37    2.41
  -1   1  -6   10.48    1.55
   1  -1   6   11.43    1.62
   1  -1   6    4.28    0.99
  -2   1  -6   64.97    4.43
  -2   1  -6   65.07    4.66
  -2   1  -6   62.09    3.00
   2  -1   6   64.00    2.57
   2  -1   6   70.82    2.66
  -3   1  -6    9.13    1.12
  -3   1  -6   11.30    1.88
  -3   1  -6    7.59    1.76
  -9   1  -6    6.88    2.51
  -9   1  -6    1.72    2.80
 -10   1  -6   -1.48    2.82
 -10   1  -6   -1.43    2.37
 -11   1  -6    4.38    2.86
 -11   1  -6    0.98    3.38
 -12   1  -6    3.97    3.64
 -12   1  -6    0.59    3.01
 -13   1  -6    2.07    3.97
 -13   1  -6    1.80    3.26
 -14   1  -6    8.04    3.98
  12   0  -6   -3.24    3.01
  11   0  -6   -0.27    2.87
  10   0  -6    0.48    2.75
 -10   0   6    2.52    3.66
   9   0  -6    3.30    2.86
  -9   0   6    7.42    3.55
   8   0  -6   11.60    2.93
  -8   0   6    9.61    3.29
   7   0  -6    9.48    2.78
  -7   0   6   14.22    3.21
  -7   0   6    4.39    4.66
   6   0  -6   52.37    4.06
  -6   0   6   55.77    6.07
  -6   0   6   55.77    4.48
   5   0  -6   -0.22    3.96
   5   0  -6    4.27    2.48
  -5   0   6   -0.72    4.04
  -5   0   6    2.29    2.76
   4   0  -6   11.60    3.67
   4   0  -6    9.77    3.90
   4   0  -6    8.25    2.42
  -4   0   6    6.31    2.65
  -4   0   6    7.57    3.74
   3   0  -6    9.57    3.25
   3   0  -6   11.86    3.51
   3   0  -6    7.48    2.16
  -3   0   6    1.85    2.25
  -3   0   6    0.67    2.15
   2   0  -6   63.85    4.66
   2   0  -6   64.91    3.74
   2   0  -6   74.93    6.02
  -2   0   6   70.51    6.24
  -2   0   6   63.79    3.98
   1   0  -6   33.57    3.56
   1   0  -6   27.35    2.43
   1   0  -6   33.95    3.41
  -1   0   6   30.86    2.39
  -1   0   6   26.29    2.48
  -1   0   6   33.05    3.32
   0   0  -6   58.47    5.12
   0   0  -6   57.77    3.27
   0   0  -6   58.74    4.03
   0   0  -6   64.29    4.33
   0   0   6   52.45    4.88
   0   0   6   61.82    3.40
   0   0   6   56.76    3.08
  -1   0  -6    7.37    2.31
  -1   0  -6    5.20    1.46
   1   0   6    4.57    1.23
   1   0   6    5.60    1.54
  -2   0  -6   54.39    4.17
  -2   0  -6   57.35    2.85
  -2   0  -6   58.44    4.39
   2   0   6   57.65    2.44
   2   0   6   61.09    2.58
  -3   0  -6    2.43    0.97
  -3   0  -6    1.83    1.63
  -3   0  -6    2.27    1.66
  -8   0  -6    5.76    1.28
  -9   0  -6   11.20    2.73
  -9   0  -6    7.12    2.53
 -10   0  -6   -0.89    2.72
 -10   0  -6    2.97    2.47
 -11   0  -6    7.85    2.77
 -11   0  -6   -3.58    2.92
 -12   0  -6    4.16    3.20
 -12   0  -6   -0.49    3.21
 -12   0  -6    5.93    3.74
 -13   0  -6   -0.85    3.38
 -13   0  -6   -1.35    3.78
 -14   0  -6   -3.63    3.73
 -15   0  -6   -0.41    4.23
  11  -1  -6    2.61    2.95
  10  -1  -6   10.83    3.14
 -10   1   6    1.31    3.50
   9  -1  -6    1.83    2.77
  -9   1   6    1.13    3.37
   8  -1  -6   -2.25    2.53
  -8   1   6   -1.08    3.16
   7  -1  -6    4.29    2.54
  -7   1   6    3.57    4.61
  -7   1   6    0.63    2.95
   6  -1  -6   33.04    3.52
  -6   1   6   36.40    5.44
  -6   1   6   31.77    3.84
   5  -1  -6   32.24    3.28
   5  -1  -6   30.40    4.74
  -5   1   6   27.66    5.00
  -5   1   6   33.51    3.55
  -5   1   6   35.34    5.02
   4  -1  -6    0.40    2.28
   4  -1  -6    2.10    3.47
   4  -1  -6   -0.54    3.75
  -4   1   6    1.50    2.52
  -4   1   6    0.63    3.73
  -4   1   6   -1.32    3.64
   3  -1  -6   29.07    3.75
   3  -1  -6   28.22    2.80
   3  -1  -6   25.66    3.86
  -3   1   6   21.45    2.76
  -3   1   6   23.16    3.82
   2  -1  -6   -0.78    2.69
   2  -1  -6    1.91    1.89
   2  -1  -6    0.74    2.94
  -2   1   6    1.34    1.95
  -2   1   6    0.71    1.85
   1  -1  -6    6.09    2.79
   1  -1  -6    6.98    2.68
   1  -1  -6    3.87    3.36
   1  -1  -6    9.03    1.98
  -1   1   6    8.19    1.83
  -1   1   6    5.99    2.64
  -1   1   6    7.82    2.02
   0  -1  -6    3.21    1.75
   0  -1  -6    9.73    2.98
   0  -1  -6    3.73    2.40
   0   1   6    7.01    2.27
   0   1   6    3.28    1.52
   0   1   6    7.62    1.85
  -1  -1  -6   26.57    2.10
  -1  -1  -6   29.27    3.25
  -1  -1  -6   23.44    2.76
   1   1   6   29.53    2.24
   1   1   6   29.80    2.58
   1   1   6   28.72    2.13
  -2  -1  -6   21.89    1.77
  -2  -1  -6   23.26    2.49
  -2  -1  -6   20.30    2.55
   2   1   6   26.19    1.62
   2   1   6   25.00    1.72
  -3  -1  -6    6.48    1.91
  -3  -1  -6    9.40    1.19
  -3  -1  -6    5.76    1.83
  -4  -1  -6   41.61    2.98
  -4  -1  -6   44.73    3.25
  -4  -1  -6   39.47    2.05
  -7  -1  -6    7.60    1.18
  -8  -1  -6   12.44    2.23
  -8  -1  -6   11.49    2.29
  -8  -1  -6   14.53    1.64
  -9  -1  -6   58.38    4.71
  -9  -1  -6   58.20    5.00
 -10  -1  -6    2.17    2.90
 -10  -1  -6    9.99    3.04
 -11  -1  -6    9.99    3.09
 -11  -1  -6   13.94    3.30
 -12  -1  -6    2.69    3.40
 -13  -1  -6   -1.90    3.58
 -13  -1  -6   -1.49    3.33
 -14  -1  -6    0.25    3.92
 -15  -1  -6    1.08    4.42
  11  -2  -6   -0.48    2.88
  10  -2  -6    9.01    3.07
   9  -2  -6    1.92    2.77
  -9   2   6    2.09    3.41
   8  -2  -6    0.76    2.64
  -8   2   6   -3.51    2.98
   7  -2  -6    1.73    2.57
  -7   2   6    0.21    4.70
  -7   2   6    3.02    2.93
   6  -2  -6   -2.44    2.44
  -6   2   6    1.72    4.57
  -6   2   6    1.29    2.90
   5  -2  -6    9.82    2.68
   5  -2  -6    7.31    3.98
  -5   2   6    8.24    2.95
  -5   2   6    4.13    4.38
   4  -2  -6    6.17    3.82
   4  -2  -6    5.17    2.42
  -4   2   6    6.32    4.06
  -4   2   6    1.71    2.51
  -4   2   6    2.49    3.88
   3  -2  -6   34.22    4.09
   3  -2  -6   35.16    3.10
   3  -2  -6   34.43    4.19
  -3   2   6   32.95    3.15
  -3   2   6   38.00    4.30
  -3   2   6   34.76    4.25
   2  -2  -6   29.28    2.61
   2  -2  -6   24.30    3.39
   2  -2  -6   26.40    4.13
   2  -2  -6   25.40    3.50
  -2   2   6   24.13    2.66
  -2   2   6   26.41    3.51
  -2   2   6   18.59    3.44
   1  -2  -6    1.82    2.64
   1  -2  -6    2.56    3.46
   1  -2  -6    2.58    1.88
  -1   2   6    4.82    1.94
  -1   2   6   -2.03    2.58
   0  -2  -6    4.46    2.50
   0  -2  -6    4.47    3.08
   0  -2  -6    1.95    1.70
   0   2   6    4.67    2.50
   0   2   6    4.14    1.60
   0   2   6    1.98    1.76
  -1  -2  -6    0.71    1.50
  -1  -2  -6    3.54    2.66
  -1  -2  -6   -1.37    2.29
   1   2   6   -0.71    1.32
   1   2   6    1.15    2.14
   1   2   6    1.41    1.56
  -2  -2  -6   17.60    2.58
  -2  -2  -6   20.36    2.74
  -2  -2  -6   21.34    1.82
   2   2   6   20.26    1.82
   2   2   6   21.20    1.63
   2   2   6   20.31    2.39
  -3  -2  -6   10.49    1.35
  -3  -2  -6   13.74    2.23
  -3  -2  -6   17.72    2.24
   3   2   6   10.98    1.34
   3   2   6   12.21    1.23
   3   2   6   11.34    1.24
  -4  -2  -6   43.59    3.64
  -4  -2  -6   47.99    3.78
  -4  -2  -6   43.32    2.40
  -5  -2  -6  221.90    9.09
  -5  -2  -6  211.95    9.05
  -5  -2  -6  215.62    7.34
  -6  -2  -6    8.21    1.87
  -6  -2  -6    8.19    1.24
  -6  -2  -6    7.50    1.81
  -7  -2  -6   16.79    2.17
  -7  -2  -6   19.21    1.63
  -7  -2  -6   16.00    2.29
  -8  -2  -6    6.77    2.41
  -8  -2  -6   10.26    1.71
  -8  -2  -6    6.95    2.57
  -9  -2  -6    1.95    1.79
  -9  -2  -6    0.45    2.66
  -9  -2  -6   -1.12    2.67
 -10  -2  -6    3.69    3.07
 -10  -2  -6    5.90    3.21
 -11  -2  -6   21.99    3.52
 -11  -2  -6   25.52    3.66
 -12  -2  -6    0.03    3.26
 -12  -2  -6    3.07    3.45
 -13  -2  -6    5.04    3.80
 -13  -2  -6    0.23    3.47
 -14  -2  -6    6.10    3.84
 -15  -2  -6   -3.20    4.10
  11  -3  -6    5.57    3.13
  10  -3  -6    2.25    2.89
   9  -3  -6   -1.30    2.60
  -9   3   6    1.16    3.39
   8  -3  -6   18.13    3.20
  -8   3   6   19.56    3.72
   7  -3  -6   18.12    3.06
  -7   3   6   21.09    5.03
  -7   3   6   16.33    3.39
[truncated: 4,462,888 more chars]
