# Supplementary material for: Comparison of two MnIVMnIV-bis-μ-oxo complexes {[MnIV(N4(6-Me-DPEN))]2(μ-O)2}2+ and {[MnIV(N4(6-Me-DPPN))]2(μ-O)2}2+
Source: Acta Crystallogr E Crystallogr Commun. 2020 Jun 9;76(Pt 7):1042–6. doi: 10.1107/S2056989020004557 (PMC7336796; doi:10.1107/S2056989020004557)
Supplement: Supplementary file 2 [file e-76-01042-Complex1sup4.hkl]

data_Complex1                                                                   
_shelx_title ' michael073_0m in P-1 brown plate, data M Coggins, Structure Kamin
_shelx_refln_list_code          4                                               
_shelx_F_calc_maximum      152.38                                               
_exptl_crystal_F_000       716.00                                               
_reflns_d_resolution_high  0.7448                                               
                                                                                
loop_                                                                           
 _space_group_symop_operation_xyz                                               
 'x, y, z'                                                                      
 '-x, -y, -z'                                                                   
                                                                                
_cell_length_a    12.1692                                                       
_cell_length_b    12.4039                                                       
_cell_length_c    13.8447                                                       
_cell_angle_alpha  69.752                                                       
_cell_angle_beta   67.355                                                       
_cell_angle_gamma  68.725                                                       
                                                                                
_shelx_F_squared_multiplier     1.000                                           
                                                                                
loop_                                                                           
 _refln_index_h                                                                 
 _refln_index_k                                                                 
 _refln_index_l                                                                 
 _refln_F_squared_calc                                                          
 _refln_F_squared_meas                                                          
 _refln_F_squared_sigma                                                         
 _refln_observed_status                                                         
   1   0   0      10504.07      11155.48       158.51 o                         
   2   0   0       7728.92       8308.97       104.45 o                         
   3   0   0        238.86        186.72        13.44 o                         
   4   0   0        871.08        895.20        25.30 o                         
   5   0   0         30.11         47.00        16.35 o                         
   6   0   0        437.27        418.20        23.58 o                         
   7   0   0        107.03        116.30        24.48 o                         
   8   0   0          3.41         33.00        37.99 o                         
   9   0   0          0.61        -22.41        45.13 o                         
  10   0   0          4.28        -27.39        41.36 o                         
  11   0   0          4.94        -22.75        60.56 o                         
  12   0   0         32.99         18.27        46.56 o                         
  13   0   0        327.46        331.72        53.43 o                         
  14   0   0         16.43        117.81        50.25 o                         
 -14   1   0         33.71         99.58        45.60 o                         
 -13   1   0        120.83         68.25        72.99 o                         
 -12   1   0        113.94        108.84        45.93 o                         
 -11   1   0        143.97        109.58        45.66 o                         
 -10   1   0        265.05        223.93        44.84 o                         
  -9   1   0         27.21         20.99        43.66 o                         
  -8   1   0        293.51        301.72        27.71 o                         
  -7   1   0         94.16        143.44        31.05 o                         
  -6   1   0          0.57        -11.51        17.93 o                         
  -5   1   0         29.16         59.68        15.87 o                         
  -4   1   0        164.32        177.26        15.27 o                         
  -3   1   0       7892.31      15970.93       623.07 o                         
  -2   1   0       2559.67       2827.81        40.65 o                         
  -1   1   0       2578.89       3048.55        39.72 o                         
   0   1   0      14668.16      14123.91       215.96 o                         
   1   1   0        313.38        350.46         9.44 o                         
   2   1   0       1965.19       2251.40        33.08 o                         
   3   1   0         97.14        182.60        14.26 o                         
   4   1   0       2873.58       2938.02        49.73 o                         
   5   1   0       3846.78       4211.69        70.32 o                         
   6   1   0       1864.46       2031.87        45.56 o                         
   7   1   0       1274.63       1332.85        40.15 o                         
   8   1   0         53.42         47.20        27.68 o                         
   9   1   0         18.56         -0.77        34.90 o                         
  10   1   0         23.56        -36.82        48.08 o                         
  11   1   0         14.57         65.45        64.74 o                         
  12   1   0          0.89         -5.21        59.37 o                         
  13   1   0          5.29          1.57       111.33 o                         
  14   1   0        194.20        211.57        54.78 o                         
 -13   2   0         57.63         24.12        42.33 o                         
 -12   2   0         23.29         40.78        41.88 o                         
 -11   2   0        135.42        110.16        77.05 o                         
 -10   2   0          3.08        -24.72        79.08 o                         
  -9   2   0        192.89        249.04        40.06 o                         
  -8   2   0         55.96         19.57        28.14 o                         
  -7   2   0        862.31        896.26        40.89 o                         
  -6   2   0        211.55        178.48        23.34 o                         
  -5   2   0       1602.00       1767.57        41.87 o                         
  -4   2   0       4921.22       5328.23        83.73 o                         
  -3   2   0       3018.43       3081.28        52.27 o                         
  -2   2   0          1.30         -2.20        11.72 o                         
  -1   2   0       2313.12       2359.01        35.66 o                         
   0   2   0       2979.31       2958.44        40.90 o                         
   1   2   0       4950.16       4529.48        62.58 o                         
   2   2   0       1322.18       1413.73        27.72 o                         
   3   2   0       2715.70       2453.44        40.49 o                         
   4   2   0        348.43        321.10        17.94 o                         
   5   2   0        168.38        153.92        20.02 o                         
   6   2   0        389.18        454.23        23.69 o                         
   7   2   0        411.37        417.08        32.35 o                         
   8   2   0         64.32         68.69        26.63 o                         
   9   2   0        250.75        260.54        37.35 o                         
  10   2   0          0.19        -64.50        43.00 o                         
  11   2   0         96.69        161.79        49.12 o                         
  12   2   0          0.02        -14.41        49.00 o                         
  13   2   0         20.33         25.38        50.05 o                         
  14   2   0        197.87        134.23        57.25 o                         
 -13   3   0         92.88        128.36        38.75 o                         
 -12   3   0        129.81        124.21       104.16 o                         
 -11   3   0        308.97        420.11        49.05 o                         
 -10   3   0         45.63         26.76        67.73 o                         
  -9   3   0          9.63        -19.31        34.73 o                         
  -8   3   0         80.88         89.14        58.87 o                         
  -7   3   0          4.96         14.54        21.34 o                         
  -6   3   0        174.52        245.17        34.21 o                         
  -5   3   0         12.95         28.07        17.69 o                         
  -4   3   0       2205.05       2320.73        48.56 o                         
  -3   3   0         11.84        -21.76        14.51 o                         
  -2   3   0       2945.48       2829.20        49.76 o                         
  -1   3   0       2185.67       2304.60        41.00 o                         
   0   3   0      18474.50      17846.69       222.77 o                         
   1   3   0      23219.78      23028.71       301.46 o                         
   2   3   0      11161.30      11596.90       147.17 o                         
   3   3   0       2525.12       2188.61        38.19 o                         
   4   3   0        788.76        785.38        23.74 o                         
   5   3   0         44.50         45.44        21.30 o                         
   6   3   0        219.62        232.76        22.02 o                         
   7   3   0          8.55        -32.41        21.60 o                         
   8   3   0        285.29        240.13        27.21 o                         
   9   3   0        344.99        350.35        59.38 o                         
  10   3   0         30.87         43.92        38.20 o                         
  11   3   0          0.03        -57.05        38.03 o                         
  12   3   0        107.85         66.06        80.27 o                         
  13   3   0        174.98        249.58        62.71 o                         
  14   3   0         43.83         27.28        99.27 o                         
 -12   4   0        273.63        246.51        73.11 o                         
 -11   4   0        244.01        255.30        43.81 o                         
 -10   4   0         81.96        128.92        72.15 o                         
  -9   4   0         62.26         55.63        39.30 o                         
  -8   4   0        963.86       1006.75        55.38 o                         
  -7   4   0       1176.07       1201.05        52.30 o                         
  -6   4   0        654.72        649.93        47.70 o                         
  -5   4   0        212.89        281.26        27.99 o                         
  -4   4   0        147.10        137.66        19.31 o                         
  -3   4   0         36.55         21.80        20.16 o                         
  -2   4   0         13.15          4.58        23.13 o                         
  -1   4   0       1794.46       1792.52        53.90 o                         
   0   4   0       5871.35       5640.81        82.81 o                         
   1   4   0       3888.81       3846.88        56.36 o                         
   2   4   0        122.16         82.93        16.14 o                         
   3   4   0       1307.27       1293.11        34.42 o                         
   4   4   0         81.94        136.11        25.77 o                         
   5   4   0        651.56        630.13        29.96 o                         
   6   4   0       2621.10       2723.53        64.54 o                         
   7   4   0        232.38        244.96        29.62 o                         
   8   4   0       1812.55       1946.59        59.25 o                         
   9   4   0        504.02        517.79        42.67 o                         
  10   4   0        897.46        926.89        82.87 o                         
  11   4   0        169.63        166.01        41.93 o                         
  12   4   0          5.77         18.05        49.98 o                         
  13   4   0          9.22        -19.06        51.47 o                         
  14   4   0         20.33         89.11        63.31 o                         
  15   4   0        141.47         70.96        68.57 o                         
 -12   5   0        150.18         19.83       124.23 o                         
 -11   5   0         49.44        123.79        38.73 o                         
 -10   5   0         76.85        109.56        75.97 o                         
  -9   5   0          3.71          3.30        40.17 o                         
  -8   5   0         33.90          7.58        38.72 o                         
  -7   5   0         79.11         61.04        38.35 o                         
  -6   5   0        167.79        129.38        26.05 o                         
  -5   5   0          0.82          4.31        18.13 o                         
  -4   5   0        116.32        157.93        30.27 o                         
  -3   5   0       1460.00       1367.37        49.92 o                         
  -2   5   0         72.73        114.81        18.17 o                         
  -1   5   0          1.75          5.00        16.62 o                         
   0   5   0       3234.91       3411.00        60.16 o                         
   1   5   0          9.68         20.72        16.67 o                         
   2   5   0       1081.34       1110.11        47.34 o                         
   3   5   0       7452.14       7338.54       119.01 o                         
   4   5   0         19.65         71.40        21.43 o                         
   5   5   0        149.29        153.52        23.70 o                         
   6   5   0        121.70         78.10        26.46 o                         
   7   5   0       1979.06       2155.36        63.57 o                         
   8   5   0        413.38        400.49        57.32 o                         
   9   5   0         38.34         20.96        55.11 o                         
  10   5   0        228.89        219.61        43.32 o                         
  11   5   0         57.04        113.83        43.25 o                         
  12   5   0         48.10         72.01       130.08 o                         
  13   5   0          6.10         -8.60        58.53 o                         
  14   5   0         15.08         15.53        63.55 o                         
 -11   6   0        292.90        361.47       128.77 o                         
 -10   6   0         90.78        122.13        38.82 o                         
  -9   6   0          3.56         68.71        40.52 o                         
  -8   6   0         15.43         18.85        40.42 o                         
  -7   6   0          9.15          4.15        51.45 o                         
  -6   6   0        206.17        240.48        34.51 o                         
  -5   6   0        154.99        111.60        41.18 o                         
  -4   6   0        374.07        421.30        37.88 o                         
  -3   6   0         13.52         13.03        21.51 o                         
  -2   6   0        509.37        557.20        26.75 o                         
  -1   6   0        205.31        227.72        20.92 o                         
   0   6   0       2860.61       2895.24        56.78 o                         
   1   6   0         55.48         44.50        18.84 o                         
   2   6   0       8032.58       8160.93       127.87 o                         
   3   6   0       2826.24       2653.59        58.43 o                         
   4   6   0       3631.98       3653.56        72.14 o                         
   5   6   0         20.58         41.13        24.53 o                         
   6   6   0          2.60         38.17        43.28 o                         
   7   6   0        511.12        516.43        37.15 o                         
   8   6   0        245.61        196.92        38.80 o                         
   9   6   0        317.93        234.70        44.76 o                         
  10   6   0         50.43        -34.59        40.31 o                         
  11   6   0          0.28        -60.58        40.39 o                         
  12   6   0         42.07         43.79        85.69 o                         
  13   6   0          1.05        -43.24        60.20 o                         
  14   6   0          3.31         67.13        66.89 o                         
 -11   7   0        305.98        339.01       130.92 o                         
 -10   7   0        298.56        385.99        82.90 o                         
  -9   7   0         43.04         98.03        97.24 o                         
  -8   7   0        227.69        149.40        43.36 o                         
  -7   7   0          0.37         -4.58        41.34 o                         
  -6   7   0        550.22        552.95        51.70 o                         
  -5   7   0         87.70         75.93        33.64 o                         
  -4   7   0          7.88          0.59        48.44 o                         
  -3   7   0        241.42        290.57        30.43 o                         
  -2   7   0        186.97        173.77        25.00 o                         
  -1   7   0        490.83        496.86        28.26 o                         
   0   7   0        611.09        614.34        35.24 o                         
   1   7   0       1363.86       1422.05        40.45 o                         
   2   7   0        539.12        510.57        31.76 o                         
   3   7   0        208.23        165.53        24.03 o                         
   4   7   0        836.77        832.23        47.87 o                         
   5   7   0         16.80         28.73        27.40 o                         
   6   7   0        160.70        167.01        35.26 o                         
   7   7   0        438.10        478.43        63.73 o                         
   8   7   0        278.37        287.80        57.93 o                         
   9   7   0        178.05        100.42        90.74 o                         
  10   7   0        146.02        212.78        46.00 o                         
  11   7   0        392.84        466.65        56.34 o                         
  12   7   0        203.80        107.82        50.74 o                         
  13   7   0         63.49         51.36        66.89 o                         
  14   7   0         13.54        -95.56        66.18 o                         
 -10   8   0         91.01         51.84       126.14 o                         
  -9   8   0          0.41         34.40        37.29 o                         
  -8   8   0          1.14        -25.13       115.15 o                         
  -7   8   0         34.53         69.44        73.58 o                         
  -6   8   0         49.02         24.86        48.74 o                         
  -5   8   0         63.52         65.45        46.78 o                         
  -4   8   0         27.50         56.44        40.86 o                         
  -3   8   0         39.23         54.01        35.03 o                         
  -2   8   0        259.34        217.31        34.42 o                         
  -1   8   0        462.52        414.57        30.20 o                         
   0   8   0        157.21        124.11        25.43 o                         
   1   8   0        372.01        365.52        33.76 o                         
   2   8   0        772.52        728.69        68.88 o                         
   3   8   0          5.86         15.73        27.07 o                         
   4   8   0          1.98         13.41        30.07 o                         
   5   8   0        560.07        479.73        38.23 o                         
   6   8   0          2.29         11.45        36.82 o                         
   7   8   0        374.50        385.86        44.10 o                         
   8   8   0        890.96        794.77        56.12 o                         
   9   8   0        599.61        617.26        53.20 o                         
  10   8   0        299.32        340.91        65.58 o                         
  11   8   0        232.32        237.50        54.57 o                         
  12   8   0        133.63         49.47        52.32 o                         
  13   8   0          1.22         63.07        69.76 o                         
  14   8   0          0.50         -0.48        70.48 o                         
  -9   9   0         16.54          4.06       123.75 o                         
  -8   9   0          1.24         23.53        41.38 o                         
  -7   9   0        157.78        128.84        45.96 o                         
  -6   9   0         24.37         41.47        46.05 o                         
  -5   9   0        447.13        379.81       111.33 o                         
  -4   9   0         14.58          9.10        46.58 o                         
  -3   9   0         45.51         25.38        36.81 o                         
  -2   9   0        196.30        171.77        72.02 o                         
  -1   9   0          6.08        -13.55        35.41 o                         
   0   9   0         17.48        -34.36        49.92 o                         
   1   9   0          1.36         26.26        46.18 o                         
   2   9   0        361.97        375.65        37.77 o                         
   3   9   0        752.35        714.95        42.36 o                         
   4   9   0        191.37        148.01        34.01 o                         
   5   9   0        664.84        611.20        56.68 o                         
   6   9   0         10.29         56.77        40.22 o                         
   7   9   0          1.41        -36.83        44.93 o                         
   8   9   0        291.41        354.58        74.66 o                         
   9   9   0         83.07         21.45        48.22 o                         
  10   9   0        340.81        376.89        78.00 o                         
  11   9   0        205.26        154.32        55.34 o                         
  12   9   0         31.35        -35.62        53.27 o                         
  13   9   0         63.91         60.92        72.63 o                         
  14   9   0         40.52         69.28        75.73 o                         
  -8  10   0          2.98         12.33        38.90 o                         
  -7  10   0         10.29          6.02        89.59 o                         
  -6  10   0         21.10         98.63        69.16 o                         
  -5  10   0         92.94        173.78        51.60 o                         
  -4  10   0        174.19        179.01        70.72 o                         
  -3  10   0        344.69        392.92        73.46 o                         
  -2  10   0         81.94        163.54        78.36 o                         
  -1  10   0         19.59          6.19        49.95 o                         
   0  10   0         22.61          9.58        39.18 o                         
   1  10   0         57.24         25.21        75.03 o                         
   2  10   0        282.92        194.73        43.71 o                         
   3  10   0       1305.39       1395.61        81.28 o                         
   4  10   0       1146.02       1152.65        61.98 o                         
   5  10   0         88.41        120.97        41.96 o                         
   6  10   0          3.12        -30.57        56.86 o                         
   7  10   0        121.56        104.89        48.37 o                         
   8  10   0        266.98        218.21        52.96 o                         
   9  10   0        117.15         54.50        50.30 o                         
  10  10   0        600.87        654.56        65.98 o                         
  11  10   0         22.97         67.79        55.28 o                         
  12  10   0        175.11        216.81        61.02 o                         
  13  10   0        218.41        323.72        85.05 o                         
  -7  11   0        100.07        144.02        45.87 o                         
  -6  11   0          0.70        101.56        52.20 o                         
  -5  11   0         12.02         84.30        52.74 o                         
  -4  11   0         11.25         24.79        52.62 o                         
  -3  11   0         40.16        141.10       103.33 o                         
  -2  11   0         27.98         35.83        57.34 o                         
  -1  11   0         14.84        -21.74        54.59 o                         
   0  11   0         97.15         57.76        41.23 o                         
   1  11   0        401.97        376.51        46.73 o                         
   2  11   0         75.55         40.04        41.12 o                         
   3  11   0         20.76        -55.22        41.22 o                         
   4  11   0         16.66        -45.25        41.82 o                         
   5  11   0          5.69          1.43        48.09 o                         
   6  11   0        369.17        317.73        46.17 o                         
   7  11   0        186.22        249.06        62.00 o                         
   8  11   0        385.18        467.32        73.70 o                         
   9  11   0        693.12        645.49       138.09 o                         
  10  11   0        428.78        430.00        62.71 o                         
  11  11   0         73.56         34.64        62.83 o                         
  12  11   0        113.36         50.36        60.84 o                         
  13  11   0          6.44         38.70        80.99 o                         
  -6  12   0         26.03          9.18        65.10 o                         
  -5  12   0          4.56        -19.93        59.49 o                         
  -4  12   0         62.60        110.10        68.09 o                         
  -3  12   0        214.86        298.01        59.39 o                         
  -2  12   0          3.22         65.26        54.81 o                         
  -1  12   0         16.82        -28.79        54.06 o                         
   0  12   0          1.75        -47.30        73.22 o                         
   1  12   0         22.10         20.09        44.32 o                         
   2  12   0          2.55         51.65        44.25 o                         
   3  12   0         67.12        110.05        45.69 o                         
   4  12   0          2.06         22.49        49.93 o                         
   5  12   0        287.86        362.80        58.62 o                         
   6  12   0        139.16        174.10        56.06 o                         
   7  12   0        121.39        121.81        46.93 o                         
   8  12   0         57.02         28.62        53.35 o                         
   9  12   0         22.57        -16.33        58.41 o                         
  10  12   0         13.59        -92.64        61.76 o                         
  11  12   0         87.79        215.39        64.87 o                         
  12  12   0          7.12         21.76        62.39 o                         
  -4  13   0        173.21        187.50        59.58 o                         
  -3  13   0         37.42        128.84        59.65 o                         
  -2  13   0         16.28         37.82        58.39 o                         
  -1  13   0         48.45         29.80        65.94 o                         
   0  13   0         13.93         -6.33        58.92 o                         
   1  13   0          3.31        -21.26        65.70 o                         
   2  13   0         22.84        -59.73        68.81 o                         
   3  13   0          0.66         45.08        83.02 o                         
   4  13   0        234.73        140.73        62.24 o                         
   5  13   0        177.48        269.92        73.58 o                         
   6  13   0          3.44          8.52        55.17 o                         
   7  13   0        124.65        213.49        60.42 o                         
   8  13   0         57.79        136.28        50.29 o                         
   9  13   0         41.51        108.81        51.89 o                         
  10  13   0        190.87        132.94        63.83 o                         
  11  13   0        168.73        122.45        74.54 o                         
  -2  14   0          4.19         23.17        71.43 o                         
  -1  14   0          3.20        -73.58        69.28 o                         
   0  14   0          3.75         61.88        72.39 o                         
   1  14   0          2.91         36.31        71.43 o                         
   2  14   0          9.76         37.51        74.54 o                         
   3  14   0         15.17         67.85        74.78 o                         
   4  14   0          0.05         53.48        55.40 o                         
   5  14   0         57.18        -62.19        95.68 o                         
   6  14   0         22.00        109.77        60.43 o                         
   7  14   0          1.36        -43.31        59.91 o                         
   8  14   0         76.46         71.29        65.17 o                         
   9  14   0         53.18         27.45        54.34 o                         
  10  14   0        217.62        193.28       112.29 o                         
   0  15   0         14.75         95.56        78.36 o                         
   1  15   0         12.58         85.29        77.64 o                         
   2  15   0         67.21        146.69        81.95 o                         
   3  15   0          0.45         10.03        78.12 o                         
   4  15   0          0.57        -37.27        80.03 o                         
   5  15   0         28.26        142.39        89.35 o                         
   6  15   0        101.48         53.74        63.75 o                         
   7  15   0         49.40         98.15        66.04 o                         
  -6 -15   1          6.28        -37.51        90.55 o                         
  -5 -15   1         34.14         38.46        86.96 o                         
  -4 -15   1         32.22        115.87        84.33 o                         
  -3 -15   1          0.99        -48.26        80.27 o                         
  -2 -15   1          3.84        -18.40        78.36 o                         
  -1 -15   1         93.49        178.70        79.56 o                         
  -9 -14   1         27.21        -50.17       100.58 o                         
  -8 -14   1         20.75        179.60        68.87 o                         
  -7 -14   1         18.74         26.65        62.91 o                         
  -6 -14   1          0.48        -31.18        75.85 o                         
  -5 -14   1         93.65         85.87       137.61 o                         
  -4 -14   1        145.10        159.83        85.29 o                         
  -3 -14   1          2.95        -49.93        75.02 o                         
  -2 -14   1         70.83        237.95        79.79 o                         
  -1 -14   1          8.95        -74.78        69.76 o                         
   0 -14   1          5.29         50.65        73.34 o                         
   1 -14   1         20.32        118.26        71.67 o                         
   2 -14   1          2.62        -33.92        66.18 o                         
 -10 -13   1         34.89         25.83        64.49 o                         
  -9 -13   1         25.24         28.06        79.08 o                         
  -8 -13   1         54.98         94.46        51.41 o                         
  -7 -13   1          7.06          7.71        48.03 o                         
  -6 -13   1         27.49         -0.10        56.32 o                         
  -5 -13   1        247.08        322.60        91.86 o                         
  -4 -13   1          2.68        -45.76        69.16 o                         
  -3 -13   1         77.63         32.73        72.63 o                         
  -2 -13   1         15.58         57.82        71.19 o                         
  -1 -13   1         22.47         34.88        67.61 o                         
   0 -13   1         67.32         78.99        96.28 o                         
   1 -13   1         32.08        184.24        75.38 o                         
   2 -13   1        105.22        119.06       128.29 o                         
   3 -13   1         15.59         84.40        84.21 o                         
   4 -13   1         22.37        -82.60        55.07 o                         
 -11 -12   1          1.19         -0.38        61.75 o                         
 -10 -12   1         40.97          1.60        59.95 o                         
  -9 -12   1         66.49         55.23        58.37 o                         
  -8 -12   1         58.27        174.72        60.80 o                         
  -7 -12   1          3.63         16.70        45.38 o                         
  -6 -12   1         42.81          3.04        44.47 o                         
  -5 -12   1          0.92          0.89        52.12 o                         
  -4 -12   1          0.67         24.20        56.74 o                         
  -3 -12   1         79.65         69.45        49.58 o                         
  -2 -12   1         35.35          7.66        43.90 o                         
  -1 -12   1         37.44        -55.36        55.66 o                         
   0 -12   1          0.26        -78.89        52.59 o                         
   1 -12   1        239.78        270.11        60.26 o                         
   2 -12   1         76.40         15.39        53.26 o                         
   3 -12   1         12.55          3.04        52.46 o                         
   4 -12   1         29.80         -8.62        51.13 o                         
   5 -12   1         56.60         43.67        46.72 o                         
 -12 -11   1          6.61         37.28        61.38 o                         
 -11 -11   1          0.17         47.35        61.04 o                         
 -10 -11   1        224.84        155.88        58.00 o                         
  -9 -11   1          8.38        -56.97        52.72 o                         
  -8 -11   1        182.35        177.61        85.53 o                         
  -7 -11   1         50.09         51.60        52.04 o                         
  -6 -11   1        207.54        163.20        44.45 o                         
  -5 -11   1         30.73          1.64        40.41 o                         
  -4 -11   1        337.02        388.74        49.84 o                         
  -3 -11   1          6.43         39.83        45.32 o                         
  -2 -11   1        278.65        329.19        46.81 o                         
  -1 -11   1        173.36        249.36        52.64 o                         
   0 -11   1         13.48         59.87        54.56 o                         
   1 -11   1        106.50         62.94        53.47 o                         
   2 -11   1          2.96         28.30        51.32 o                         
   3 -11   1         50.84        113.77        52.82 o                         
   4 -11   1          0.84          1.25        48.14 o                         
   5 -11   1          2.32         46.31        95.56 o                         
   6 -11   1         33.59         24.61        41.26 o                         
   7 -11   1         29.63        212.15       128.53 o                         
 -13 -10   1         22.50        154.17        77.76 o                         
 -12 -10   1         31.25        -67.57       110.73 o                         
 -11 -10   1        277.25        264.92        62.18 o                         
 -10 -10   1          0.71          5.57        91.98 o                         
  -9 -10   1         44.37         10.29        51.99 o                         
  -8 -10   1          4.90          1.80        49.56 o                         
  -7 -10   1         54.36        -47.34        76.69 o                         
  -6 -10   1        285.27        319.71        53.23 o                         
  -5 -10   1        139.40        162.53        38.55 o                         
  -4 -10   1        467.89        547.53        42.95 o                         
  -3 -10   1       1236.88       1328.85        63.67 o                         
  -2 -10   1       2362.67       2367.58        84.55 o                         
  -1 -10   1        790.23        766.20        91.67 o                         
   0 -10   1        211.92        219.03        43.88 o                         
   1 -10   1        277.29        267.34        41.26 o                         
   2 -10   1         72.72        128.47        68.45 o                         
   3 -10   1        105.44        197.41        51.59 o                         
   4 -10   1         82.85         91.45        48.50 o                         
   5 -10   1         34.02         42.68       113.96 o                         
   6 -10   1          9.28         24.21        40.97 o                         
   7 -10   1         32.64         47.54        35.75 o                         
   8 -10   1          0.63        -86.48       120.41 o                         
 -13  -9   1         25.66          7.93        59.84 o                         
 -12  -9   1         92.95         81.97        76.33 o                         
 -11  -9   1         60.61        -27.95        52.54 o                         
 -10  -9   1          6.62        -32.01        81.95 o                         
  -9  -9   1        186.26        182.75        53.76 o                         
  -8  -9   1          7.21        -19.37        46.16 o                         
  -7  -9   1         11.14         38.99        45.57 o                         
  -6  -9   1        279.23        272.43        48.24 o                         
  -5  -9   1         10.71         30.31        42.76 o                         
  -4  -9   1        221.63        181.02        37.69 o                         
  -3  -9   1        141.26        124.20        41.87 o                         
  -2  -9   1        956.23        968.79        54.48 o                         
   0  -9   1         32.88         38.09        48.66 o                         
   1  -9   1         28.74          5.26        35.19 o                         
   2  -9   1        793.79        746.00        47.46 o                         
   3  -9   1        859.15        855.03        97.47 o                         
   4  -9   1          0.54         -8.95        44.55 o                         
   5  -9   1          4.02         41.89        54.23 o                         
   6  -9   1          2.85          3.33        41.26 o                         
   7  -9   1         24.08         18.94        59.85 o                         
   8  -9   1          9.33        -41.57       110.61 o                         
   9  -9   1          7.23       -175.12       119.69 o                         
 -13  -8   1          0.78        -33.21        71.43 o                         
 -12  -8   1          2.95        -41.26        51.95 o                         
 -11  -8   1         58.44         36.54        51.88 o                         
 -10  -8   1        233.74        230.52        53.81 o                         
  -9  -8   1        188.62        151.33        49.17 o                         
  -8  -8   1        681.05        687.47        62.12 o                         
  -7  -8   1        116.32        177.32        45.07 o                         
  -6  -8   1        419.27        437.08        96.66 o                         
  -5  -8   1          8.28         10.65        36.71 o                         
  -4  -8   1         31.25         49.00        33.47 o                         
  -3  -8   1        400.76        429.20        32.38 o                         
  -2  -8   1        242.55        248.44        33.14 o                         
  -1  -8   1       1120.96       1288.00        41.29 o                         
   0  -8   1          1.06         14.96        25.60 o                         
   1  -8   1          5.59         31.36        39.20 o                         
   2  -8   1        252.24        208.58        30.60 o                         
   3  -8   1        119.31         62.99        33.92 o                         
   4  -8   1        319.08        329.93        43.81 o                         
   5  -8   1         99.57        106.55        51.60 o                         
   6  -8   1         53.46         45.31        39.68 o                         
   7  -8   1          1.43         39.92        36.46 o                         
   8  -8   1        131.03        167.47       107.27 o                         
   9  -8   1         50.68        -10.27       115.15 o                         
  10  -8   1         24.65        -37.99       121.84 o                         
 -14  -7   1         55.75         43.00        73.34 o                         
 -13  -7   1         15.53        -38.94        64.98 o                         
 -12  -7   1         64.58        -35.41       102.01 o                         
 -11  -7   1         17.84         42.43        50.57 o                         
 -10  -7   1        333.31        329.21        53.72 o                         
  -9  -7   1         76.48         58.15        42.98 o                         
  -8  -7   1          4.62          0.62        42.45 o                         
  -7  -7   1          5.79         37.65        44.72 o                         
  -6  -7   1        194.14        203.82        37.92 o                         
  -5  -7   1        112.25         85.23        34.81 o                         
  -4  -7   1        218.15        131.61        47.97 o                         
  -3  -7   1       1233.60       1197.19        44.53 o                         
  -2  -7   1       4197.48       4200.23        77.92 o                         
  -1  -7   1       3306.64       3327.45        65.09 o                         
   0  -7   1       1477.42       1445.92        40.49 o                         
   1  -7   1       1312.08       1282.88        40.72 o                         
   2  -7   1          0.77         28.71        22.87 o                         
   3  -7   1        214.83        180.37        27.86 o                         
   4  -7   1        794.40        806.16        34.51 o                         
   5  -7   1        244.79        195.74        41.60 o                         
   6  -7   1        445.51        485.52        46.98 o                         
   7  -7   1          2.82        -20.40        35.77 o                         
   8  -7   1         10.32          6.50        34.52 o                         
   9  -7   1         74.71        -24.85       103.21 o                         
  10  -7   1          1.13       -143.11       109.90 o                         
  11  -7   1         30.59        -46.35       122.56 o                         
 -14  -6   1         81.96         97.24        72.39 o                         
 -13  -6   1         97.01        -37.51        64.27 o                         
 -12  -6   1         55.68         -4.87        49.06 o                         
 -11  -6   1         38.15        141.26        50.89 o                         
 -10  -6   1         17.73         47.18        46.88 o                         
  -9  -6   1        411.04        411.25        47.95 o                         
  -8  -6   1        164.14        137.44        43.99 o                         
  -7  -6   1         12.78         -8.58        31.99 o                         
  -6  -6   1        135.15        159.07        32.27 o                         
  -5  -6   1        540.11        517.02        31.65 o                         
  -4  -6   1         22.99        -30.53        25.41 o                         
  -3  -6   1        480.03        482.10        29.82 o                         
  -2  -6   1         71.99         63.02        18.87 o                         
  -1  -6   1        778.27        810.31        29.07 o                         
   0  -6   1       2173.09       2180.84        55.63 o                         
   1  -6   1        232.01        206.48        21.64 o                         
   2  -6   1        588.50        616.09        26.92 o                         
   3  -6   1       1820.56       1842.64        56.72 o                         
   4  -6   1        715.67        747.28        30.19 o                         
   5  -6   1         89.49         83.53        22.78 o                         
   6  -6   1       1807.36       1786.81        51.84 o                         
   7  -6   1         28.42          5.92        36.48 o                         
   8  -6   1        155.23        175.59        35.77 o                         
   9  -6   1         13.50        -77.17       100.10 o                         
  10  -6   1         14.53        162.22       110.61 o                         
  11  -6   1         40.85        -38.70       111.09 o                         
 -14  -5   1          0.73        -75.02        65.70 o                         
 -13  -5   1          6.48         79.79        63.07 o                         
 -12  -5   1         36.91         22.70        58.53 o                         
 -11  -5   1         61.85         36.05        44.02 o                         
 -10  -5   1          1.20        -59.42        39.61 o                         
  -9  -5   1        365.78        397.53        47.85 o                         
  -8  -5   1         52.03          1.28        49.55 o                         
  -7  -5   1        215.93        264.14        34.37 o                         
  -6  -5   1       1050.66       1054.36        47.10 o                         
  -5  -5   1          1.93        -11.97        30.34 o                         
  -4  -5   1        175.44        243.06        24.19 o                         
  -3  -5   1       1452.81       1475.79       112.48 o                         
  -2  -5   1        733.53        711.75        39.11 o                         
  -1  -5   1       7550.92       7584.11       106.81 o                         
   0  -5   1       2854.37       2941.38        55.49 o                         
   1  -5   1        886.39        854.19        27.04 o                         
   2  -5   1        568.33        549.36        23.24 o                         
   3  -5   1       1031.24        945.16        36.57 o                         
   4  -5   1          1.16         -3.39        18.27 o                         
   5  -5   1        399.93        460.91        25.14 o                         
   6  -5   1         32.81         23.54        23.69 o                         
   7  -5   1          6.71         -2.86        34.72 o                         
   8  -5   1        162.96         92.17        32.34 o                         
   9  -5   1         27.35         43.34        37.27 o                         
  10  -5   1         51.33        -12.66       102.49 o                         
  11  -5   1          8.51        -29.39       109.18 o                         
  12  -5   1          0.78         42.05       122.80 o                         
 -14  -4   1        161.78        129.97        68.33 o                         
 -13  -4   1         68.95          7.65        59.49 o                         
 -12  -4   1        112.61        130.07        61.88 o                         
 -11  -4   1         61.62        -35.83        40.90 o                         
 -10  -4   1         30.87         42.98        40.45 o                         
  -9  -4   1        698.82        649.52        99.09 o                         
  -8  -4   1          0.14         59.23        32.38 o                         
  -7  -4   1         93.53        107.40        30.82 o                         
  -6  -4   1        415.25        440.69        30.97 o                         
  -5  -4   1        120.75        181.95        23.85 o                         
  -4  -4   1         19.70         19.05        24.89 o                         
  -3  -4   1        752.49        702.75        26.35 o                         
  -2  -4   1       5094.57       5149.33        77.68 o                         
  -1  -4   1      15014.14      14860.03       203.05 o                         
   0  -4   1      13556.12      12885.19       188.38 o                         
   1  -4   1       4159.43       4217.97        68.32 o                         
   2  -4   1       2269.65       2193.00        52.87 o                         
   3  -4   1          6.27         19.85        15.39 o                         
   4  -4   1        441.06        490.01        21.50 o                         
   5  -4   1       1724.57       1761.69        42.47 o                         
   6  -4   1         17.86         15.46        19.72 o                         
   7  -4   1         12.48        -10.64        20.94 o                         
   8  -4   1        453.54        447.70        28.29 o                         
   9  -4   1         50.29         56.51        31.90 o                         
  10  -4   1         20.47          7.89        31.61 o                         
  11  -4   1         13.96       -105.60       106.79 o                         
  12  -4   1         13.19       -104.64       111.33 o                         
  13  -4   1         13.11       -174.40       118.26 o                         
 -14  -3   1        373.23        447.23        76.21 o                         
 -13  -3   1        340.04        361.23        70.24 o                         
 -12  -3   1         80.64        194.90        56.35 o                         
 -11  -3   1        365.51        310.67        46.90 o                         
 -10  -3   1          5.19         -4.35        38.52 o                         
  -9  -3   1        146.63        205.27        54.75 o                         
  -8  -3   1         14.06          9.43        31.91 o                         
  -7  -3   1        245.83        250.73        32.07 o                         
  -6  -3   1        695.18        723.39        33.67 o                         
  -5  -3   1         10.29          5.90        26.85 o                         
  -4  -3   1       1814.64       1756.30        50.38 o                         
  -3  -3   1        642.15        617.19        25.21 o                         
  -2  -3   1        150.12        136.35        14.61 o                         
  -1  -3   1       1113.78       1018.35        26.18 o                         
   0  -3   1       3566.83       3254.03        52.14 o                         
   1  -3   1          9.39         -4.43        16.88 o                         
   2  -3   1       3432.01       3350.64        61.78 o                         
   3  -3   1        283.83        379.81        17.28 o                         
   4  -3   1       1813.34       1814.10        39.60 o                         
   5  -3   1        347.29        396.04        20.08 o                         
   6  -3   1       2626.93       2663.67        62.70 o                         
   7  -3   1        344.11        391.05        38.34 o                         
   8  -3   1         70.88         72.83        40.10 o                         
   9  -3   1          8.85         -4.05        31.85 o                         
  10  -3   1         54.90          6.06        38.58 o                         
  11  -3   1          1.12        -30.42        95.08 o                         
  12  -3   1          3.92         58.77       106.07 o                         
  13  -3   1        213.74        263.99       131.64 o                         
 -14  -2   1        159.74        215.49        67.13 o                         
 -13  -2   1        163.33        246.18        59.05 o                         
 -12  -2   1        217.15        297.73        59.07 o                         
 -11  -2   1          1.64         18.59        57.34 o                         
 -10  -2   1        277.12        229.19        47.26 o                         
  -9  -2   1        413.30        444.65        46.23 o                         
  -8  -2   1         37.85          9.10        30.26 o                         
  -7  -2   1          2.48        -26.02        22.89 o                         
  -6  -2   1        143.23        132.56        26.27 o                         
  -5  -2   1        117.34        164.43        22.37 o                         
  -4  -2   1        619.06        658.76        22.62 o                         
  -3  -2   1        363.74        327.44        16.72 o                         
  -2  -2   1        681.79        817.13        22.03 o                         
  -1  -2   1         38.09         42.44        12.10 o                         
   0  -2   1        514.87        438.83        12.08 o                         
   1  -2   1      12224.06      12539.49       168.89 o                         
   2  -2   1          4.03         -9.21        11.75 o                         
   3  -2   1       1579.93       1505.10        30.24 o                         
   4  -2   1        684.89        713.27        22.71 o                         
   5  -2   1        268.92        294.58        17.83 o                         
   6  -2   1       3575.65       3769.40        68.76 o                         
   7  -2   1        149.53        159.75        20.94 o                         
   8  -2   1        106.69        103.81        22.56 o                         
   9  -2   1        470.80        479.61        40.34 o                         
  10  -2   1         15.77         25.42        33.31 o                         
  11  -2   1          9.26          9.33        70.00 o                         
  12  -2   1          0.42         57.13        33.91 o                         
  13  -2   1         12.54        -67.13       111.81 o                         
 -14  -1   1         58.30         17.68        59.97 o                         
 -13  -1   1        175.05        199.45        59.17 o                         
 -12  -1   1        346.75        381.52        71.55 o                         
 -11  -1   1          6.37          9.59        48.81 o                         
 -10  -1   1         25.34        -22.26        39.58 o                         
  -9  -1   1        547.97        511.91        52.52 o                         
  -8  -1   1        240.40        264.82        41.22 o                         
  -7  -1   1         18.36         21.86        22.65 o                         
  -6  -1   1        281.47        285.00        23.17 o                         
  -5  -1   1        239.34        275.66        20.76 o                         
  -4  -1   1       1249.45       1436.30        38.96 o                         
  -3  -1   1       4149.55       4001.49        57.91 o                         
  -2  -1   1       1078.80       1141.65        33.43 o                         
  -1  -1   1       2179.94       2443.41        36.60 o                         
   0  -1   1       6071.14       5872.42        73.54 o                         
   1  -1   1        398.56        356.71         8.57 o                         
   2  -1   1        759.33        743.66        16.52 o                         
   3  -1   1       8426.06       8331.46       110.77 o                         
   4  -1   1       2249.81       2357.17        41.80 o                         
   5  -1   1        415.66        475.32        26.62 o                         
   6  -1   1        626.87        625.34        22.29 o                         
   7  -1   1        288.83        270.12        21.05 o                         
   8  -1   1        887.73        910.40        32.61 o                         
   9  -1   1        496.99        534.80        45.41 o                         
  10  -1   1        107.14        180.04        36.70 o                         
  11  -1   1        101.28         53.94        66.18 o                         
  12  -1   1          6.53         16.06        36.67 o                         
  13  -1   1         32.77          6.10        36.01 o                         
  14  -1   1          1.85         24.85       129.97 o                         
 -14   0   1         11.16         92.46        61.16 o                         
 -13   0   1        475.57        553.01        64.98 o                         
 -12   0   1        366.57        419.84        59.04 o                         
 -11   0   1        224.54        201.93        52.15 o                         
 -10   0   1          2.12         -7.12        37.75 o                         
  -9   0   1        210.55        219.64        35.41 o                         
  -8   0   1        423.79        479.08        32.42 o                         
  -7   0   1          2.59          4.47        23.27 o                         
  -6   0   1        194.60        234.96        23.06 o                         
  -5   0   1        309.53        286.19        20.82 o                         
  -4   0   1        107.20        114.78        18.12 o                         
  -3   0   1       4864.52       4597.25        70.02 o                         
  -2   0   1       4521.54       4873.73        65.65 o                         
  -1   0   1       3728.92       4394.77        56.94 o                         
   0   0   1       6019.50       5683.71       130.25 o                         
   2   0   1      18385.04      18949.29       260.54 o                         
   3   0   1        164.54        256.07        11.23 o                         
   4   0   1        605.44        631.58        19.32 o                         
   5   0   1        490.08        596.03        24.98 o                         
   6   0   1        332.89        339.82        24.25 o                         
   7   0   1        291.56        275.88        50.72 o                         
   8   0   1       1036.95       1042.96        34.99 o                         
   9   0   1        268.02        222.04        26.64 o                         
  10   0   1        503.72        457.64        38.83 o                         
  11   0   1        568.69        484.31        49.44 o                         
  12   0   1         43.14         13.77        45.75 o                         
  13   0   1          0.00        -64.15        42.76 o                         
  14   0   1         79.68         85.29        41.74 o                         
 -13   1   1        689.22        776.12        67.97 o                         
 -12   1   1        265.68        330.68       107.15 o                         
 -11   1   1        409.74        379.26        91.02 o                         
 -10   1   1          8.68        -21.68        46.71 o                         
  -9   1   1         46.50         69.56        35.74 o                         
  -8   1   1        180.00        212.89        35.86 o                         
  -7   1   1          5.26        -22.24        24.20 o                         
  -6   1   1         41.26         41.33        21.68 o                         
  -5   1   1         51.89         72.37        18.82 o                         
  -4   1   1         19.63         20.75        16.55 o                         
  -3   1   1       2381.61       2096.29        40.10 o                         
  -2   1   1         16.02         22.62        12.99 o                         
  -1   1   1       1048.21       1266.35        22.28 o                         
   0   1   1        899.65        887.39        14.76 o                         
   1   1   1      12126.95      11454.88       141.08 o                         
   2   1   1      14911.06      15365.22       189.18 o                         
   3   1   1        216.26        150.36        11.80 o                         
   4   1   1        190.72        212.83        15.00 o                         
   5   1   1       1038.99       1238.94        31.74 o                         
   6   1   1       2369.31       2492.63        51.77 o                         
   7   1   1       2747.04       2808.39        58.49 o                         
   8   1   1        893.06        908.27        34.22 o                         
   9   1   1        212.69        220.59        27.15 o                         
  10   1   1          0.44         21.90        35.91 o                         
  11   1   1          1.82         -8.93        64.27 o                         
  12   1   1         69.78         91.99        44.62 o                         
  13   1   1         16.01         52.33        44.87 o                         
  14   1   1         81.60         93.26        54.23 o                         
 -13   2   1        160.82        202.80        53.68 o                         
 -12   2   1        377.24        336.63        73.70 o                         
 -11   2   1        167.96        238.43        82.66 o                         
 -10   2   1        208.39        334.59        51.14 o                         
  -9   2   1        306.75        262.75        39.32 o                         
  -8   2   1        365.27        469.95        39.80 o                         
  -7   2   1        729.42        700.78        33.53 o                         
  -6   2   1        122.05         99.20        23.17 o                         
  -5   2   1         56.82         43.68        18.67 o                         
  -4   2   1         32.76         45.03        17.06 o                         
  -3   2   1        132.99        125.08        15.62 o                         
  -2   2   1        219.08        239.76        18.04 o                         
  -1   2   1        827.94        956.52        26.53 o                         
   0   2   1       2699.16       2541.26        38.43 o                         
   1   2   1        590.49        668.34        14.39 o                         
   2   2   1       1840.85       1971.72        30.96 o                         
   3   2   1       2430.37       2065.13        35.28 o                         
   4   2   1        671.55        619.40        19.23 o                         
   5   2   1        267.92        283.54        19.97 o                         
   6   2   1         14.36          2.37        17.31 o                         
   7   2   1        656.51        626.68        27.67 o                         
   8   2   1        304.01        289.24        26.20 o                         
   9   2   1        766.98        789.90        54.11 o                         
  10   2   1         12.14         74.38        33.96 o                         
  11   2   1         10.49        -26.56        41.70 o                         
  12   2   1        141.56        162.46        47.04 o                         
  13   2   1          1.51         -2.28        45.59 o                         
  14   2   1         86.04        108.82        49.96 o                         
  15   2   1         24.17         36.85        51.60 o                         
 -13   3   1         21.55        -72.76        80.03 o                         
 -12   3   1        172.08        244.02        52.50 o                         
 -11   3   1        334.67        359.94        53.57 o                         
 -10   3   1        330.55        376.74        52.42 o                         
  -9   3   1        160.83        102.05        45.32 o                         
  -8   3   1         38.27         15.45        37.33 o                         
  -7   3   1        104.81         88.63        26.93 o                         
  -6   3   1          2.28        -16.40        23.16 o                         
  -5   3   1        492.65        487.86        26.18 o                         
  -4   3   1          3.99         19.63        17.46 o                         
  -3   3   1        263.25        298.88        20.17 o                         
  -2   3   1       4192.12       4379.36        71.59 o                         
  -1   3   1        856.36        757.63        22.14 o                         
   0   3   1        328.49        288.84        15.44 o                         
   1   3   1        221.74        247.13        13.99 o                         
   2   3   1         15.51         32.61        16.84 o                         
   3   3   1        910.07        842.99        67.36 o                         
   4   3   1       2858.60       2851.62        49.44 o                         
   5   3   1        131.50        143.79        17.77 o                         
   6   3   1        166.96        187.99        20.08 o                         
   7   3   1        317.79        309.94        23.08 o                         
   8   3   1       1423.60       1508.02        87.73 o                         
   9   3   1       1039.16       1069.20        40.90 o                         
  10   3   1        470.44        521.91        76.83 o                         
  11   3   1        785.86        692.17       134.98 o                         
  12   3   1        345.03        282.03        60.20 o                         
  13   3   1        144.07        160.26        51.47 o                         
  14   3   1         44.68        -16.92        81.71 o                         
  15   3   1        216.00        120.12        54.33 o                         
 -12   4   1        204.63        267.52        51.60 o                         
 -11   4   1        205.10        310.91        89.83 o                         
 -10   4   1        178.71         79.47        84.45 o                         
  -9   4   1          9.22         45.58        72.51 o                         
  -8   4   1        135.35         82.27        59.49 o                         
  -7   4   1         11.94         10.96        33.36 o                         
  -6   4   1        729.54        757.11        41.41 o                         
  -5   4   1        146.22        114.48        23.37 o                         
  -4   4   1         49.91         43.63        20.53 o                         
  -3   4   1        414.82        500.85        22.92 o                         
  -2   4   1        894.01        936.73        34.90 o                         
  -1   4   1         48.83         68.27        16.52 o                         
   0   4   1       1432.79       1306.01        32.71 o                         
   1   4   1        623.79        697.38        22.71 o                         
   2   4   1       2320.01       2180.29        38.70 o                         
   3   4   1         75.43        126.49        16.71 o                         
   4   4   1          7.91         34.97        16.32 o                         
   5   4   1        163.95        146.22        22.37 o                         
   6   4   1         92.11         49.62        20.12 o                         
   7   4   1       1629.86       1559.23        48.90 o                         
   8   4   1        642.85        637.73        31.13 o                         
   9   4   1       1096.07       1238.81        88.64 o                         
  10   4   1       1663.07       1880.35       126.17 o                         
  11   4   1        507.53        424.69        44.59 o                         
  12   4   1         56.34         73.39       103.09 o                         
  13   4   1        127.98        193.22        52.74 o                         
  14   4   1         13.96        -68.09       169.03 o                         
  15   4   1          8.54          1.91        59.49 o                         
 -12   5   1        141.65         67.91        44.66 o                         
 -11   5   1         20.49         71.15        46.04 o                         
 -10   5   1        215.18        183.83        47.27 o                         
  -9   5   1         75.90         96.14        58.05 o                         
  -8   5   1         93.83        126.72        44.98 o                         
  -7   5   1         47.30         60.73        33.72 o                         
  -6   5   1       1593.69       1529.00        47.44 o                         
  -5   5   1       2108.58       2121.67        55.29 o                         
  -4   5   1        706.30        736.98        31.31 o                         
  -3   5   1          1.77         -3.01        19.02 o                         
  -2   5   1       2366.60       2427.42        49.97 o                         
  -1   5   1        832.55        934.34        28.89 o                         
   0   5   1          2.93         39.51        17.10 o                         
   1   5   1       1619.70       1574.11        39.49 o                         
   2   5   1       2937.73       2888.16        52.30 o                         
   3   5   1       2318.90       2180.30        66.09 o                         
   4   5   1       1588.98       1347.89        38.15 o                         
   5   5   1         98.67        113.70        25.27 o                         
   6   5   1        174.82        225.71        26.64 o                         
   7   5   1        841.04        847.59        48.28 o                         
   8   5   1         99.37        133.14        33.86 o                         
   9   5   1        128.51        134.58        37.12 o                         
  10   5   1         31.00         70.83        40.22 o                         
  11   5   1        370.94        396.14        72.42 o                         
  12   5   1        288.84        262.11        54.75 o                         
  13   5   1         22.86         27.73        79.91 o                         
  14   5   1         16.56        -16.01        60.44 o                         
  15   5   1         33.03        -36.79        62.12 o                         
 -11   6   1        152.98        190.54        91.98 o                         
 -10   6   1         58.80        145.49       109.18 o                         
  -9   6   1        327.43        371.39        51.39 o                         
  -8   6   1        295.96        294.23        51.11 o                         
  -7   6   1          0.75        -63.46        42.31 o                         
  -6   6   1         55.21         76.50        34.69 o                         
  -5   6   1         43.47         46.62        25.92 o                         
  -4   6   1       1500.00       1544.24        45.79 o                         
  -3   6   1        186.57        205.83        33.13 o                         
  -2   6   1        263.61        319.91        23.31 o                         
  -1   6   1        308.81        276.44        22.12 o                         
   0   6   1        479.13        543.61        24.83 o                         
   1   6   1        149.68        174.43        29.15 o                         
   2   6   1        230.38        177.67        23.94 o                         
   3   6   1        266.28        191.99        22.92 o                         
   4   6   1       3609.58       3882.06        74.28 o                         
   5   6   1        609.84        649.39        32.14 o                         
   6   6   1        102.58         74.56        27.22 o                         
   7   6   1        783.06        786.03        39.30 o                         
   8   6   1       2486.28       2628.64       115.33 o                         
   9   6   1       1894.27       2014.01       108.85 o                         
  10   6   1        317.27        322.13        62.41 o                         
  11   6   1        260.60        326.69        47.32 o                         
  12   6   1        139.23        184.88        57.52 o                         
  13   6   1        292.34        272.12       130.80 o                         
  14   6   1        105.65        131.40        67.37 o                         
  15   6   1          0.10        -74.30        62.59 o                         
 -10   7   1        272.97        328.95        52.56 o                         
  -9   7   1        288.17        279.33        49.17 o                         
  -8   7   1          3.34         46.37        69.04 o                         
  -7   7   1        159.02        206.67        49.59 o                         
  -6   7   1          3.02        -41.75        43.61 o                         
  -5   7   1        106.47        100.54        68.14 o                         
  -4   7   1       1455.51       1456.44        47.21 o                         
  -3   7   1         88.19        146.33        31.67 o                         
  -2   7   1          5.29         16.19        23.78 o                         
  -1   7   1         27.39         33.52        22.31 o                         
   0   7   1         69.93         89.93        21.68 o                         
   1   7   1         61.74         72.93        33.02 o                         
   2   7   1        532.88        559.01        31.55 o                         
   3   7   1        268.59        301.79        25.73 o                         
   4   7   1          5.31        -13.58        23.77 o                         
   5   7   1        159.49        122.04        26.60 o                         
   6   7   1        464.51        386.85        33.91 o                         
   7   7   1        633.93        667.49        52.08 o                         
   8   7   1       1033.38        934.24        50.18 o                         
   9   7   1        810.66        799.08       114.52 o                         
  10   7   1        549.11        528.67        60.77 o                         
  11   7   1        546.23        587.80        54.14 o                         
  12   7   1         81.58         88.15        47.40 o                         
  13   7   1         70.52         21.98        63.55 o                         
  14   7   1         15.25        -39.66        64.03 o                         
  15   7   1          8.50         47.30        69.04 o                         
 -10   8   1        207.77        176.02        45.80 o                         
  -9   8   1         79.20         76.25        46.04 o                         
  -8   8   1        128.45        141.22       162.93 o                         
  -7   8   1         82.17          6.39        73.70 o                         
  -6   8   1         47.99         79.32        56.98 o                         
  -5   8   1        525.03        588.12        59.82 o                         
  -4   8   1        435.36        495.51        44.68 o                         
  -3   8   1        445.61        468.11        41.39 o                         
  -2   8   1         32.42        -18.42        26.21 o                         
  -1   8   1        342.44        339.19        30.04 o                         
   0   8   1         55.18         80.92        29.78 o                         
   1   8   1         43.90         14.85        29.09 o                         
   2   8   1         59.39         48.89        29.54 o                         
   3   8   1        151.28         74.24        31.28 o                         
   4   8   1        343.38        313.99        29.97 o                         
   5   8   1         12.34        -30.34        30.76 o                         
   6   8   1         88.25         90.71        33.01 o                         
   7   8   1         97.87        110.97        43.04 o                         
   8   8   1         86.94        119.64        44.65 o                         
   9   8   1         49.73         41.65        42.50 o                         
  10   8   1        170.23        153.56        45.96 o                         
  11   8   1         45.02        125.57        49.03 o                         
  12   8   1        116.76        155.89        52.28 o                         
  13   8   1          8.39        106.55        69.04 o                         
  14   8   1          6.26         69.76        68.81 o                         
  -9   9   1          4.68         56.25        46.02 o                         
  -8   9   1        152.84        247.51        51.85 o                         
  -7   9   1         28.33         33.78        77.76 o                         
  -6   9   1        269.90        348.71       107.03 o                         
  -5   9   1         58.70         97.74        69.88 o                         
  -4   9   1        313.53        301.83        54.76 o                         
  -3   9   1        967.53        924.61        69.37 o                         
  -2   9   1         22.97          3.66        38.09 o                         
  -1   9   1        300.70        278.66        40.04 o                         
   0   9   1         88.91        184.29        35.08 o                         
   1   9   1          1.36        -28.62        32.69 o                         
   2   9   1        110.59        129.12        34.11 o                         
   3   9   1         79.49         51.09        34.50 o                         
   4   9   1          8.39         -5.87        29.48 o                         
   5   9   1         32.61         18.63        33.33 o                         
   6   9   1          0.55         37.63        39.17 o                         
   7   9   1       1365.93       1362.37       114.73 o                         
   8   9   1          5.04        -43.44        40.75 o                         
   9   9   1        190.85        103.01        96.04 o                         
  10   9   1        707.33        679.73        62.66 o                         
  11   9   1        145.63        116.21        76.81 o                         
  12   9   1        417.04        440.98        86.13 o                         
  13   9   1        157.30        286.69        76.21 o                         
  14   9   1         40.36          5.02        71.19 o                         
  -8  10   1         61.27         40.34        48.01 o                         
  -7  10   1          8.63         34.37        49.10 o                         
  -6  10   1         63.77        126.33        51.79 o                         
  -5  10   1          8.09        -58.71        50.88 o                         
  -4  10   1        523.47        579.26        66.42 o                         
  -3  10   1        588.65        566.12        76.93 o                         
  -2  10   1        343.33        357.60        62.57 o                         
  -1  10   1         31.29         49.92        49.04 o                         
   0  10   1          3.87         -4.30        38.97 o                         
   1  10   1        694.93        705.24        76.47 o                         
   2  10   1        896.96        879.76        85.79 o                         
   3  10   1          0.97         15.39        42.94 o                         
   4  10   1         49.30         65.22        43.45 o                         
   5  10   1         80.81         53.86        37.20 o                         
   6  10   1         34.84         -7.47        38.76 o                         
   7  10   1        531.53        528.28        56.60 o                         
   8  10   1          8.14        -54.30        65.34 o                         
   9  10   1        808.18        787.94        65.03 o                         
  10  10   1          6.43        -64.05       121.36 o                         
  11  10   1        326.18        313.99        58.14 o                         
  12  10   1        141.90        287.29       123.40 o                         
  13  10   1         82.17        206.89        77.41 o                         
  14  10   1         95.15        208.33        79.32 o                         
  -7  11   1         19.81          5.87        49.32 o                         
  -6  11   1          3.07         -7.29        51.59 o                         
  -5  11   1         39.26         31.41        55.65 o                         
  -4  11   1        167.93        173.40        57.49 o                         
  -3  11   1        242.72        217.00        58.38 o                         
  -2  11   1        316.99        341.12        60.54 o                         
  -1  11   1        426.18        412.32        47.80 o                         
   0  11   1         47.91         92.53        48.95 o                         
   1  11   1        299.74        268.78        44.36 o                         
   2  11   1         97.91        126.05        47.56 o                         
   3  11   1          0.53        -16.12        41.28 o                         
   4  11   1         40.50         46.60        42.99 o                         
   5  11   1        171.93        105.77        57.70 o                         
   6  11   1         32.21         46.93        48.06 o                         
   7  11   1          5.12        -11.02        41.06 o                         
   8  11   1        264.53        241.59       110.49 o                         
   9  11   1         30.40        -15.83        56.62 o                         
  10  11   1         75.57        150.51        55.64 o                         
  11  11   1        364.46        489.85        64.09 o                         
  12  11   1         41.60         77.26        59.01 o                         
  13  11   1          3.57         11.71        75.02 o                         
  -6  12   1         93.02        262.80        58.23 o                         
  -5  12   1        145.51        233.35        92.22 o                         
  -4  12   1        277.40        331.96        62.96 o                         
  -3  12   1         75.93          2.60        78.36 o                         
  -2  12   1        357.72        360.48        94.25 o                         
  -1  12   1        208.72        207.05        64.27 o                         
   0  12   1         19.76        -14.09        57.21 o                         
   1  12   1         21.22         19.70        49.36 o                         
   2  12   1         57.80         31.52        44.40 o                         
   3  12   1         41.85         10.53        47.63 o                         
   4  12   1          3.97         59.09        48.86 o                         
   5  12   1         10.81         70.95        51.72 o                         
   6  12   1          4.12        -47.87        52.03 o                         
   7  12   1        113.00        183.18       102.61 o                         
   8  12   1        199.32        175.33        47.97 o                         
   9  12   1         10.91         13.79        53.78 o                         
  10  12   1        162.43        116.96        62.00 o                         
  11  12   1         88.89        232.75        63.12 o                         
  12  12   1         74.61         20.01        64.50 o                         
  -4  13   1         31.65         93.41        69.28 o                         
  -3  13   1         10.67         46.11        65.70 o                         
  -2  13   1        260.56        261.84        63.42 o                         
  -1  13   1        123.47         76.19        60.70 o                         
   0  13   1         58.33         39.66        68.57 o                         
   1  13   1         10.01        -46.35        64.50 o                         
   2  13   1         75.63        148.90        52.03 o                         
   3  13   1         16.40         11.86        50.51 o                         
   4  13   1         47.61         -3.63        65.34 o                         
   5  13   1        109.83        115.74        77.53 o                         
   6  13   1          3.07         47.04        56.37 o                         
   7  13   1         46.22         51.56        57.69 o                         
   8  13   1         28.43        -14.80        68.87 o                         
   9  13   1         86.40         61.29        74.47 o                         
  10  13   1         56.97         86.53       138.21 o                         
  11  13   1         23.70         73.78        64.01 o                         
  -3  14   1        357.95        378.91        78.36 o                         
  -2  14   1         50.67        122.56        75.26 o                         
  -1  14   1         76.14        189.93        76.21 o                         
   0  14   1         28.48         67.85        74.06 o                         
   1  14   1         28.49        146.69        74.06 o                         
   2  14   1          0.25        -14.57        70.96 o                         
   3  14   1         13.69        -61.70        52.24 o                         
   4  14   1          9.05         40.76        55.15 o                         
   5  14   1          2.32        -16.35        56.66 o                         
   6  14   1          6.74        -82.75        55.16 o                         
   7  14   1          0.58         35.67        88.52 o                         
   8  14   1         36.72        -71.98        70.96 o                         
   9  14   1          0.35         -6.14        54.89 o                         
  10  14   1         72.59        118.93        56.24 o                         
   0  15   1         28.99         86.01        77.64 o                         
   1  15   1        104.64        -75.49        76.69 o                         
   2  15   1         57.01        -12.90        76.93 o                         
   3  15   1          6.82         72.87        81.95 o                         
   4  15   1         20.19         -2.15        81.71 o                         
   5  15   1          0.23         72.64        61.65 o                         
   6  15   1         47.23         57.11        62.48 o                         
   7  15   1         24.47         46.09        64.75 o                         
   8  15   1         66.96         66.22        67.52 o                         
  -7 -14   2          1.82        -49.73        63.91 o                         
  -6 -14   2          4.53        -27.71        90.31 o                         
  -5 -14   2          9.22         14.57        84.10 o                         
  -4 -14   2        112.62        194.47        85.53 o                         
  -3 -14   2        160.73        235.08        82.66 o                         
  -2 -14   2        320.59        397.54        85.29 o                         
  -1 -14   2         83.09         71.43        72.63 o                         
   0 -14   2         37.84          5.49        69.52 o                         
   1 -14   2         17.35         35.60        67.61 o                         
  -9 -13   2         47.89         46.77        68.69 o                         
  -8 -13   2          2.63         19.04        68.55 o                         
  -7 -13   2         92.45        107.36        63.20 o                         
  -6 -13   2         82.19         85.40       104.04 o                         
  -5 -13   2          0.80        111.32        58.67 o                         
  -4 -13   2         62.63        -21.98        75.49 o                         
  -3 -13   2        103.80         59.01        73.82 o                         
  -2 -13   2         57.21        102.73        71.91 o                         
  -1 -13   2         85.86         25.32        68.57 o                         
   0 -13   2        144.89        170.28        60.00 o                         
   1 -13   2         18.00        -20.56       111.81 o                         
   2 -13   2          5.99         30.56        54.65 o                         
   3 -13   2         77.17        154.32        53.12 o                         
   4 -13   2         70.29         96.76        52.56 o                         
 -10 -12   2          3.96         97.42        64.31 o                         
  -9 -12   2         27.69         80.48        61.53 o                         
  -8 -12   2          5.76        -35.62        64.03 o                         
  -7 -12   2         14.30         31.33        46.90 o                         
  -6 -12   2          0.42          2.76        44.30 o                         
  -5 -12   2         12.78        -16.41        52.54 o                         
  -4 -12   2         41.24        120.10        54.25 o                         
  -3 -12   2        206.46         86.12        50.67 o                         
  -2 -12   2         88.93         -1.97        58.13 o                         
  -1 -12   2         34.69        -32.34        56.41 o                         
   0 -12   2         47.35          5.65        54.54 o                         
   1 -12   2         11.97         35.58        54.28 o                         
   2 -12   2         94.33        180.87        55.17 o                         
   3 -12   2        261.00        348.70        55.50 o                         
   4 -12   2         80.93         39.37        79.08 o                         
   5 -12   2         12.89         29.47        62.00 o                         
 -11 -11   2         89.01        123.13        64.17 o                         
 -10 -11   2         24.94         27.21        58.04 o                         
  -9 -11   2         79.46         87.71        56.35 o                         
  -8 -11   2         59.25        101.47        56.59 o                         
  -7 -11   2         27.11         50.82        53.06 o                         
  -6 -11   2         21.21         29.13        52.21 o                         
  -5 -11   2          4.93         -6.80        41.31 o                         
  -4 -11   2         45.92         34.16        45.03 o                         
  -3 -11   2        135.14        136.12        45.11 o                         
  -2 -11   2        120.86        148.79        44.24 o                         
  -1 -11   2         96.12        116.29        56.49 o                         
   0 -11   2        123.65        250.96        57.29 o                         
   1 -11   2         15.55         41.60        52.66 o                         
   2 -11   2          0.58        -73.51        49.01 o                         
   3 -11   2        137.90        219.50        50.96 o                         
   4 -11   2          3.21          3.97        44.54 o                         
   5 -11   2          0.70        -34.01        39.13 o                         
   6 -11   2          0.61         60.20       121.13 o                         
   7 -11   2          0.01        -21.26       130.68 o                         
 -12 -10   2         58.13        110.61        64.70 o                         
 -11 -10   2         68.07         62.49       116.94 o                         
 -10 -10   2        244.33        295.92        60.78 o                         
  -9 -10   2         19.65         27.44        52.93 o                         
  -8 -10   2          0.38         45.10        51.94 o                         
  -7 -10   2        126.95         64.50        51.43 o                         
  -6 -10   2         88.66         28.31        49.04 o                         
  -5 -10   2        142.02        104.05        45.01 o                         
  -4 -10   2        304.39        336.84        47.62 o                         
  -3 -10   2        218.94        220.06        70.68 o                         
  -2 -10   2        707.66        778.09        52.20 o                         
  -1 -10   2        346.14        369.20        43.93 o                         
   0 -10   2       1049.69        995.09        54.86 o                         
   1 -10   2        156.07        115.99        49.00 o                         
   2 -10   2        134.41        120.02        49.31 o                         
   3 -10   2          0.83        -57.86        70.96 o                         
   4 -10   2         23.76         91.55        45.75 o                         
   5 -10   2         99.92         74.31        40.85 o                         
   6 -10   2         27.30         56.35        35.96 o                         
   7 -10   2          0.07       -172.73       115.15 o                         
   8 -10   2          0.01         -2.39       124.95 o                         
 -13  -9   2         33.54         18.70        61.56 o                         
 -12  -9   2         19.53         43.04        59.93 o                         
 -11  -9   2         91.20         78.43        56.14 o                         
 -10  -9   2          5.60         86.87       110.61 o                         
  -9  -9   2         32.25        -19.74        50.47 o                         
  -8  -9   2          6.85         38.01        49.38 o                         
  -7  -9   2         16.48        -57.22        45.28 o                         
  -6  -9   2          8.00         51.32        46.21 o                         
  -5  -9   2         32.91         30.12        42.56 o                         
  -4  -9   2        304.70        359.40       113.82 o                         
  -3  -9   2          0.90         12.84        35.49 o                         
  -2  -9   2        569.58        576.29        59.45 o                         
  -1  -9   2       2536.26       2594.07        89.26 o                         
   0  -9   2       2110.44       2140.20        90.93 o                         
   1  -9   2        103.70         45.17        34.87 o                         
   2  -9   2        437.60        423.36        76.33 o                         
   3  -9   2          0.64        -37.13        42.91 o                         
   4  -9   2        491.89        533.68       106.31 o                         
   5  -9   2        136.67        142.67        40.65 o                         
   6  -9   2         65.19         96.83        34.55 o                         
   7  -9   2          6.88         30.34       107.99 o                         
   8  -9   2          0.95         -6.45       113.48 o                         
   9  -9   2         52.12        -93.17       121.84 o                         
 -13  -8   2          9.51         53.04        74.54 o                         
 -12  -8   2        120.54        106.82        57.86 o                         
 -11  -8   2          8.87        -29.83        65.58 o                         
 -10  -8   2          0.90         18.11        50.77 o                         
  -9  -8   2          0.02        -13.32        48.47 o                         
  -8  -8   2         38.89         22.01        46.64 o                         
  -7  -8   2        120.80        181.09        90.43 o                         
  -6  -8   2         12.39         27.27        64.86 o                         
  -5  -8   2         42.56        -31.74        41.19 o                         
  -4  -8   2        418.24        422.14        42.61 o                         
  -3  -8   2        170.81        179.95        30.80 o                         
  -2  -8   2          2.28          3.80        35.67 o                         
  -1  -8   2        524.11        527.71        32.79 o                         
   0  -8   2        160.50        175.31        28.08 o                         
   1  -8   2        396.23        412.62        30.21 o                         
   2  -8   2        236.18        199.80        34.84 o                         
   3  -8   2        278.92        281.29        35.02 o                         
   4  -8   2         52.24         40.13        41.67 o                         
   5  -8   2         68.28         28.72        46.00 o                         
   6  -8   2         46.41        135.43        34.04 o                         
   7  -8   2         10.44        -48.74       101.06 o                         
   8  -8   2         47.89        137.61       108.46 o                         
   9  -8   2          7.26        -28.91       111.81 o                         
  10  -8   2         10.61        184.44       119.45 o                         
 -13  -7   2          4.86       -105.00        70.00 o                         
 -12  -7   2        100.20        200.86        60.20 o                         
 -11  -7   2          0.16         -2.48        61.16 o                         
 -10  -7   2          8.31         62.51        79.44 o                         
  -9  -7   2          4.78          0.93        46.19 o                         
  -8  -7   2        107.47        142.98        47.55 o                         
  -7  -7   2        470.30        425.12        44.88 o                         
  -6  -7   2        301.03        270.83        49.44 o                         
  -5  -7   2          7.36        -54.92        38.44 o                         
  -4  -7   2        173.14        185.82        33.23 o                         
  -3  -7   2        503.39        456.94        34.98 o                         
  -2  -7   2        117.55        137.13        26.29 o                         
  -1  -7   2        513.85        554.55        32.35 o                         
   0  -7   2        488.31        487.68        28.68 o                         
   1  -7   2        600.24        644.68        33.63 o                         
   2  -7   2          7.83        -17.26        24.88 o                         
   3  -7   2        930.27       1024.09        64.83 o                         
   4  -7   2        544.15        498.23        27.48 o                         
   5  -7   2        240.32        255.72        25.22 o                         
   6  -7   2         52.56         55.54        39.22 o                         
   7  -7   2          1.24         17.55        70.98 o                         
   8  -7   2          0.25        -40.38        96.76 o                         
   9  -7   2        195.10        236.04       108.22 o                         
  10  -7   2          1.56         -6.21       109.42 o                         
  11  -7   2         60.26         88.63       120.89 o                         
 -14  -6   2         52.87         70.48        74.06 o                         
 -13  -6   2         71.74        212.39        73.11 o                         
 -12  -6   2        131.15        145.12        55.10 o                         
 -11  -6   2          0.58          6.17        49.40 o                         
 -10  -6   2         40.26         56.47        93.53 o                         
  -9  -6   2         86.62        114.41        44.72 o                         
  -8  -6   2          9.90         12.49        42.78 o                         
  -7  -6   2        176.01        162.30        40.57 o                         
  -6  -6   2         71.92        100.95        46.72 o                         
  -5  -6   2          0.58        -45.03        30.02 o                         
  -4  -6   2       1222.32       1309.77        62.92 o                         
  -3  -6   2        190.99        221.56        28.21 o                         
  -2  -6   2        756.57        757.61        29.60 o                         
  -1  -6   2        969.60        952.37        29.12 o                         
   0  -6   2       1513.36       1461.50        41.27 o                         
   1  -6   2        504.70        511.71        26.21 o                         
   2  -6   2        754.65        745.01        37.18 o                         
   3  -6   2          7.43          1.31        19.82 o                         
   4  -6   2         34.73         47.14        25.08 o                         
   5  -6   2        214.96        225.83        25.07 o                         
   6  -6   2       1786.85       1885.16        65.31 o                         
   7  -6   2         83.87        220.41        67.02 o                         
   8  -6   2        373.75        386.12        74.29 o                         
   9  -6   2         20.96        -61.64        96.76 o                         
  10  -6   2         48.46         57.82       104.88 o                         
  11  -6   2         33.39         63.07       113.72 o                         
 -14  -5   2         47.42         29.15        69.52 o                         
 -13  -5   2        221.55        232.22        71.43 o                         
 -12  -5   2        233.76        232.71        54.92 o                         
 -11  -5   2          2.14         -9.95        48.47 o                         
 -10  -5   2         60.50        105.90        45.22 o                         
  -9  -5   2         31.01         60.45        42.49 o                         
  -8  -5   2       1416.22       1511.84        71.54 o                         
  -7  -5   2       1060.04        939.08        63.41 o                         
  -6  -5   2        188.69        190.84        33.45 o                         
  -5  -5   2         24.77         22.75        26.07 o                         
  -4  -5   2          1.41         13.66        25.38 o                         
  -3  -5   2         36.31         82.14        24.47 o                         
  -2  -5   2        657.53        614.71        27.46 o                         
  -1  -5   2        744.47        755.58        23.92 o                         
   0  -5   2        381.39        352.79        20.67 o                         
   1  -5   2       1034.22        983.99        30.45 o                         
   2  -5   2        484.10        450.75        21.26 o                         
   3  -5   2        160.18        159.14        18.28 o                         
   4  -5   2         52.59         72.87        22.03 o                         
   5  -5   2        418.49        439.11        21.42 o                         
   6  -5   2        149.07        205.16        25.69 o                         
   7  -5   2         65.36        118.98        68.33 o                         
   8  -5   2        528.16        598.28       101.89 o                         
   9  -5   2         77.69         95.70        69.72 o                         
  10  -5   2        164.59        -29.62       101.30 o                         
  11  -5   2          0.06         21.26       105.60 o                         
  12  -5   2         30.93        102.73       122.08 o                         
 -14  -4   2        158.47         53.99        69.04 o                         
 -13  -4   2        104.06        165.08        68.33 o                         
 -12  -4   2        139.23        126.62        65.22 o                         
 -11  -4   2        342.70        285.63       100.70 o                         
 -10  -4   2          1.34        -28.20        42.26 o                         
  -9  -4   2        270.80        268.48        50.07 o                         
  -8  -4   2          4.50         38.27        41.37 o                         
  -7  -4   2          1.15        -15.99        34.64 o                         
  -6  -4   2        171.33        150.04        41.33 o                         
  -5  -4   2        596.21        581.57        30.49 o                         
  -4  -4   2        171.33        227.10        24.31 o                         
  -3  -4   2        366.39        426.90        26.29 o                         
  -2  -4   2        696.45        742.17        25.26 o                         
  -1  -4   2       1084.17       1112.80        29.23 o                         
   0  -4   2        119.03        103.66        17.60 o                         
   1  -4   2       2136.16       2129.60        41.20 o                         
   2  -4   2       8770.64       8684.09       138.64 o                         
   3  -4   2       1131.66       1025.49        37.04 o                         
   4  -4   2         26.12         24.60        13.66 o                         
   5  -4   2        339.44        312.00        19.21 o                         
   6  -4   2          9.92         -7.37        20.05 o                         
   7  -4   2        730.02        669.03        70.25 o                         
   8  -4   2         23.06        -28.94        69.28 o                         
  10  -4   2        245.18        217.41        97.71 o                         
  11  -4   2        101.50        -39.90       102.25 o                         
  12  -4   2         17.47        -50.41       103.69 o                         
  13  -4   2          0.27        -59.97       111.81 o                         
 -14  -3   2        224.34        237.95        73.11 o                         
 -13  -3   2        299.31        326.82        72.87 o                         
 -12  -3   2         53.24        114.44        62.59 o                         
 -11  -3   2        308.79        278.45        48.66 o                         
 -10  -3   2         12.12          3.81        50.80 o                         
  -9  -3   2        497.14        460.08        48.74 o                         
  -8  -3   2         47.80         51.81        36.28 o                         
  -7  -3   2         27.58          4.56        30.67 o                         
  -6  -3   2         11.40        -24.99        26.13 o                         
  -5  -3   2          0.57         17.94        22.73 o                         
  -4  -3   2       1698.44       1790.52        46.56 o                         
  -3  -3   2         89.59         82.27        22.52 o                         
  -2  -3   2       1077.98       1146.49        28.94 o                         
  -1  -3   2       2218.85       2177.85        40.96 o                         
   0  -3   2        760.05        721.46        25.10 o                         
   1  -3   2        136.93        150.91        18.33 o                         
   2  -3   2       2140.88       2051.04        39.29 o                         
   3  -3   2         61.32         65.19        11.67 o                         
   4  -3   2        516.48        471.52        20.25 o                         
   5  -3   2       1474.77       1562.28        40.67 o                         
   6  -3   2       2451.52       2724.22        92.41 o                         
   7  -3   2       1086.64       1130.35        61.17 o                         
   8  -3   2        599.70        826.86       103.21 o                         
   9  -3   2          7.51        -34.74        61.27 o                         
  10  -3   2          2.05        -70.30        66.25 o                         
  11  -3   2         40.95        -56.38       102.49 o                         
  12  -3   2          0.69        -62.35        97.71 o                         
  13  -3   2          1.97        -11.95       113.72 o                         
 -14  -2   2        162.25        244.64        74.78 o                         
 -13  -2   2         39.94         53.75        64.03 o                         
 -12  -2   2        727.67        685.59        71.01 o                         
 -11  -2   2        135.23        116.49        45.46 o                         
 -10  -2   2        146.56        180.18        43.71 o                         
  -9  -2   2        113.70        138.91        75.93 o                         
  -8  -2   2        107.88         73.81        33.80 o                         
  -7  -2   2        565.35        562.73        36.80 o                         
  -6  -2   2        239.60        264.01        28.79 o                         
  -5  -2   2          2.16         24.99        21.93 o                         
  -4  -2   2        148.24        127.97        21.30 o                         
  -3  -2   2       1524.36       1413.80        40.02 o                         
  -2  -2   2        167.78        162.22        18.03 o                         
  -1  -2   2       1363.12       1359.27        29.36 o                         
   0  -2   2       2141.91       1987.53        33.51 o                         
   1  -2   2       2959.29       2824.74        40.14 o                         
   2  -2   2       1204.69       1325.58        31.40 o                         
   3  -2   2       1147.21        929.57        34.94 o                         
   4  -2   2       1911.81       1958.87        54.77 o                         
   5  -2   2        155.20        178.95        24.07 o                         
   6  -2   2       1300.24       1220.26        44.25 o                         
   7  -2   2         12.93          7.77        19.08 o                         
   8  -2   2        354.97        364.46        26.14 o                         
   9  -2   2         23.47         67.29        48.75 o                         
  10  -2   2         97.70        107.25        68.64 o                         
  11  -2   2        129.66         74.78        97.00 o                         
  12  -2   2         92.85        -36.31       100.58 o                         
  13  -2   2          8.42       -104.40       104.40 o                         
  14  -2   2          0.59          7.65       116.83 o                         
 -14  -1   2          8.69        -19.83        64.27 o                         
 -13  -1   2         21.54         -5.02        61.40 o                         
 -12  -1   2        857.64        830.13        73.40 o                         
 -11  -1   2         14.10         42.22        52.63 o                         
 -10  -1   2        361.51        335.90        51.30 o                         
  -9  -1   2         56.86         80.95        63.02 o                         
  -8  -1   2          6.72        -19.11        31.07 o                         
  -7  -1   2         86.85         85.62        33.24 o                         
  -6  -1   2         82.62         62.53        26.26 o                         
  -5  -1   2        410.92        419.34        27.89 o                         
  -4  -1   2        291.70        328.66        21.26 o                         
  -3  -1   2        804.42        902.67        25.46 o                         
  -2  -1   2       1329.25       1350.31        30.29 o                         
  -1  -1   2        157.26        200.81        14.01 o                         
   0  -1   2       3178.97       3203.75        49.15 o                         
   1  -1   2        365.78        379.91        19.65 o                         
   3  -1   2       7107.06       6709.61       133.51 o                         
   4  -1   2        963.30       1059.57        42.15 o                         
   5  -1   2       2172.35       2249.45        61.54 o                         
   6  -1   2         31.64         67.94        13.53 o                         
   7  -1   2        656.14        659.41        23.85 o                         
   8  -1   2        578.95        602.77        24.77 o                         
   9  -1   2       1146.77       1169.04        43.92 o                         
  10  -1   2        744.08        827.51        42.85 o                         
  11  -1   2        531.88        552.73       104.04 o                         
  12  -1   2         29.73         53.99        99.86 o                         
  13  -1   2         46.54       -129.49       102.01 o                         
  14  -1   2          7.68        -12.18       119.45 o                         
 -13   0   2        239.62        255.15        69.52 o                         
 -12   0   2         75.44         37.75        53.32 o                         
 -11   0   2        192.73        279.33       102.49 o                         
 -10   0   2          4.53         21.85        39.73 o                         
  -9   0   2          0.94         27.95        38.06 o                         
  -8   0   2        169.83        159.38        34.84 o                         
  -7   0   2        557.59        552.70        32.75 o                         
  -6   0   2        451.03        445.87        25.85 o                         
  -5   0   2       3350.09       3572.49        62.36 o                         
  -4   0   2        118.81        126.55        17.34 o                         
  -3   0   2        741.41        928.26        26.46 o                         
  -2   0   2       5791.09       6354.93        81.27 o                         
  -1   0   2       8216.19       8222.47       113.69 o                         
   0   0   2          9.49         38.82         8.01 o                         
   1   0   2        282.74        322.98        21.62 o                         
   3   0   2        766.81        886.34        49.45 o                         
   4   0   2        999.36       1054.83        37.56 o                         
   5   0   2          7.15         29.91        11.09 o                         
   6   0   2         21.36         19.28        16.73 o                         
   7   0   2         11.24         29.07        19.48 o                         
   8   0   2       1033.70       1012.27        32.51 o                         
   9   0   2        912.93        907.39        32.99 o                         
  10   0   2       1759.71       1866.63        61.13 o                         
  11   0   2         65.96         46.04        30.45 o                         
  12   0   2         77.45         84.94        34.68 o                         
  13   0   2         11.92        -76.45       108.46 o                         
  14   0   2         35.07         97.24       120.89 o                         
 -13   1   2        111.41         11.71        62.12 o                         
 -12   1   2         36.06          2.68        51.57 o                         
 -11   1   2        458.44        513.97       102.37 o                         
 -10   1   2        310.25        273.42       141.67 o                         
  -9   1   2         86.20        134.14        39.74 o                         
  -8   1   2         17.06        -47.19        39.62 o                         
  -7   1   2        132.56        185.20        28.75 o                         
  -6   1   2         12.39        -32.78        21.85 o                         
  -5   1   2       2289.92       2426.26        52.46 o                         
  -4   1   2       3644.22       3717.81        66.08 o                         
  -3   1   2        118.07        136.96        17.14 o                         
  -2   1   2         42.48         32.71        11.95 o                         
  -1   1   2        833.61        883.74        21.59 o                         
   0   1   2       1891.80       1852.88        29.72 o                         
   1   1   2       1500.66       1561.85        23.05 o                         
   2   1   2      11940.32      11686.81       143.99 o                         
   3   1   2        204.39        165.99         9.44 o                         
   4   1   2        204.55        207.45        12.33 o                         
   5   1   2          3.18         46.56        13.90 o                         
   6   1   2       1511.32       1428.26        34.84 o                         
   7   1   2        863.98        863.92        29.06 o                         
   8   1   2        414.16        401.93        24.39 o                         
   9   1   2        311.90        367.97        30.39 o                         
  10   1   2        807.34        822.95        62.37 o                         
  11   1   2         16.63         -5.09        33.55 o                         
  12   1   2        194.37        191.06        40.45 o                         
  13   1   2         41.81         87.85        37.29 o                         
  14   1   2         94.80        155.96        69.04 o                         
  15   1   2         16.02       -109.90       130.92 o                         
 -13   2   2         20.57         76.45        63.07 o                         
 -12   2   2        276.31        304.72        86.72 o                         
 -11   2   2        186.43        203.85        54.64 o                         
 -10   2   2        420.62        390.54        56.75 o                         
  -9   2   2        179.98        236.01        43.87 o                         
  -8   2   2        848.69        840.59        51.07 o                         
  -7   2   2         30.87          4.44        28.27 o                         
  -6   2   2        678.47        730.68        31.73 o                         
  -5   2   2        291.70        306.31        23.67 o                         
  -4   2   2        292.95        323.09        21.88 o                         
  -3   2   2        211.06        244.14        22.81 o                         
  -2   2   2       1868.29       1853.91        50.77 o                         
  -1   2   2       1241.02       1435.94        31.73 o                         
   0   2   2       1882.50       1987.79        40.30 o                         
   1   2   2       1664.27       1633.40        27.26 o                         
   2   2   2        732.11        665.55        16.14 o                         
   3   2   2         14.98         62.12        11.94 o                         
   4   2   2         30.79         10.95        13.18 o                         
   5   2   2        629.91        678.49        24.77 o                         
   6   2   2       2299.56       2153.61        45.73 o                         
   7   2   2       2958.75       3021.34        59.83 o                         
   8   2   2        410.73        430.50        43.62 o                         
   9   2   2       1242.31       1400.46        49.22 o                         
  10   2   2        453.09        469.30        44.90 o                         
  11   2   2        579.53        543.80        49.50 o                         
  12   2   2         89.88        107.81       120.05 o                         
  13   2   2        293.52        347.02        70.24 o                         
  14   2   2         59.35         31.13        56.38 o                         
  15   2   2         50.97          2.97        52.20 o                         
 -12   3   2        130.42        159.04        57.14 o                         
 -11   3   2        208.17        269.87        54.53 o                         
 -10   3   2         38.23         38.78        48.07 o                         
  -9   3   2        322.99        332.81        55.43 o                         
  -8   3   2         85.10         94.56        37.77 o                         
  -7   3   2         68.22          4.97        44.59 o                         
  -6   3   2        204.21        236.33        28.15 o                         
  -5   3   2        518.56        593.19        41.98 o                         
  -4   3   2       1359.76       1401.65        36.42 o                         
  -3   3   2         97.52        129.35        19.32 o                         
  -2   3   2        133.40        120.85        20.67 o                         
  -1   3   2       1208.52       1140.94        27.77 o                         
   0   3   2         41.39         51.46        14.60 o                         
   1   3   2        593.69        663.10        19.02 o                         
   2   3   2        311.50        274.60        14.38 o                         
   3   3   2          9.99         35.08        13.23 o                         
   4   3   2        482.39        441.92        23.43 o                         
   5   3   2         78.22         54.27        16.11 o                         
   6   3   2       1953.33       1877.21        41.70 o                         
   7   3   2        103.02         89.19        20.46 o                         
   8   3   2         68.85         83.06        28.55 o                         
   9   3   2        689.97        726.57        33.45 o                         
  10   3   2        653.15        698.96        43.39 o                         
  11   3   2        138.92        164.62        57.10 o                         
  12   3   2         60.04          8.22        66.66 o                         
  13   3   2        302.27        364.57        51.44 o                         
  14   3   2         10.22        -39.92        72.63 o                         
  15   3   2         88.59         26.84       163.77 o                         
 -12   4   2         27.86        -74.61        87.32 o                         
 -11   4   2         31.50         60.59        50.90 o                         
 -10   4   2        221.26        230.44        54.74 o                         
  -9   4   2        166.05        161.73        61.04 o                         
  -8   4   2          5.11         25.30        56.60 o                         
  -7   4   2          1.23         19.67        60.52 o                         
  -6   4   2         32.37         -7.27        26.21 o                         
  -5   4   2        997.52       1129.07        40.38 o                         
  -4   4   2       2724.19       2719.87        53.94 o                         
  -3   4   2        693.06        728.41        27.30 o                         
  -2   4   2       1372.45       1397.98        36.51 o                         
  -1   4   2        188.10        295.29        27.88 o                         
   0   4   2       1753.33       1573.17        37.52 o                         
   1   4   2       1232.50       1293.80        30.68 o                         
   2   4   2          0.11         -5.06        15.28 o                         
   3   4   2       1452.32       1337.49        32.05 o                         
   4   4   2        140.25        112.91        16.75 o                         
   5   4   2        797.36        833.85        27.07 o                         
   6   4   2        706.66        703.15        26.09 o                         
   7   4   2        201.47        225.05        23.20 o                         
   8   4   2        149.84        112.41        25.24 o                         
   9   4   2        679.99        707.02        34.78 o                         
  10   4   2       1457.45       1565.56        59.41 o                         
  11   4   2        274.07        219.42        46.57 o                         
  12   4   2        180.11        255.86       133.19 o                         
  13   4   2         36.62         66.63        54.47 o                         
  14   4   2         93.37         65.99        76.09 o                         
  15   4   2         86.05         33.64        49.19 o                         
 -11   5   2          3.17        -45.95        48.72 o                         
 -10   5   2        110.01        164.45        52.08 o                         
  -9   5   2        145.72        136.18       112.53 o                         
  -8   5   2        107.10         73.04        49.10 o                         
  -7   5   2          8.18          4.95        75.27 o                         
  -6   5   2         71.40         41.05        51.33 o                         
  -5   5   2       1833.09       1815.73        51.50 o                         
  -4   5   2       3187.49       3121.62        98.00 o                         
  -3   5   2        911.55        894.22        30.99 o                         
  -2   5   2         85.24         85.59        20.17 o                         
  -1   5   2       1273.28       1243.58        33.92 o                         
   0   5   2         18.38         41.84        16.66 o                         
   1   5   2        593.78        687.75        23.08 o                         
   2   5   2       2808.16       2697.90        55.85 o                         
   3   5   2         49.25         48.46        17.70 o                         
   4   5   2        224.52        240.61        19.00 o                         
   5   5   2         14.68        -18.82        19.21 o                         
   6   5   2         17.11         -8.79        19.97 o                         
   7   5   2        812.30        718.29        29.80 o                         
   8   5   2        391.36        392.13        28.75 o                         
   9   5   2         59.22         82.52        29.23 o                         
  10   5   2        187.18        173.05        41.42 o                         
  11   5   2        225.12        223.14        41.58 o                         
  12   5   2        690.78        768.82        64.81 o                         
  13   5   2        150.13        189.15        56.62 o                         
  14   5   2        170.10        180.11        84.69 o                         
  15   5   2          7.68        -31.53        53.17 o                         
 -11   6   2        177.63        231.32        72.99 o                         
 -10   6   2          1.89        -24.26        75.26 o                         
  -9   6   2         53.53         -5.36        48.27 o                         
  -8   6   2        115.44         80.35        49.70 o                         
  -7   6   2        577.47        611.24        59.35 o                         
  -6   6   2         71.87         22.91        54.62 o                         
  -5   6   2        157.56        140.15        36.50 o                         
  -4   6   2        572.82        636.24        40.85 o                         
  -3   6   2        255.93        186.24        34.59 o                         
  -2   6   2        487.80        463.50        26.19 o                         
  -1   6   2       2287.21       2096.62        48.29 o                         
   0   6   2        269.14        285.52        22.42 o                         
   1   6   2       1218.23       1267.72        38.91 o                         
   2   6   2       1870.03       1908.47        48.92 o                         
   3   6   2       1328.31       1348.78        35.87 o                         
   4   6   2        449.47        444.12        26.09 o                         
   5   6   2        816.55        830.16        33.83 o                         
   6   6   2        385.07        390.39        30.06 o                         
   7   6   2        281.91        247.12        30.61 o                         
   8   6   2         45.06          6.82        34.61 o                         
   9   6   2        826.00        816.94        46.72 o                         
  10   6   2        246.33        285.39        43.84 o                         
  11   6   2          0.76        -30.52        39.92 o                         
  12   6   2          0.87         20.78        58.89 o                         
  13   6   2        109.67         -6.53       102.97 o                         
  14   6   2         29.83         98.74        76.45 o                         
  15   6   2          1.32         59.49        63.31 o                         
 -10   7   2         22.35         33.30        65.22 o                         
  -9   7   2         13.30         46.91        49.43 o                         
  -8   7   2         63.41         92.44        76.93 o                         
  -7   7   2        192.70        183.45        51.24 o                         
  -6   7   2        140.01        127.80        49.38 o                         
  -5   7   2       1105.10       1069.10        55.80 o                         
  -4   7   2        185.60        199.65        38.12 o                         
  -3   7   2        438.60        404.93        32.90 o                         
  -2   7   2       3135.38       3168.76        93.40 o                         
  -1   7   2        349.02        287.03        25.38 o                         
   0   7   2         11.02         11.34        28.11 o                         
   1   7   2        479.23        452.07        30.22 o                         
   2   7   2        231.46        246.07        27.11 o                         
   3   7   2        226.50        220.47        25.55 o                         
   4   7   2        998.96       1068.86        33.18 o                         
   5   7   2        125.56        150.97        27.78 o                         
   6   7   2        220.51        208.66        30.53 o                         
   7   7   2         34.53         67.35        31.35 o                         
   8   7   2        131.11         83.78        33.33 o                         
   9   7   2        835.47        789.32        53.60 o                         
  10   7   2       1657.55       1854.50        75.20 o                         
  11   7   2        518.98        481.14        49.56 o                         
  12   7   2          2.75         57.92       112.53 o                         
  13   7   2        106.90         81.58        54.86 o                         
  14   7   2          7.65         71.67        63.55 o                         
  15   7   2         17.23          7.17        64.98 o                         
 -10   8   2          2.00         21.39        50.90 o                         
  -9   8   2        126.92         71.74        52.59 o                         
  -8   8   2        345.81        539.48        86.13 o                         
  -7   8   2         50.16         90.81        79.79 o                         
  -6   8   2        471.07        478.91        59.04 o                         
  -5   8   2        619.34        615.22        48.60 o                         
  -4   8   2        741.77        797.04        50.82 o                         
  -3   8   2        628.30        613.26        45.93 o                         
  -2   8   2       1568.34       1479.42        48.91 o                         
  -1   8   2        292.72        325.31        36.85 o                         
   0   8   2        117.64        134.37        31.26 o                         
   1   8   2         42.73         -5.76        29.03 o                         
   2   8   2        234.41        266.97        33.46 o                         
   3   8   2        101.64        114.75        29.93 o                         
   4   8   2         75.80        103.39        25.73 o                         
   5   8   2          9.32        -12.06        30.07 o                         
   6   8   2          6.09         36.56        31.52 o                         
   7   8   2          2.21        -10.31        32.96 o                         
   8   8   2         61.34         80.19        43.21 o                         
   9   8   2        724.24        742.66        54.35 o                         
  10   8   2        480.76        476.37        50.85 o                         
  11   8   2          4.99        -56.29        42.67 o                         
  12   8   2         33.90        -15.52        45.77 o                         
  13   8   2        167.55        174.40        65.22 o                         
  14   8   2         31.14         25.56        65.94 o                         
  15   8   2         85.16        106.55        70.00 o                         
  -9   9   2         68.71         93.36        52.37 o                         
  -8   9   2         49.52         26.42        51.79 o                         
  -7   9   2         36.28         84.66        52.31 o                         
  -6   9   2        213.29        218.67        54.44 o                         
  -5   9   2          6.55         15.10        96.64 o                         
  -4   9   2         83.83         97.81        41.12 o                         
  -3   9   2          3.52        -24.42        37.92 o                         
  -2   9   2        544.08        558.28        48.27 o                         
  -1   9   2        198.57        154.21        40.94 o                         
   0   9   2         11.51          6.91        32.93 o                         
   1   9   2          2.17         -6.60        33.00 o                         
   2   9   2         37.77         76.49        32.95 o                         
   3   9   2        255.88        112.12        38.05 o                         
   4   9   2        507.60        519.68        46.64 o                         
   5   9   2        481.73        505.00        37.62 o                         
   6   9   2        236.53        158.20        39.50 o                         
   7   9   2          6.43         11.00        92.63 o                         
   8   9   2         65.21         23.12        63.53 o                         
   9   9   2        318.83        312.81        47.10 o                         
  10   9   2         82.98         -0.84        44.30 o                         
  11   9   2         26.88         44.08        48.42 o                         
  12   9   2         25.64        109.78        51.46 o                         
  13   9   2         22.90         57.82        67.13 o                         
  14   9   2          4.45         77.64        68.81 o                         
  -8  10   2          1.00        -56.07        52.25 o                         
  -7  10   2          2.28        -44.53       108.94 o                         
  -6  10   2         51.29         56.92        53.25 o                         
  -5  10   2         23.87        -36.26       129.97 o                         
  -4  10   2        195.90        236.15        59.01 o                         
  -3  10   2         49.86         62.88        41.25 o                         
  -2  10   2        965.31        945.42        55.70 o                         
  -1  10   2        820.20        938.89        54.59 o                         
   0  10   2          1.56         54.60        52.68 o                         
   1  10   2         47.92         26.10        41.16 o                         
   2  10   2         16.79        -13.70        65.41 o                         
   3  10   2         26.30        -15.31        41.08 o                         
   4  10   2        458.94        458.68        49.26 o                         
   5  10   2        238.38        232.73        42.86 o                         
   6  10   2        158.26        189.70        41.21 o                         
   7  10   2        276.00        198.26        61.43 o                         
   8  10   2         25.31          3.24       142.63 o                         
   9  10   2          1.94        -34.44        57.46 o                         
  10  10   2          6.58          7.95        48.60 o                         
  11  10   2        110.10        161.43        52.81 o                         
  12  10   2          0.34         55.09        52.75 o                         
  13  10   2          9.91        -97.12        64.74 o                         
  14  10   2         27.78         80.51        74.30 o                         
  -7  11   2        164.09        214.13        59.33 o                         
  -6  11   2         68.38        125.47        58.39 o                         
  -5  11   2        289.52        341.86        62.69 o                         
  -4  11   2        241.82        227.30        59.95 o                         
  -3  11   2        120.72        229.60        59.59 o                         
  -2  11   2        427.32        316.53        60.34 o                         
  -1  11   2        904.24        946.07        57.67 o                         
   0  11   2        360.74        350.77        45.54 o                         
   1  11   2        116.02         86.23        41.76 o                         
   2  11   2        163.91        233.66        45.31 o                         
   3  11   2       1082.87        997.46        75.96 o                         
   4  11   2         32.52          8.43        46.98 o                         
   5  11   2         32.93          6.20        53.87 o                         
   6  11   2          1.50        -22.39        76.69 o                         
   7  11   2         32.18         53.59        41.33 o                         
   8  11   2          5.96        -16.33        47.70 o                         
   9  11   2          6.28         15.63        51.38 o                         
  10  11   2        516.53        514.01        62.61 o                         
  11  11   2         55.80         38.29        52.39 o                         
  12  11   2         40.88        110.50        56.71 o                         
  13  11   2          1.97         30.82        73.58 o                         
  14  11   2         24.81         -6.69        72.87 o                         
  -6  12   2          4.16         57.34        64.98 o                         
  -5  12   2        196.22        233.59        66.95 o                         
  -4  12   2         23.05        134.49        99.39 o                         
  -3  12   2         85.31         73.50        59.30 o                         
  -2  12   2         48.01         28.65        56.89 o                         
  -1  12   2          4.30         51.29        62.95 o                         
   0  12   2         51.69        -22.03        43.20 o                         
   1  12   2         42.03         68.99        50.58 o                         
   2  12   2         69.27        108.19        45.71 o                         
   3  12   2        184.64        172.87        50.33 o                         
   4  12   2        269.28        250.17        53.38 o                         
   5  12   2        334.00        343.60        56.71 o                         
   6  12   2        367.51        311.03        74.42 o                         
   7  12   2         30.64        -22.52        43.60 o                         
   8  12   2         80.54        114.40        46.33 o                         
   9  12   2         19.50         10.35       120.77 o                         
  10  12   2         15.51          4.94        63.31 o                         
  11  12   2        101.76        181.83       129.61 o                         
  12  12   2         31.17         33.75        59.01 o                         
  13  12   2         52.29         71.91        79.56 o                         
  -4  13   2          7.46        209.52        74.78 o                         
  -3  13   2         34.03        -37.99        66.42 o                         
  -2  13   2        117.16         34.40        70.24 o                         
  -1  13   2         37.07         77.17        69.52 o                         
   0  13   2         97.98        175.60        74.78 o                         
   1  13   2          1.91         27.24        49.58 o                         
   2  13   2          2.66        -51.01        48.67 o                         
   3  13   2          2.95         12.72       131.16 o                         
   4  13   2          4.69        123.34        53.69 o                         
   5  13   2         84.39        127.51        54.25 o                         
   6  13   2          0.38        -76.93        51.28 o                         
   7  13   2         12.49         13.42        54.91 o                         
   8  13   2          1.32        -54.05        45.42 o                         
   9  13   2          0.01        -42.47        47.14 o                         
  10  13   2         38.20        105.26        51.66 o                         
  11  13   2          0.07        -17.20        59.45 o                         
  12  13   2          2.14        -69.33        87.68 o                         
  -3  14   2        169.48        196.14        75.49 o                         
  -2  14   2        128.15        146.21        76.45 o                         
  -1  14   2        190.00         98.43        74.54 o                         
   0  14   2        154.58        172.01        76.93 o                         
   1  14   2        121.20         45.63        71.91 o                         
   2  14   2          9.49          6.90        52.43 o                         
   3  14   2          1.58         74.28        54.56 o                         
   4  14   2          7.90         17.61        53.04 o                         
   5  14   2          2.16         88.17        70.24 o                         
   6  14   2          3.59         35.44        56.61 o                         
   7  14   2         47.34         70.95        77.17 o                         
   8  14   2         31.10        -15.90        58.63 o                         
   9  14   2          0.68        -88.18        60.13 o                         
  10  14   2         11.13          4.91        52.82 o                         
  11  14   2          0.77         51.05        56.93 o                         
   0  15   2         14.55        -53.75        75.26 o                         
   1  15   2          2.46         -9.32        76.45 o                         
   2  15   2         10.42         81.71        81.47 o                         
   3  15   2         59.42         87.68        82.42 o                         
   4  15   2         29.19        -56.27        82.06 o                         
   5  15   2        103.94        132.45        61.49 o                         
   6  15   2        133.12        173.88        64.04 o                         
   7  15   2        166.66         51.11        63.25 o                         
   8  15   2         12.20        -41.68        77.05 o                         
   9  15   2          4.56        -92.31        72.03 o                         
   3  16   2        187.22        400.89        94.13 o                         
   4  16   2         13.19        -40.38        83.86 o                         
   5  16   2         87.73        120.85        65.04 o                         
   6  16   2        100.54         69.97        65.84 o                         
  -6 -14   3         19.29        -40.14        90.07 o                         
  -5 -14   3          3.80          5.97        86.01 o                         
  -4 -14   3         40.07        -18.40        81.47 o                         
  -3 -14   3        113.99        153.38        81.71 o                         
  -2 -14   3        358.53        261.36        84.33 o                         
  -1 -14   3        143.33         65.94        71.91 o                         
   0 -14   3        296.69        490.95        82.18 o                         
  -8 -13   3          1.10        -83.07        64.18 o                         
  -7 -13   3        168.61        103.19        52.87 o                         
  -6 -13   3          1.02         52.05        80.75 o                         
  -5 -13   3         56.73         98.67        86.25 o                         
  -4 -13   3          5.93         61.40        80.27 o                         
  -3 -13   3         79.05        112.76        76.21 o                         
  -2 -13   3        131.66        143.11        74.06 o                         
  -1 -13   3        108.80         80.03        70.00 o                         
   0 -13   3        269.46        364.68        64.71 o                         
   1 -13   3          3.93        138.14        58.10 o                         
   2 -13   3         25.07         34.52        53.87 o                         
   3 -13   3          0.41         58.57        46.73 o                         
  -9 -12   3         16.26         64.84        84.21 o                         
  -8 -12   3          3.24          6.86       102.61 o                         
  -7 -12   3          3.33        -65.42        56.56 o                         
  -6 -12   3         18.98        -18.38        52.03 o                         
  -5 -12   3        168.27         94.52        56.33 o                         
  -4 -12   3         69.54         82.68        53.28 o                         
  -3 -12   3         79.41         79.08        72.63 o                         
  -2 -12   3         16.30        -14.22        58.51 o                         
  -1 -12   3        195.69        150.35        84.69 o                         
   0 -12   3         20.84         43.15        54.54 o                         
   1 -12   3         69.58         66.04        86.48 o                         
   2 -12   3         63.39        128.29        51.58 o                         
   3 -12   3         45.35         51.11       100.94 o                         
   4 -12   3         12.14         -7.58        41.26 o                         
   5 -12   3         31.85        247.03       132.83 o                         
 -11 -11   3         42.75        -13.86        83.86 o                         
 -10 -11   3          0.83        -86.54        59.30 o                         
  -9 -11   3          0.02         43.16        58.34 o                         
  -8 -11   3         14.69          0.84        55.70 o                         
  -7 -11   3         29.44        -49.63        54.03 o                         
  -6 -11   3        154.41        252.84        57.64 o                         
  -5 -11   3          1.63        -61.25        40.83 o                         
  -4 -11   3         56.73        193.35        52.59 o                         
  -3 -11   3          3.69        -22.69        43.95 o                         
  -2 -11   3         60.63         43.30        75.85 o                         
  -1 -11   3        427.33        367.54       111.21 o                         
   0 -11   3        290.55        325.63        58.45 o                         
   1 -11   3        114.28        204.00        53.80 o                         
   2 -11   3         28.33         41.76        48.46 o                         
   3 -11   3         30.68         91.06        45.62 o                         
   4 -11   3          0.88        -17.46        48.86 o                         
   5 -11   3         68.72         71.91       118.02 o                         
   6 -11   3          9.04        188.74       123.75 o                         
 -11 -10   3          8.30         19.85        62.26 o                         
 -10 -10   3          6.59        -64.14        55.99 o                         
  -9 -10   3         16.93         -1.30        53.96 o                         
  -8 -10   3         55.04         32.53        53.17 o                         
  -7 -10   3         13.32         54.12        65.10 o                         
  -6 -10   3          7.15          5.65        50.63 o                         
  -5 -10   3         16.26        -48.97        71.91 o                         
  -4 -10   3         11.18         16.27        41.72 o                         
  -3 -10   3        250.39        273.93        46.73 o                         
  -2 -10   3        223.97        207.12        43.63 o                         
  -1 -10   3        331.94        334.07        43.82 o                         
   0 -10   3         32.11         43.16        50.44 o                         
   1 -10   3          4.07        -20.31        82.30 o                         
   2 -10   3         39.47         38.97        77.17 o                         
   3 -10   3          7.96         48.29        44.34 o                         
   4 -10   3         20.11         62.48       115.39 o                         
   5 -10   3        199.47        -33.69       104.88 o                         
   6 -10   3         36.09         61.16       111.57 o                         
   7 -10   3        153.41        150.99       120.41 o                         
   8 -10   3         70.89        120.65       123.51 o                         
 -12  -9   3         38.45        -86.29        72.03 o                         
 -11  -9   3         66.51        -14.62        57.30 o                         
 -10  -9   3         25.23         45.05        55.10 o                         
  -9  -9   3          1.87        -73.65        64.86 o                         
  -8  -9   3         81.90         80.66        56.26 o                         
  -7  -9   3         70.94          6.14        73.58 o                         
  -6  -9   3         79.61         50.78        47.50 o                         
  -5  -9   3        251.49        236.72        46.44 o                         
  -4  -9   3         97.59         87.29        42.45 o                         
  -3  -9   3          1.21          0.12        34.65 o                         
  -2  -9   3          3.67         -7.28        39.25 o                         
  -1  -9   3        454.99        448.44        44.41 o                         
   0  -9   3       1028.87        987.25        58.66 o                         
   1  -9   3        495.55        515.40        54.83 o                         
   2  -9   3        104.78        173.52        45.91 o                         
   3  -9   3        251.22        299.58        46.71 o                         
   4  -9   3        178.52        120.63        40.58 o                         
   5  -9   3          1.16        -29.15        99.39 o                         
   6  -9   3         30.33        -24.85       100.58 o                         
   7  -9   3         84.10        245.12       111.09 o                         
   8  -9   3         12.19        -38.94       112.05 o                         
   9  -9   3         16.10         71.19       121.13 o                         
 -12  -8   3        333.94        446.61        68.33 o                         
 -11  -8   3        126.60         86.69        61.28 o                         
 -10  -8   3         15.88          8.48        52.18 o                         
  -9  -8   3         22.82         73.21        51.16 o                         
  -8  -8   3         19.84         48.82        48.89 o                         
  -7  -8   3          0.51         56.83        49.93 o                         
  -6  -8   3          7.30         39.94        41.98 o                         
  -5  -8   3        448.72        452.09        83.53 o                         
  -4  -8   3        581.48        609.01        51.45 o                         
  -3  -8   3          1.31        -25.23        40.18 o                         
  -2  -8   3         32.06         59.25        31.53 o                         
  -1  -8   3          2.62         12.63        34.54 o                         
   0  -8   3       1885.07       1836.21       112.90 o                         
   1  -8   3       1160.35       1179.76        51.60 o                         
   2  -8   3        544.36        551.84        38.28 o                         
   3  -8   3         67.02         91.53        76.18 o                         
   4  -8   3         16.55         30.39        55.82 o                         
   5  -8   3        246.19        213.46        37.87 o                         
   6  -8   3         20.03        -46.35        95.56 o                         
   7  -8   3        347.35        304.61       106.07 o                         
   8  -8   3         50.12         88.87       103.21 o                         
   9  -8   3         81.77         57.82       110.61 o                         
  10  -8   3         33.72        -71.43       118.74 o                         
 -13  -7   3         42.54         82.90        76.93 o                         
 -12  -7   3        120.87        150.18        91.98 o                         
 -11  -7   3         51.41         93.45        55.11 o                         
 -10  -7   3        155.57        214.08        53.89 o                         
  -9  -7   3         51.80         65.91        50.26 o                         
  -8  -7   3         58.22         76.42        47.76 o                         
  -7  -7   3          5.31         73.63        46.10 o                         
  -6  -7   3         80.08         83.42        48.44 o                         
  -5  -7   3        189.94        148.06        39.52 o                         
  -4  -7   3        113.42        112.88        33.91 o                         
  -3  -7   3         54.41         83.63        32.06 o                         
  -2  -7   3        506.68        539.59        34.36 o                         
  -1  -7   3        288.60        305.84        28.22 o                         
   0  -7   3        140.31        153.44        25.56 o                         
   1  -7   3          8.27        -27.27        22.73 o                         
   2  -7   3        137.57        142.91        24.54 o                         
   3  -7   3        149.43        142.25        22.55 o                         
   4  -7   3        212.65        252.43        24.66 o                         
   5  -7   3        172.51        149.03        65.44 o                         
   6  -7   3         27.41        -51.36        63.36 o                         
   7  -7   3        296.51        239.83        70.93 o                         
   8  -7   3        234.01        320.85       102.01 o                         
   9  -7   3        284.78        433.62       109.90 o                         
  10  -7   3         64.74         80.75       109.42 o                         
  11  -7   3         21.26        -51.36       117.78 o                         
 -13  -6   3        239.99        166.52        75.26 o                         
 -12  -6   3          3.37         19.76        54.86 o                         
 -11  -6   3         72.02         95.71        54.05 o                         
 -10  -6   3         14.71         77.25        52.29 o                         
  -9  -6   3        116.33         31.79        49.07 o                         
  -8  -6   3        350.14        303.72        52.11 o                         
  -7  -6   3          5.90         -4.26        39.49 o                         
  -6  -6   3         43.46         28.08        38.04 o                         
  -5  -6   3          0.15        -11.54        32.28 o                         
  -4  -6   3          5.24          1.79        32.38 o                         
  -3  -6   3          0.28         -7.09        28.72 o                         
  -2  -6   3        505.44        546.68        28.31 o                         
  -1  -6   3        192.96        198.36        21.03 o                         
   0  -6   3        496.45        476.54        26.50 o                         
   1  -6   3          9.44        -23.34        19.03 o                         
   2  -6   3         18.69         12.25        21.87 o                         
   3  -6   3        102.42        102.23        19.66 o                         
   4  -6   3        283.70        288.79        22.92 o                         
   5  -6   3         78.75         95.38        63.37 o                         
   6  -6   3        155.70        149.59        62.19 o                         
   7  -6   3         10.24         66.28        61.90 o                         
   8  -6   3        942.08        896.15       145.02 o                         
   9  -6   3         24.54         91.26        99.62 o                         
  10  -6   3        188.65        260.89       104.40 o                         
  11  -6   3         94.84         38.94       111.33 o                         
 -13  -5   3        135.92         83.62        72.15 o                         
 -12  -5   3        123.19         68.18        54.90 o                         
 -11  -5   3        199.96        212.42        54.93 o                         
 -10  -5   3         65.10         52.03        50.16 o                         
  -9  -5   3         24.93         58.02        46.61 o                         
  -8  -5   3        149.23        132.44        44.04 o                         
  -7  -5   3        970.90        984.35        52.16 o                         
  -6  -5   3        298.27        313.00        40.09 o                         
  -5  -5   3        135.59        119.63        40.01 o                         
  -4  -5   3         14.78        -13.29        21.75 o                         
  -3  -5   3        241.50        318.64        29.15 o                         
  -2  -5   3          6.91         46.67        21.32 o                         
  -1  -5   3        176.74        202.22        20.83 o                         
   0  -5   3        428.87        484.47        24.05 o                         
   1  -5   3        327.23        327.69        25.42 o                         
   2  -5   3        106.71         87.54        16.98 o                         
   3  -5   3        502.61        464.67        21.10 o                         
   4  -5   3         21.46         58.98        19.21 o                         
   5  -5   3        531.51        516.63        44.63 o                         
   6  -5   3         77.96         76.51        63.31 o                         
   7  -5   3        292.30        379.76        90.55 o                         
   8  -5   3        517.35        473.10        68.00 o                         
   9  -5   3        254.65        341.30        71.26 o                         
  10  -5   3        326.20        302.46       101.30 o                         
  11  -5   3         30.75        151.94       102.25 o                         
  12  -5   3        132.14          8.36       113.72 o                         
 -13  -4   3         63.07         62.12        70.48 o                         
 -12  -4   3        184.12        251.09        70.72 o                         
 -11  -4   3        150.67         90.26        66.30 o                         
 -10  -4   3        338.93        336.71        53.69 o                         
  -9  -4   3        101.80         52.38        45.91 o                         
  -8  -4   3        137.89        111.54        54.97 o                         
  -7  -4   3        414.67        413.52        41.85 o                         
  -6  -4   3       2423.55       2424.47        67.35 o                         
  -5  -4   3        185.39        177.69        27.82 o                         
  -4  -4   3         32.11         75.24        26.40 o                         
  -3  -4   3        141.58        142.49        30.99 o                         
  -2  -4   3       2015.54       2246.35        48.32 o                         
  -1  -4   3        170.17        194.75        19.01 o                         
   0  -4   3          0.15         -9.62        14.51 o                         
   1  -4   3        816.38        760.90        30.45 o                         
   2  -4   3        208.86        220.69        15.88 o                         
   3  -4   3       1907.99       1963.68        46.88 o                         
   4  -4   3        276.15        283.01        27.56 o                         
   5  -4   3        210.48        247.91        48.38 o                         
   6  -4   3        267.81        266.61        39.30 o                         
   7  -4   3       1633.18       1542.55       117.18 o                         
   8  -4   3          1.01        -13.31        59.11 o                         
   9  -4   3        403.88        368.89        66.49 o                         
  10  -4   3        219.34        193.67        70.33 o                         
  11  -4   3         38.98        136.65        99.39 o                         
  12  -4   3          1.28         17.44       107.99 o                         
  13  -4   3         30.93        -45.15       106.07 o                         
 -13  -3   3        388.81        341.88        78.60 o                         
 -12  -3   3        128.06        137.37        66.42 o                         
 -11  -3   3        301.43        199.12        53.50 o                         
 -10  -3   3         39.06         54.27        67.62 o                         
  -9  -3   3        250.41        285.76        45.81 o                         
  -8  -3   3         94.28         73.98        43.54 o                         
  -7  -3   3        178.19        163.01        34.95 o                         
  -6  -3   3        171.25        153.46        31.85 o                         
  -5  -3   3        451.32        415.61        29.43 o                         
  -4  -3   3       1066.34       1018.91        35.23 o                         
  -3  -3   3         16.62         11.59        17.58 o                         
  -2  -3   3        119.59        166.71        22.94 o                         
  -1  -3   3          1.30          4.22        16.84 o                         
   0  -3   3        748.91        759.87        23.21 o                         
   1  -3   3         17.08         -6.53        13.44 o                         
   2  -3   3          0.38          3.61        11.78 o                         
   3  -3   3       3087.63       3125.23        76.07 o                         
   4  -3   3       2632.08       2592.95        68.31 o                         
   5  -3   3         54.40         61.25        22.71 o                         
   6  -3   3       1012.72        894.91        41.28 o                         
   7  -3   3       1294.32       1384.09        57.07 o                         
   8  -3   3       1828.69       1747.11       156.25 o                         
   9  -3   3        941.59        964.80        73.40 o                         
  10  -3   3        434.48        469.53        70.05 o                         
  11  -3   3         23.84         89.59        97.47 o                         
  12  -3   3        236.72        189.69        99.39 o                         
  13  -3   3          5.11       -134.74       102.01 o                         
 -13  -2   3         28.56         83.62        69.04 o                         
 -12  -2   3        290.25        299.35        70.72 o                         
 -11  -2   3        214.75        226.38        52.90 o                         
 -10  -2   3        126.50        145.53        45.19 o                         
  -9  -2   3        357.39        358.00        47.13 o                         
  -8  -2   3        201.89        177.31        48.31 o                         
  -7  -2   3        822.96        900.66        43.68 o                         
  -6  -2   3        183.36        136.65        28.91 o                         
  -5  -2   3       1200.10       1317.20        43.88 o                         
  -4  -2   3        173.49        187.20        23.91 o                         
  -3  -2   3        813.69        854.45        31.07 o                         
  -2  -2   3       1591.12       1718.88        37.76 o                         
  -1  -2   3       1149.61       1142.73        33.79 o                         
   0  -2   3        605.42        674.66        21.51 o                         
   1  -2   3        317.23        307.92        16.81 o                         
   2  -2   3          3.47         -3.91        15.66 o                         
   3  -2   3        229.56        208.03        16.93 o                         
   4  -2   3        380.88        381.11        38.59 o                         
   5  -2   3         30.77         30.59        27.09 o                         
   6  -2   3        149.08        128.69        24.43 o                         
   7  -2   3        476.25        479.93        35.50 o                         
   8  -2   3        566.97        552.81        47.87 o                         
   9  -2   3        500.22        551.65        68.37 o                         
  10  -2   3        109.86        151.88        64.07 o                         
  11  -2   3         71.57        185.09       102.85 o                         
  12  -2   3        196.90        173.69        97.24 o                         
  13  -2   3         16.25         25.32        99.62 o                         
  14  -2   3         30.84         -3.58       109.90 o                         
 -13  -1   3          1.63        -73.58        64.98 o                         
 -12  -1   3        174.11        141.91        66.66 o                         
 -11  -1   3         37.93          2.72        53.30 o                         
 -10  -1   3        770.61        679.49        55.61 o                         
  -9  -1   3          1.15         76.32        46.14 o                         
  -8  -1   3        797.85        743.70        52.82 o                         
  -7  -1   3        311.90        321.19        44.68 o                         
  -6  -1   3        308.46        303.95        31.85 o                         
  -5  -1   3         29.65         18.15        18.13 o                         
  -4  -1   3         60.34         51.65        21.68 o                         
  -3  -1   3        865.03        821.39        28.37 o                         
  -2  -1   3        869.26        973.61        28.77 o                         
  -1  -1   3       1060.14       1120.40        28.87 o                         
   0  -1   3       1350.83       1297.88        26.35 o                         
   1  -1   3        988.69        875.00        20.03 o                         
   2  -1   3         23.30         46.11        16.48 o                         
   5  -1   3         78.19         47.98        17.08 o                         
   6  -1   3         60.70         21.73        21.58 o                         
   7  -1   3       1151.04       1110.90        44.26 o                         
   8  -1   3        391.84        365.22        32.98 o                         
   9  -1   3        115.94         87.15        49.96 o                         
  10  -1   3          3.60        -24.56        58.59 o                         
  11  -1   3        157.92        220.59        69.20 o                         
  12  -1   3         20.52       -106.07        90.78 o                         
  13  -1   3        104.92        114.44        99.15 o                         
  14  -1   3          1.51         41.09       110.61 o                         
 -13   0   3         52.49        186.11        70.24 o                         
 -12   0   3         18.19        -55.67        58.77 o                         
 -11   0   3        523.94        577.77        79.44 o                         
 -10   0   3        156.62        198.68        44.96 o                         
  -9   0   3        385.13        341.71        44.85 o                         
  -8   0   3        100.62        152.47        42.63 o                         
  -7   0   3         23.92          1.26        33.16 o                         
  -6   0   3          1.45          1.62        31.96 o                         
  -5   0   3        944.20        995.22        35.03 o                         
  -4   0   3       4919.66       5011.39        88.87 o                         
  -3   0   3        823.78        824.23        26.33 o                         
  -2   0   3       2952.53       3152.97        49.74 o                         
  -1   0   3         86.33         73.37        14.62 o                         
   0   0   3      12865.56      12837.45       160.81 o                         
   1   0   3         13.94          6.30         9.23 o                         
   5   0   3        203.76        233.68        23.76 o                         
   6   0   3        118.97        112.87        35.89 o                         
   7   0   3        326.40        304.60        39.36 o                         
   8   0   3        673.55        653.05        40.03 o                         
   9   0   3        772.88        813.95        47.51 o                         
  10   0   3       1081.56       1059.20        76.86 o                         
  11   0   3        358.87        299.16        55.39 o                         
  12   0   3        394.30        441.50       104.64 o                         
  13   0   3         80.34        130.68       103.45 o                         
  14   0   3          2.97       -163.05       108.70 o                         
 -13   1   3         24.88         33.92        66.18 o                         
 -12   1   3          2.17         78.84        65.94 o                         
 -11   1   3        374.38        265.60        59.44 o                         
 -10   1   3        141.52         25.66        51.15 o                         
  -9   1   3         26.22         85.37        40.29 o                         
  -8   1   3        205.18        237.13        43.48 o                         
  -7   1   3          1.40        -19.49        31.76 o                         
  -6   1   3        106.52         98.74        30.16 o                         
  -5   1   3       2931.89       2976.24        69.25 o                         
  -4   1   3       4674.24       4909.84        94.29 o                         
  -3   1   3       8234.65       8425.34       129.19 o                         
  -2   1   3       2862.83       2772.49        47.40 o                         
  -1   1   3       3743.01       3780.82        55.70 o                         
   0   1   3       2478.25       2755.23        42.57 o                         
   1   1   3      12314.70      11396.24       142.22 o                         
   2   1   3       8651.22       7643.21       107.15 o                         
   3   1   3       7246.33       6724.51       119.06 o                         
   4   1   3        295.97        298.41        23.45 o                         
   5   1   3        331.41        339.95        25.35 o                         
   6   1   3        789.69        753.89        34.28 o                         
   7   1   3       1647.97       1696.46        36.85 o                         
   8   1   3        144.49        163.31        17.38 o                         
   9   1   3        617.41        645.67        26.81 o                         
  10   1   3        587.44        625.51        30.05 o                         
  11   1   3         67.96         41.62        27.33 o                         
  12   1   3        222.66        242.73       105.36 o                         
  13   1   3        270.25        177.99       110.61 o                         
  14   1   3         51.57         73.34       113.72 o                         
  15   1   3         17.39       -180.97       120.65 o                         
 -12   2   3        105.78        133.55        66.89 o                         
 -11   2   3          0.78        -11.72        63.07 o                         
 -10   2   3          8.00          5.63       100.34 o                         
  -9   2   3        544.85        456.17        48.22 o                         
  -8   2   3        481.08        501.13        46.63 o                         
  -7   2   3        445.30        381.53        45.86 o                         
  -6   2   3       1001.31       1014.24        49.14 o                         
  -5   2   3         59.60         59.52        26.56 o                         
  -4   2   3        172.77        191.74        22.33 o                         
  -3   2   3       2085.84       1965.61        41.35 o                         
  -2   2   3        966.93        979.98        37.59 o                         
   0   2   3        453.35        412.41        17.96 o                         
   1   2   3       1620.85       1507.34        29.34 o                         
   2   2   3      13863.05      13088.62       163.35 o                         
   3   2   3       2702.28       2264.50        42.03 o                         
   4   2   3       1480.61       1422.50        29.31 o                         
   5   2   3         40.83         52.32        17.63 o                         
   6   2   3        231.12        210.23        17.77 o                         
   7   2   3        749.00        717.38        25.55 o                         
   8   2   3        241.69        262.12        21.46 o                         
   9   2   3       1286.63       1353.88        45.90 o                         
  10   2   3        635.05        719.04        44.26 o                         
  11   2   3          0.85         13.11        30.79 o                         
  12   2   3        124.36        110.67        35.90 o                         
  13   2   3         20.05         35.95        33.68 o                         
  14   2   3          0.50        -71.19       113.24 o                         
  15   2   3         82.06        113.48       125.43 o                         
 -12   3   3        163.07        287.88        71.91 o                         
 -11   3   3         70.04         27.90        52.72 o                         
 -10   3   3         16.45          1.59       117.54 o                         
  -9   3   3        216.07        179.48        52.42 o                         
  -8   3   3        120.98        135.67        40.28 o                         
  -7   3   3       1346.24       1447.02       116.57 o                         
  -6   3   3        344.61        385.22        32.92 o                         
  -5   3   3       1289.85       1336.05        40.62 o                         
  -4   3   3        375.68        393.16        24.15 o                         
  -3   3   3       1453.13       1468.58        49.59 o                         
  -2   3   3       3613.34       3574.11        59.90 o                         
  -1   3   3        494.01        452.74        20.58 o                         
   0   3   3        241.21        206.05        19.26 o                         
   1   3   3       6009.11       6045.59        85.48 o                         
   2   3   3       4660.60       4979.03        63.59 o                         
   3   3   3       4727.75       4472.06        76.66 o                         
   4   3   3        178.62        142.14        15.49 o                         
   5   3   3        714.72        742.00        23.34 o                         
   6   3   3       1065.16       1145.07        48.69 o                         
   7   3   3          3.86        -15.66        10.44 o                         
   8   3   3       1222.78       1277.44        43.43 o                         
   9   3   3        584.02        597.74        38.49 o                         
  10   3   3        411.74        454.77        40.86 o                         
  11   3   3         35.87         22.81        35.51 o                         
  12   3   3        314.08        261.93        94.13 o                         
  13   3   3          3.08        -32.32        38.24 o                         
  14   3   3         22.04         76.35        39.27 o                         
  15   3   3         26.25        -70.06       131.76 o                         
 -12   4   3         48.33         54.95        65.94 o                         
 -11   4   3         51.20         47.32        55.66 o                         
 -10   4   3         68.19        117.73        53.83 o                         
  -9   4   3        171.37        212.30        70.72 o                         
  -8   4   3        627.54        707.40        55.19 o                         
  -7   4   3        898.47        961.82        54.39 o                         
  -6   4   3        188.08        190.17        37.45 o                         
  -5   4   3       1560.35       1606.14        57.36 o                         
  -4   4   3        468.36        550.90        28.49 o                         
  -3   4   3       3214.38       3200.93        62.87 o                         
  -2   4   3       2337.44       2382.50        50.51 o                         
  -1   4   3       1017.02       1045.93        30.89 o                         
   0   4   3         32.58         30.63        16.42 o                         
   1   4   3        160.51        183.74        15.69 o                         
   2   4   3        391.56        357.49        17.90 o                         
   3   4   3        812.30        788.99        21.97 o                         
   4   4   3        427.50        498.00        20.66 o                         
   5   4   3        471.56        524.59        21.72 o                         
   6   4   3          6.01         -5.00        17.69 o                         
   7   4   3         14.38         -9.85        20.13 o                         
   8   4   3        788.98        762.79        31.08 o                         
   9   4   3         84.29         77.09        25.92 o                         
  10   4   3        585.82        576.48        39.91 o                         
  11   4   3        208.95        167.90        56.21 o                         
  12   4   3         27.35         44.54        42.69 o                         
  13   4   3         23.23         34.72        43.24 o                         
  14   4   3        117.67        178.41        45.68 o                         
  15   4   3         89.55         54.37       119.93 o                         
 -11   5   3         18.39        -74.06        60.92 o                         
 -10   5   3          0.28         -2.38        52.09 o                         
  -9   5   3         15.44         15.74        51.53 o                         
  -8   5   3        631.46        607.25        62.34 o                         
  -7   5   3          3.01        -26.67        37.03 o                         
  -6   5   3         18.99         43.19        38.67 o                         
  -5   5   3        705.38        760.25        37.26 o                         
  -4   5   3       2156.39       2232.53        68.11 o                         
  -3   5   3       1256.87       1264.55        49.47 o                         
  -2   5   3        420.79        435.13        25.83 o                         
  -1   5   3        976.72        955.09        35.37 o                         
   0   5   3        796.48        819.81        29.00 o                         
   1   5   3       1061.00       1071.63        35.45 o                         
   2   5   3          8.83          3.88        19.16 o                         
   3   5   3         37.12         32.77        16.16 o                         
   4   5   3        189.84        188.11        19.45 o                         
   5   5   3          1.18          8.40        18.75 o                         
   6   5   3        277.17        358.49        22.88 o                         
   7   5   3         25.52         77.24        21.27 o                         
   8   5   3         71.44         12.22        24.37 o                         
   9   5   3        170.08        187.11        28.65 o                         
  10   5   3         58.45         45.54        35.25 o                         
  11   5   3        107.90         44.54        42.70 o                         
  12   5   3        142.75        109.04        48.98 o                         
  13   5   3         42.80         42.04        46.94 o                         
  14   5   3         26.87         38.54        56.62 o                         
  15   5   3         57.11        175.82        89.35 o                         
 -11   6   3         62.08         86.25        64.98 o                         
 -10   6   3          2.53        -33.56        54.28 o                         
  -9   6   3         16.50         94.54        53.80 o                         
  -8   6   3        623.85        595.29        64.30 o                         
  -7   6   3         20.10         27.30        48.77 o                         
  -6   6   3         29.15         12.18        50.34 o                         
  -5   6   3          8.60         48.33        39.47 o                         
  -4   6   3        551.69        616.37        35.57 o                         
  -3   6   3        728.04        725.85        33.21 o                         
  -2   6   3       1446.94       1492.65        47.42 o                         
  -1   6   3         34.16         -3.84        25.06 o                         
   0   6   3        459.67        469.96        41.21 o                         
   1   6   3       1522.64       1615.53        47.30 o                         
   2   6   3          1.98        -16.60        20.91 o                         
   3   6   3         33.87         46.26        21.71 o                         
   4   6   3        241.77        232.06        26.18 o                         
   5   6   3        101.60         69.17        24.88 o                         
   6   6   3        220.94        223.25        23.68 o                         
   7   6   3         99.04         80.74        26.11 o                         
   8   6   3        152.92        141.12        34.13 o                         
   9   6   3        186.34        235.99        33.68 o                         
  10   6   3         24.06         29.11        38.64 o                         
  11   6   3          2.89        -42.28        37.58 o                         
  12   6   3         38.13        -13.96        47.03 o                         
  13   6   3         54.83         61.71        49.30 o                         
  14   6   3         18.62         97.51        52.48 o                         
  15   6   3          6.40        -26.55        56.26 o                         
 -10   7   3          0.09         -1.67        61.64 o                         
  -9   7   3        165.08        269.60        59.67 o                         
  -8   7   3         27.88         62.75        53.07 o                         
  -7   7   3        367.90        410.86       127.93 o                         
  -6   7   3       1056.07        973.01        56.12 o                         
  -5   7   3        296.90        296.76        43.79 o                         
  -4   7   3        194.83        153.83        61.38 o                         
  -3   7   3        444.51        430.64        36.97 o                         
  -2   7   3       1101.05       1253.34        46.41 o                         
  -1   7   3        499.03        520.08        35.02 o                         
   0   7   3       1633.01       1595.53        51.02 o                         
   1   7   3          4.30         35.45        21.14 o                         
   2   7   3        174.33        172.16        25.27 o                         
   3   7   3        173.95        229.23        25.68 o                         
   4   7   3        687.32        650.46        27.73 o                         
   5   7   3        365.22        335.88        34.93 o                         
   6   7   3         37.92         73.17        28.02 o                         
   7   7   3        259.10        236.23        32.11 o                         
   8   7   3         22.43         71.61        32.20 o                         
   9   7   3          7.69        -50.20        38.41 o                         
  10   7   3        474.62        483.09        56.03 o                         
  11   7   3        406.49        361.18        53.34 o                         
  12   7   3        178.59        248.48        65.10 o                         
  13   7   3         83.41         68.57        68.81 o                         
  14   7   3          6.25       -108.76        72.51 o                         
  15   7   3        166.60        242.01        67.61 o                         
  -9   8   3          0.18        -15.77        55.59 o                         
  -8   8   3         31.24         39.05        54.75 o                         
  -7   8   3        285.42        294.47        57.97 o                         
  -6   8   3          5.56        -55.00        51.43 o                         
  -5   8   3        986.77        980.43        57.31 o                         
  -4   8   3        551.54        588.73        49.31 o                         
  -3   8   3       2007.45       1926.03        72.95 o                         
  -2   8   3        130.36        129.76        47.76 o                         
  -1   8   3        297.07        325.05        35.97 o                         
   0   8   3        440.78        475.81        47.53 o                         
   1   8   3        129.32        128.86        30.72 o                         
   2   8   3        198.94        232.70        31.03 o                         
   3   8   3         64.07         56.01        31.36 o                         
   4   8   3        116.68         93.77        28.11 o                         
   5   8   3        451.93        397.80        30.61 o                         
   6   8   3         13.89        -12.44        31.09 o                         
   7   8   3        105.17        131.11        33.72 o                         
   8   8   3         25.45         -7.68        40.34 o                         
   9   8   3         50.35         51.88        41.82 o                         
  10   8   3        359.45        340.62        46.55 o                         
  11   8   3        208.03        212.28        46.07 o                         
  12   8   3        410.03        389.35        59.91 o                         
  13   8   3          7.31         -6.54        51.36 o                         
  14   8   3          9.24        -27.47        62.59 o                         
  15   8   3         34.44         57.34        66.18 o                         
  -9   9   3          0.50        -57.34        62.12 o                         
  -8   9   3         46.62        -31.48        55.25 o                         
  -7   9   3         91.85         40.32       106.19 o                         
  -6   9   3         70.70         67.90        53.94 o                         
  -5   9   3        341.56        380.57        62.26 o                         
  -4   9   3        109.63        153.45        42.98 o                         
  -3   9   3        727.18        611.60       109.24 o                         
  -2   9   3         92.79         78.22        41.45 o                         
  -1   9   3         76.11        157.99        42.95 o                         
   0   9   3        329.49        339.66        39.94 o                         
   1   9   3        219.15        236.93        35.60 o                         
   2   9   3        269.33        289.99        34.17 o                         
   3   9   3          1.01         26.89        32.68 o                         
   4   9   3          4.42         13.30        33.12 o                         
   5   9   3         53.64         52.73        33.33 o                         
   6   9   3        204.14        266.95        46.33 o                         
   7   9   3        365.49        356.94        51.73 o                         
   8   9   3         85.35        106.64        43.94 o                         
   9   9   3        520.22        525.52        50.48 o                         
  10   9   3          4.43         25.56        67.40 o                         
  11   9   3         30.34        -28.36        43.61 o                         
  12   9   3          1.34        -94.00        68.92 o                         
  13   9   3         25.19        -62.83        59.25 o                         
  14   9   3         17.20        -63.55        62.59 o                         
  15   9   3          4.81         -9.32        67.85 o                         
  -8  10   3         86.93          0.48        64.74 o                         
  -7  10   3         54.13         91.93        59.60 o                         
  -6  10   3         15.55        -15.87        75.61 o                         
  -5  10   3          1.36         -2.24        55.88 o                         
  -4  10   3        119.49        130.65        57.45 o                         
  -3  10   3          1.14        -39.71        41.12 o                         
  -2  10   3        407.97        393.40        57.87 o                         
  -1  10   3        302.75        295.38        45.23 o                         
   0  10   3        461.84        434.57        81.88 o                         
   1  10   3         15.88          9.62        41.49 o                         
   2  10   3         61.82         39.38        53.17 o                         
   3  10   3        140.29        156.43        43.74 o                         
   4  10   3         34.18        -51.54        37.89 o                         
   5  10   3         92.97        137.04        41.24 o                         
   6  10   3        607.18        626.39        46.40 o                         
   7  10   3          0.69        -55.21        36.81 o                         
   8  10   3          0.17        -43.40        41.64 o                         
   9  10   3         58.21         52.16        71.61 o                         
  10  10   3         92.92         23.19        48.48 o                         
  11  10   3         11.54         12.06        49.00 o                         
  12  10   3          0.06        -44.61        48.86 o                         
  13  10   3        112.72        138.80        68.81 o                         
  14  10   3         32.34        121.36        71.43 o                         
  -7  11   3         36.29         58.53        67.61 o                         
  -6  11   3          0.24         17.20        64.27 o                         
  -5  11   3         51.77         75.92        60.62 o                         
  -4  11   3         59.89        161.77        60.14 o                         
  -3  11   3         20.85        112.08        80.99 o                         
  -2  11   3         81.60         56.19        44.75 o                         
  -1  11   3        353.18        392.68        48.53 o                         
   0  11   3         41.46         67.21        42.06 o                         
   1  11   3          1.59        -11.44        40.56 o                         
   2  11   3          1.26          4.64        42.14 o                         
   3  11   3        290.67        270.41        46.19 o                         
   4  11   3        876.83        780.84        78.24 o                         
   5  11   3        650.61        580.15       140.48 o                         
   6  11   3         23.56        -38.12        46.47 o                         
   7  11   3         22.26        -22.81        39.49 o                         
   8  11   3          7.07        -58.17        40.71 o                         
   9  11   3         65.59         35.02        49.92 o                         
  10  11   3          0.12         16.00        63.19 o                         
  11  11   3         44.92        135.46        63.31 o                         
  12  11   3         17.31         -1.19        52.07 o                         
  13  11   3         41.95         12.42        70.24 o                         
  14  11   3          1.39         42.05        72.63 o                         
  -6  12   3          5.50         66.42        70.48 o                         
  -5  12   3         22.33        -14.10        70.72 o                         
  -4  12   3        196.43        139.28        72.63 o                         
  -3  12   3        146.79        209.04        70.72 o                         
  -2  12   3         44.53         -6.06        59.07 o                         
  -1  12   3          6.19         54.72        45.63 o                         
   0  12   3          7.98        -22.01        45.05 o                         
   1  12   3        218.95        205.24        46.62 o                         
   2  12   3         96.06        120.17        50.17 o                         
   3  12   3        544.94        576.25        59.67 o                         
   4  12   3         91.30         76.56        50.12 o                         
   5  12   3        470.19        459.31        70.12 o                         
   6  12   3         76.94        155.41        56.74 o                         
   7  12   3        179.41        185.12        55.43 o                         
   8  12   3         70.72         68.54        45.01 o                         
   9  12   3        178.71        196.26        49.41 o                         
  10  12   3         32.25         17.66        53.35 o                         
  11  12   3         10.15        -35.78        54.25 o                         
  12  12   3          7.20         46.32        57.93 o                         
  13  12   3        106.15        173.92        80.99 o                         
  -4  13   3         45.52         21.74        73.58 o                         
  -3  13   3         26.38         33.92        69.04 o                         
  -2  13   3         31.82         31.77        71.91 o                         
  -1  13   3          3.50        -42.76        66.42 o                         
   0  13   3        331.30        308.61        56.12 o                         
   1  13   3          5.23         29.89        51.50 o                         
   2  13   3        175.29        156.35        53.46 o                         
   3  13   3        115.73        162.90        54.98 o                         
   4  13   3         30.28        -30.28        76.45 o                         
   5  13   3          3.12        -32.25        51.31 o                         
   6  13   3         21.48        -65.71       135.10 o                         
   7  13   3         56.10        -14.28        54.06 o                         
   8  13   3        125.18        138.67        58.23 o                         
   9  13   3         14.91         82.97        52.41 o                         
  10  13   3          5.91        -33.49        50.07 o                         
  11  13   3         15.65         36.34        58.48 o                         
  12  13   3          1.82        126.47        62.85 o                         
  -3  14   3         85.48         89.35        76.93 o                         
  -2  14   3          2.47       -108.22        72.15 o                         
  -1  14   3        108.21        220.75        80.27 o                         
   0  14   3         57.49         60.44        75.26 o                         
   1  14   3          2.74        157.68        75.73 o                         
   2  14   3         15.40         17.88        77.29 o                         
   3  14   3          2.39        -75.45        50.30 o                         
   4  14   3         60.33        137.11        56.00 o                         
   5  14   3        274.40        240.96        60.30 o                         
   6  14   3        275.02        387.54        63.10 o                         
   7  14   3        148.46         14.39        56.83 o                         
   8  14   3          0.30        -33.99        57.75 o                         
   9  14   3         10.57         37.10        60.96 o                         
  10  14   3         11.25         53.85        51.95 o                         
  11  14   3          2.18         35.47        54.34 o                         
  -1  15   3        168.00        232.93        83.62 o                         
   0  15   3         35.37        138.09        81.95 o                         
   1  15   3         44.98        132.12        81.23 o                         
   2  15   3         19.42        120.17        80.03 o                         
   3  15   3         47.77         -0.05        57.22 o                         
   4  15   3         12.61         28.78        59.11 o                         
   5  15   3         35.21         76.35        58.69 o                         
   6  15   3         59.94         22.50        61.16 o                         
   7  15   3          7.01         79.76        71.79 o                         
   8  15   3          0.34        -35.39        62.41 o                         
   9  15   3         94.33         76.76        66.18 o                         
  10  15   3         15.66        -94.37        62.91 o                         
   2  16   3         69.96         98.67        84.81 o                         
   3  16   3          2.37          9.08        81.95 o                         
   4  16   3         36.37         20.85        62.88 o                         
   5  16   3         42.50        129.00        66.14 o                         
   6  16   3         30.40         37.91        64.64 o                         
   7  16   3         21.82         28.67        75.61 o                         
  -7 -13   4         12.03         11.73        66.64 o                         
  -6 -13   4         62.11         87.92        90.78 o                         
  -5 -13   4         87.55        143.11        88.87 o                         
  -4 -13   4         47.71         36.55        81.23 o                         
  -3 -13   4          1.47         13.86        75.26 o                         
  -2 -13   4         19.48        168.43        72.63 o                         
  -1 -13   4        195.43        217.17        73.58 o                         
   0 -13   4         55.32        131.43       157.56 o                         
   1 -13   4        206.17        313.35        59.96 o                         
   2 -13   4        104.91        149.43        51.70 o                         
  -8 -12   4          0.09        -25.90        61.41 o                         
  -7 -12   4         19.13         67.27        61.65 o                         
  -6 -12   4         87.76        113.08        49.04 o                         
  -5 -12   4        118.82        129.97        83.38 o                         
  -4 -12   4         77.09        134.98        80.99 o                         
  -3 -12   4         40.81         65.46        74.78 o                         
  -2 -12   4        192.76        169.31        78.00 o                         
  -1 -12   4         62.73         42.61        57.27 o                         
   0 -12   4         42.81         33.13        64.74 o                         
   1 -12   4        187.77         97.25        53.22 o                         
   2 -12   4          8.71         55.32        48.05 o                         
   3 -12   4          0.78         -6.76        54.59 o                         
   4 -12   4         19.02         19.11       127.34 o                         
 -10 -11   4         43.18        122.48        66.77 o                         
  -9 -11   4         36.32         38.75        61.55 o                         
  -8 -11   4          8.12         -6.79        58.44 o                         
  -7 -11   4         11.83         76.36        58.44 o                         
  -6 -11   4         28.39         34.73        54.77 o                         
  -5 -11   4          1.59        -57.16        43.02 o                         
  -4 -11   4          4.38        -39.44        49.49 o                         
  -3 -11   4          1.98        160.69        63.07 o                         
  -2 -11   4          0.12         77.58        59.26 o                         
  -1 -11   4         17.95        -24.86        60.20 o                         
   0 -11   4          8.91         69.40        53.06 o                         
   1 -11   4         93.73         47.69        49.77 o                         
   2 -11   4         45.06         14.71        45.31 o                         
   3 -11   4         43.72        118.65        42.54 o                         
   4 -11   4         54.09        159.35       117.06 o                         
   5 -11   4        189.85        453.68       127.58 o                         
   6 -11   4         63.52         23.41       123.51 o                         
 -11 -10   4         79.34        253.00        89.83 o                         
 -10 -10   4         28.16        -23.37        59.69 o                         
  -9 -10   4         57.83        -24.41        56.06 o                         
  -8 -10   4          0.31        137.41        56.65 o                         
  -7 -10   4          2.86        100.20        53.86 o                         
  -6 -10   4        120.24         98.95        54.16 o                         
  -5 -10   4        169.58        201.33        53.79 o                         
  -4 -10   4         38.35         29.18        38.79 o                         
  -3 -10   4         53.31         58.72        43.60 o                         
  -2 -10   4         21.97         35.18        41.97 o                         
  -1 -10   4         47.98         18.44        51.91 o                         
   0 -10   4          0.18        -74.70        49.80 o                         
   1 -10   4        148.57         99.12        49.02 o                         
   2 -10   4        107.69        120.27        47.29 o                         
   3 -10   4         41.88         50.50        41.21 o                         
   4 -10   4         15.01         18.16       104.64 o                         
   5 -10   4         16.78        115.63       110.37 o                         
   6 -10   4         37.81         10.03       111.57 o                         
   7 -10   4        169.86        250.37       121.13 o                         
 -11  -9   4         71.44         15.37        79.08 o                         
 -10  -9   4          0.76        -16.82        81.11 o                         
  -9  -9   4        253.48        330.39        90.31 o                         
  -8  -9   4        151.83        128.92        55.65 o                         
  -7  -9   4        206.70        194.88        55.11 o                         
  -6  -9   4         96.54         84.41        51.49 o                         
  -5  -9   4        407.21        371.35        50.09 o                         
  -4  -9   4          1.25         -1.37        41.88 o                         
  -3  -9   4         24.48         13.71        34.64 o                         
  -2  -9   4         39.62         67.51        62.76 o                         
  -1  -9   4         32.71         17.39        38.03 o                         
   0  -9   4        182.36         71.01       112.17 o                         
   1  -9   4          2.03        -54.74        87.68 o                         
   2  -9   4        264.79        284.51        61.28 o                         
   3  -9   4          2.26          0.24        38.61 o                         
   4  -9   4        129.04        110.89        79.79 o                         
   5  -9   4         10.05         27.95        99.62 o                         
   6  -9   4        101.08        114.91       106.31 o                         
   7  -9   4         14.22         -8.84       105.60 o                         
   8  -9   4        222.34        310.82       121.13 o                         
   9  -9   4         73.89        131.40       121.60 o                         
 -12  -8   4        197.66        164.20       123.87 o                         
 -11  -8   4        399.57        403.74        66.82 o                         
 -10  -8   4        170.18         48.96        55.40 o                         
  -9  -8   4        275.41        301.95        58.10 o                         
  -8  -8   4         51.36         24.16        50.05 o                         
  -7  -8   4          2.78         44.82        58.17 o                         
  -6  -8   4        149.87        107.99        48.77 o                         
  -5  -8   4         94.28        155.75        43.14 o                         
  -4  -8   4        154.08        160.19        53.52 o                         
  -3  -8   4        132.90        131.93        42.67 o                         
  -2  -8   4         20.05         37.78        34.21 o                         
  -1  -8   4        739.94        715.44        44.74 o                         
   0  -8   4        416.14        389.07        39.15 o                         
   1  -8   4        402.66        443.05        37.75 o                         
   2  -8   4        812.92        774.37        49.34 o                         
   3  -8   4          5.77         19.08        44.70 o                         
   4  -8   4        505.50        425.35       138.21 o                         
   5  -8   4        287.60        215.56        70.89 o                         
   6  -8   4       1047.80        986.21       117.78 o                         
   7  -8   4        436.48        580.07       109.18 o                         
   8  -8   4        136.77        217.17       106.31 o                         
   9  -8   4        101.09        111.09       110.85 o                         
  10  -8   4          0.38         10.99       115.63 o                         
 -12  -7   4        193.69        207.17        63.63 o                         
 -11  -7   4         39.76         47.80       100.94 o                         
 -10  -7   4         11.53        -32.23        52.52 o                         
  -9  -7   4          2.77         19.93        51.77 o                         
  -8  -7   4          2.85         -7.18        48.77 o                         
  -7  -7   4         88.53         54.43        48.30 o                         
  -6  -7   4        605.87        615.54        62.70 o                         
  -5  -7   4         14.33         44.61        58.63 o                         
  -4  -7   4       2360.03       2248.22       175.84 o                         
  -3  -7   4        272.41        199.67        38.06 o                         
  -2  -7   4         43.60         41.05        27.79 o                         
  -1  -7   4          0.12         21.43        23.78 o                         
   0  -7   4         77.97         97.88        25.72 o                         
   1  -7   4        720.21        677.04        38.42 o                         
   2  -7   4        133.90        167.11        23.79 o                         
   3  -7   4        553.69        601.99        34.05 o                         
   4  -7   4          0.83         29.17        63.95 o                         
   5  -7   4          0.52         43.51        61.93 o                         
   6  -7   4        482.50        383.78       122.80 o                         
   7  -7   4        290.97        314.12        70.40 o                         
   8  -7   4        191.06        194.23        96.52 o                         
  10  -7   4         15.48        -76.93       106.07 o                         
  11  -7   4        153.97         17.20       112.29 o                         
 -12  -6   4         50.54        101.09        61.41 o                         
 -11  -6   4         76.36         71.66        56.02 o                         
 -10  -6   4         50.18         98.66        54.30 o                         
  -9  -6   4        421.80        508.13        61.70 o                         
  -8  -6   4         75.73         53.07        47.89 o                         
  -7  -6   4        932.60        910.09        63.85 o                         
  -6  -6   4         42.58         24.63        55.01 o                         
  -5  -6   4       1168.04       1206.32        54.92 o                         
  -4  -6   4        417.73        362.12        37.75 o                         
  -3  -6   4         94.07        124.41        32.60 o                         
  -2  -6   4          1.01        -25.33        24.13 o                         
  -1  -6   4         68.43         32.66        31.50 o                         
   0  -6   4        343.62        328.01        25.94 o                         
   1  -6   4          4.40         12.25        23.28 o                         
   2  -6   4        251.03        314.45        24.23 o                         
   3  -6   4        170.51        187.28        26.13 o                         
   4  -6   4         30.44         21.44        35.17 o                         
   5  -6   4         18.32         48.47       126.38 o                         
   6  -6   4        109.92        174.12        58.98 o                         
   7  -6   4         81.80        143.23        60.07 o                         
   8  -6   4        270.85        290.93        68.24 o                         
   9  -6   4         63.98         74.78        67.39 o                         
  10  -6   4        341.47        352.39       103.69 o                         
  11  -6   4         44.34        -40.85       104.64 o                         
 -13  -5   4          1.64         20.55        75.26 o                         
 -12  -5   4          7.39          1.28        57.28 o                         
 -11  -5   4         20.78         64.77        54.86 o                         
 -10  -5   4        596.23        510.36        62.51 o                         
  -9  -5   4        314.73        466.16        57.77 o                         
  -8  -5   4        735.97        693.68       107.63 o                         
  -7  -5   4          4.71         55.69       102.73 o                         
  -6  -5   4         16.18         57.99        44.90 o                         
  -5  -5   4       1865.08       1887.44        72.60 o                         
  -4  -5   4         49.03         52.96        31.20 o                         
  -3  -5   4       1272.44       1345.35        50.37 o                         
  -2  -5   4         15.60         17.99        21.69 o                         
  -1  -5   4         69.59         65.50        20.81 o                         
   0  -5   4          9.04          5.43        18.02 o                         
   1  -5   4        662.36        658.43        25.24 o                         
   2  -5   4         23.47         12.12        19.13 o                         
   3  -5   4         19.69         37.19        39.10 o                         
   4  -5   4        121.07         81.56        38.65 o                         
   5  -5   4        231.24        220.71        33.91 o                         
   6  -5   4        249.98        280.55        89.23 o                         
   7  -5   4        890.56        824.34        67.24 o                         
   8  -5   4        215.57        239.46        60.20 o                         
   9  -5   4        366.66        388.03        69.38 o                         
  10  -5   4        491.65        470.09        84.69 o                         
  11  -5   4          1.22       -104.40        95.32 o                         
  12  -5   4        176.30        149.79       111.57 o                         
 -13  -4   4         93.37        107.51        75.02 o                         
 -12  -4   4         11.81         12.77        54.05 o                         
 -11  -4   4        181.17        208.51       106.67 o                         
 -10  -4   4        164.84         92.63       124.35 o                         
  -9  -4   4         44.25         35.31        47.55 o                         
  -8  -4   4          7.45        -66.17        52.56 o                         
  -7  -4   4        819.88        796.64        52.52 o                         
  -6  -4   4       2259.14       2256.37        79.52 o                         
  -5  -4   4       1841.85       1724.38        54.61 o                         
  -4  -4   4       1765.02       1731.22        56.31 o                         
  -3  -4   4       1486.51       1579.61        53.81 o                         
  -2  -4   4       1764.09       1715.53        43.65 o                         
  -1  -4   4        666.58        640.90        25.26 o                         
   0  -4   4          7.08        -11.70        18.02 o                         
   1  -4   4        196.11        231.72        18.59 o                         
   2  -4   4         25.73         23.33        14.16 o                         
   3  -4   4        229.26        262.39        38.64 o                         
   4  -4   4         13.63         44.34        33.70 o                         
   5  -4   4         72.77         64.06        26.40 o                         
   6  -4   4        185.56        170.40        30.04 o                         
   7  -4   4        827.84        676.75        63.30 o                         
   8  -4   4         43.87        108.79        55.43 o                         
   9  -4   4        340.68        418.74        73.70 o                         
  10  -4   4         21.99          4.72        65.94 o                         
  11  -4   4        177.61        203.07        93.17 o                         
  12  -4   4        270.55        494.54       113.24 o                         
  13  -4   4         40.04         45.63       100.34 o                         
 -13  -3   4        143.42        218.84        76.93 o                         
 -12  -3   4         49.51          6.45        67.37 o                         
 -11  -3   4        483.59        488.34        62.10 o                         
 -10  -3   4          0.80        -40.44        48.56 o                         
  -9  -3   4       1366.15       1285.07        74.28 o                         
  -8  -3   4         25.24         61.73        43.41 o                         
  -7  -3   4        190.41        221.53        45.85 o                         
  -6  -3   4        861.70        911.53        44.17 o                         
  -5  -3   4       3104.47       3062.49        76.86 o                         
  -4  -3   4       2009.14       1984.54        56.43 o                         
  -3  -3   4         41.83        -12.34        23.99 o                         
  -2  -3   4        371.07        389.67        23.19 o                         
  -1  -3   4       1039.58       1033.72        33.28 o                         
   0  -3   4         74.41        107.02        16.29 o                         
   1  -3   4        544.33        589.58        27.87 o                         
   2  -3   4        110.36        113.05        15.77 o                         
   3  -3   4        264.91        324.27        23.21 o                         
   4  -3   4       2023.65       2146.18        58.46 o                         
   5  -3   4         93.71         95.37        21.52 o                         
   6  -3   4        535.38        611.97        32.61 o                         
   7  -3   4         21.59         16.36        28.28 o                         
   8  -3   4        895.70        909.40        86.25 o                         
   9  -3   4       1024.54       1094.24        72.19 o                         
  10  -3   4          3.94         75.96        59.45 o                         
  11  -3   4        150.62        107.41       112.53 o                         
  12  -3   4        241.63        249.18        91.26 o                         
  13  -3   4          0.48       -123.75        92.46 o                         
 -13  -2   4          4.88        -98.91        66.89 o                         
 -12  -2   4         18.53         18.63        66.42 o                         
 -11  -2   4          0.67         31.56        49.56 o                         
 -10  -2   4        137.93        110.84        51.48 o                         
  -9  -2   4        827.60        764.45        57.17 o                         
  -8  -2   4        812.08        832.70        78.98 o                         
  -7  -2   4       2409.19       2536.17        79.32 o                         
  -6  -2   4       1504.26       1566.82        83.94 o                         
  -5  -2   4       1439.40       1514.19        48.98 o                         
  -4  -2   4       4010.50       4018.13        78.44 o                         
  -3  -2   4        888.94        798.86        33.01 o                         
  -2  -2   4        719.73        719.55        26.00 o                         
  -1  -2   4        197.77        240.87        18.66 o                         
   0  -2   4        637.32        685.74        22.05 o                         
   1  -2   4          3.03         -5.01        13.42 o                         
   2  -2   4        668.75        657.44        54.44 o                         
   3  -2   4          2.86          3.52        14.73 o                         
   4  -2   4         85.50        101.77        18.63 o                         
   5  -2   4        190.63        190.76        19.40 o                         
   6  -2   4       1168.60       1352.61        51.92 o                         
   7  -2   4          0.55        -28.81        38.03 o                         
   8  -2   4       1573.48       1605.16        95.76 o                         
   9  -2   4       2323.76       2490.56       242.85 o                         
  10  -2   4        941.21        884.19        98.55 o                         
  11  -2   4        235.08        154.27        63.10 o                         
  12  -2   4         10.68         37.27        83.38 o                         
  13  -2   4         57.95         74.06        92.93 o                         
  14  -2   4         53.94        -45.39       101.54 o                         
 -13  -1   4         60.90         83.14        71.43 o                         
 -12  -1   4          5.00         32.01        66.18 o                         
 -11  -1   4         36.72         27.32        49.81 o                         
 -10  -1   4        616.14        632.96        61.64 o                         
  -9  -1   4        126.79        143.16        65.53 o                         
  -8  -1   4        767.75        717.09        53.74 o                         
  -7  -1   4          9.47         63.25        37.69 o                         
  -6  -1   4        490.68        542.04        38.17 o                         
  -5  -1   4        535.68        553.17        32.49 o                         
  -4  -1   4       5464.22       5397.83        89.96 o                         
  -3  -1   4         74.35         51.47        20.77 o                         
  -2  -1   4      13855.38      14413.58       187.96 o                         
  -1  -1   4        155.54        154.65        16.50 o                         
   0  -1   4        131.45        141.46        18.20 o                         
   1  -1   4         42.82         39.62        12.17 o                         
   2  -1   4        438.64        434.98        19.74 o                         
   6  -1   4         23.39         20.89        18.07 o                         
   7  -1   4        249.67        222.36        25.68 o                         
   8  -1   4         82.60         78.68        27.07 o                         
   9  -1   4        285.39        309.31        47.22 o                         
  10  -1   4         18.71         -6.77        53.42 o                         
  11  -1   4         23.63        -70.19        59.27 o                         
  12  -1   4          2.90        -30.76       165.08 o                         
  13  -1   4        197.06        165.80        94.61 o                         
  14  -1   4          7.79       -148.36        98.91 o                         
 -13   0   4        140.93        168.43        76.21 o                         
 -12   0   4         30.03         32.73        65.94 o                         
 -11   0   4        364.00        360.75        72.39 o                         
 -10   0   4         30.12         63.10        47.24 o                         
  -9   0   4        401.29        457.25        50.59 o                         
  -8   0   4        314.57        300.97        45.75 o                         
  -7   0   4          1.94         -4.69        40.62 o                         
  -6   0   4        481.82        425.50        36.41 o                         
  -5   0   4       2472.99       2318.35        68.99 o                         
  -4   0   4         62.33         69.94        23.64 o                         
  -3   0   4       2579.34       2523.05        55.95 o                         
  -2   0   4       2954.53       2932.26        52.40 o                         
  -1   0   4         16.53         -1.35        16.70 o                         
   0   0   4        297.94        299.33        15.91 o                         
   1   0   4       2199.49       2525.41       112.56 o                         
   2   0   4      10628.84      10556.04       185.51 o                         
   6   0   4         75.80         91.16        17.95 o                         
   7   0   4          4.90         16.89        22.73 o                         
   8   0   4        119.14        113.91        32.88 o                         
   9   0   4          1.93        -60.54        72.27 o                         
  10   0   4        115.55        102.50        55.48 o                         
  11   0   4          2.18         63.30        48.11 o                         
  12   0   4        186.85        193.89        60.22 o                         
  13   0   4        162.93        186.35        97.24 o                         
  14   0   4         17.09        -19.11       103.45 o                         
  15   0   4         26.75       -167.71       111.81 o                         
 -12   1   4          0.06         -3.11        66.89 o                         
 -11   1   4         12.00        -19.59        58.05 o                         
 -10   1   4          4.21          6.20        43.65 o                         
  -9   1   4        654.25        657.62        54.36 o                         
  -8   1   4         33.58         30.92        40.28 o                         
  -7   1   4        121.28        183.14        42.75 o                         
  -6   1   4       2283.08       2341.37        69.37 o                         
  -5   1   4       2753.41       2667.05        92.35 o                         
  -4   1   4       1104.62       1149.06        59.47 o                         
  -3   1   4      11921.78      12143.99       188.74 o                         
  -2   1   4        175.53        108.18        20.80 o                         
  -1   1   4       3817.95       3857.16        66.03 o                         
   0   1   4        800.62        978.16        69.34 o                         
   1   1   4       3289.20       3003.04        44.43 o                         
   2   1   4       2880.70       3128.75        45.55 o                         
   3   1   4        199.63        201.49        35.78 o                         
   4   1   4        206.89        219.56        19.35 o                         
   5   1   4        287.15        251.24        18.04 o                         
   6   1   4        122.07         88.51        20.41 o                         
   7   1   4        811.45        818.85        36.23 o                         
   8   1   4        186.04        166.85        35.05 o                         
   9   1   4        701.07        751.43        43.74 o                         
  10   1   4        779.11        810.40        87.08 o                         
  11   1   4         51.04          1.50        58.70 o                         
  12   1   4        357.40        260.22        67.91 o                         
  13   1   4         25.04         -5.49        97.24 o                         
  14   1   4        123.37        166.52       107.75 o                         
  15   1   4         82.22       -159.35       116.11 o                         
 -12   2   4         82.41        113.48        71.67 o                         
 -11   2   4        189.77        129.25        64.03 o                         
 -10   2   4         35.83        -51.22        55.90 o                         
  -9   2   4         97.90        149.67        69.35 o                         
  -8   2   4        506.44        554.87        49.43 o                         
  -7   2   4        182.50        222.96        43.58 o                         
  -6   2   4        889.33        959.37        44.73 o                         
  -5   2   4        135.96        127.86        30.99 o                         
  -4   2   4       1715.27       1803.92        67.27 o                         
  -3   2   4       1323.17       1303.63        36.81 o                         
  -2   2   4       5321.83       8093.05       365.67 o                         
  -1   2   4       4058.81       4068.69        65.49 o                         
   0   2   4         59.20         64.48        18.57 o                         
   1   2   4      11456.22      10989.00       150.98 o                         
   2   2   4      12181.45      11513.47       144.67 o                         
   3   2   4       9503.38       9387.16       132.58 o                         
   4   2   4       3044.10       3014.11        51.41 o                         
   5   2   4        219.42        189.44        21.28 o                         
   6   2   4        195.79        219.64        31.55 o                         
   7   2   4          0.10          0.11        25.28 o                         
   8   2   4          1.99         -2.27        30.93 o                         
   9   2   4       1170.60       1173.55        70.74 o                         
  10   2   4         14.29         91.99        62.38 o                         
  11   2   4        768.36        848.71        74.42 o                         
  12   2   4         87.79        207.62        85.41 o                         
  13   2   4        136.52         73.82       104.16 o                         
  14   2   4        203.29         60.20       109.66 o                         
  15   2   4        150.01        445.56       123.51 o                         
 -12   3   4          5.04        -65.46        66.18 o                         
 -11   3   4          1.09         71.19        64.74 o                         
 -10   3   4         51.05         43.57        55.60 o                         
  -9   3   4          8.59         33.11        42.57 o                         
  -8   3   4        109.35        158.09        42.59 o                         
  -7   3   4        154.34        175.83        41.47 o                         
  -6   3   4        163.92        169.65        40.47 o                         
  -5   3   4        413.48        457.05        35.50 o                         
  -4   3   4       1090.19       1198.34        40.28 o                         
  -3   3   4        645.98        570.24        36.66 o                         
  -2   3   4        889.95        887.93        32.17 o                         
  -1   3   4       1400.17       1353.91        37.47 o                         
   0   3   4        590.42        595.08        22.17 o                         
   1   3   4         25.84         47.81        15.79 o                         
   2   3   4        314.48        380.07        17.47 o                         
   3   3   4       1680.86       1500.57        34.09 o                         
   4   3   4        177.21        198.68        17.48 o                         
   5   3   4          0.70         -4.75        14.42 o                         
   6   3   4        306.88        301.21        18.25 o                         
   7   3   4         36.69         36.76        16.90 o                         
   8   3   4        193.85        234.57        28.67 o                         
   9   3   4        126.60        123.47        21.49 o                         
  10   3   4         17.84        -32.92        21.95 o                         
  11   3   4        780.63        765.80        45.08 o                         
  12   3   4         85.25        106.49        33.88 o                         
  13   3   4        206.11        223.28        42.17 o                         
  14   3   4          5.10         39.42       107.03 o                         
  15   3   4         75.31        -21.26       119.69 o                         
 -11   4   4         75.14         61.40        67.61 o                         
 -10   4   4         22.33          4.85        54.72 o                         
  -9   4   4          5.18         84.28        88.04 o                         
  -8   4   4         39.41        -21.64        43.10 o                         
  -7   4   4        701.05        709.04       104.75 o                         
  -6   4   4       1631.12       1590.42        73.60 o                         
  -5   4   4       2881.04       2867.52        75.89 o                         
  -4   4   4       1916.39       2011.91        55.19 o                         
  -3   4   4       1780.88       1748.48        54.49 o                         
  -2   4   4       1282.18       1256.01        45.45 o                         
  -1   4   4       1298.53       1372.61        38.36 o                         
   0   4   4         96.08         90.53        20.48 o                         
   1   4   4        143.35        172.60        22.47 o                         
   2   4   4          1.79          4.21        15.88 o                         
   3   4   4       1119.59       1069.09        56.26 o                         
   4   4   4         36.31         50.79        16.69 o                         
   5   4   4        979.97        888.40        26.67 o                         
   6   4   4        682.67        673.23        25.36 o                         
   7   4   4        384.08        336.38        36.10 o                         
   8   4   4         12.14          6.33        17.46 o                         
   9   4   4         83.86         69.25        23.36 o                         
  10   4   4        647.76        661.47        32.55 o                         
  11   4   4        206.10        187.27        36.76 o                         
  12   4   4        194.57        207.04        41.16 o                         
  13   4   4          2.11        -38.27        37.35 o                         
  14   4   4         35.01          7.52        35.90 o                         
  15   4   4         51.15       -170.10       116.83 o                         
 -11   5   4         25.99        -24.13        65.70 o                         
 -10   5   4          1.76        -29.15        60.92 o                         
  -9   5   4         34.87         -6.22        53.92 o                         
  -8   5   4        163.31        168.43        64.03 o                         
  -7   5   4         87.71         36.42        40.66 o                         
  -6   5   4       1134.75       1110.42        58.23 o                         
  -5   5   4        631.70        671.42        52.54 o                         
  -4   5   4        601.10        620.58        52.51 o                         
  -3   5   4       1131.91       1229.43        46.12 o                         
  -2   5   4       1249.55       1205.86        49.70 o                         
  -1   5   4       1341.40       1351.68        82.83 o                         
   0   5   4       1968.94       1995.83        49.76 o                         
   1   5   4       1116.62       1120.74        40.63 o                         
   2   5   4        259.88        231.71        24.55 o                         
   3   5   4        597.33        627.99        23.08 o                         
   4   5   4        448.69        434.10        20.38 o                         
   5   5   4       1962.79       1933.48        44.26 o                         
   6   5   4        432.46        412.05        36.38 o                         
   7   5   4        434.25        424.34        26.11 o                         
   8   5   4         20.42         52.21        46.34 o                         
   9   5   4         11.34         24.84        25.22 o                         
  10   5   4         84.85         59.88        33.83 o                         
  11   5   4         25.08         99.50        37.04 o                         
  12   5   4        144.84        133.77       141.67 o                         
  13   5   4          0.69          7.12        41.77 o                         
  14   5   4         10.69         71.22        42.91 o                         
  15   5   4          2.67        -62.30        68.57 o                         
 -10   6   4         11.96        -27.00        63.31 o                         
  -9   6   4         70.82         -2.75        55.55 o                         
  -8   6   4         40.19        -59.30        76.33 o                         
  -7   6   4         25.27        -29.90        40.64 o                         
  -6   6   4          6.12          7.96        39.10 o                         
  -5   6   4        859.32        831.28        53.12 o                         
  -4   6   4         68.36         46.78        35.87 o                         
  -3   6   4        631.57        679.11        52.19 o                         
  -2   6   4       1108.47       1100.12        43.27 o                         
  -1   6   4        289.31        275.97        29.30 o                         
   0   6   4         17.44         23.91        23.43 o                         
   1   6   4        915.50        800.58        31.26 o                         
   2   6   4        489.78        386.88        25.62 o                         
   3   6   4       1221.07       1275.19        60.20 o                         
   4   6   4        386.59        384.61        28.48 o                         
   5   6   4        131.03         91.74        23.26 o                         
   6   6   4         49.25         29.91        21.47 o                         
   7   6   4        104.52        126.63        23.54 o                         
   8   6   4        236.30        212.08        33.02 o                         
   9   6   4        447.39        410.68        31.59 o                         
  10   6   4          7.74        -26.14        44.10 o                         
  11   6   4         62.82         66.25        85.05 o                         
  12   6   4         31.93          3.77        86.48 o                         
  13   6   4         16.67         -4.03        56.62 o                         
  14   6   4         74.78         56.43        47.02 o                         
  15   6   4         48.47         44.73       105.96 o                         
 -10   7   4         88.67         69.04        68.57 o                         
  -9   7   4         18.07        117.06        66.89 o                         
  -8   7   4        101.53         75.67        55.99 o                         
  -7   7   4         83.17         91.87        55.31 o                         
  -6   7   4         60.46        -12.45        40.22 o                         
  -5   7   4        626.64        676.98        50.98 o                         
  -4   7   4        224.72        224.70        44.60 o                         
  -3   7   4         96.36        111.09        35.83 o                         
  -2   7   4        473.74        475.36        37.69 o                         
  -1   7   4        344.89        305.08        33.84 o                         
   0   7   4         63.48         81.33        21.09 o                         
   1   7   4          3.98         21.90        25.38 o                         
   2   7   4        133.17         78.97        24.59 o                         
   3   7   4       1164.40       1070.02        36.20 o                         
   4   7   4       1856.26       1745.47        80.46 o                         
   5   7   4       2452.61       2487.30        56.84 o                         
   6   7   4        786.23        747.69        36.37 o                         
   7   7   4         19.32         49.18        29.14 o                         
   8   7   4        194.87        188.68        38.32 o                         
   9   7   4        212.50        187.24        37.78 o                         
  10   7   4         29.61        -35.21        39.23 o                         
  11   7   4        195.43         85.31        39.41 o                         
  12   7   4        264.38        217.84        51.43 o                         
  13   7   4          1.85        -49.16        48.21 o                         
  14   7   4          3.65         31.43        49.68 o                         
  15   7   4          2.57         37.35        74.66 o                         
  -9   8   4        197.90        231.98        73.34 o                         
  -8   8   4          3.33        104.40        64.98 o                         
  -7   8   4         80.55         26.79        54.66 o                         
  -6   8   4         10.17         40.67        64.74 o                         
  -5   8   4        598.32        574.66        51.63 o                         
  -4   8   4        473.90        550.00        60.43 o                         
  -3   8   4        554.75        521.26        50.24 o                         
  -2   8   4         19.17         37.49        40.90 o                         
  -1   8   4       1541.78       1514.05        55.01 o                         
   0   8   4        608.19        673.58        40.24 o                         
   1   8   4        582.60        576.92        37.15 o                         
   2   8   4        315.64        312.45        32.95 o                         
   3   8   4        241.66        244.88        85.29 o                         
   4   8   4        582.87        554.18        36.92 o                         
   5   8   4        947.01        880.12        40.17 o                         
   6   8   4       1104.96       1048.51        39.38 o                         
   7   8   4        235.44        311.52        35.29 o                         
   8   8   4        375.87        394.61        41.30 o                         
   9   8   4        188.25        241.82        43.43 o                         
  10   8   4          5.87        -13.51        39.69 o                         
  11   8   4         95.22          2.75        52.34 o                         
  12   8   4        150.73        164.26        69.88 o                         
  13   8   4         55.67          4.12       212.99 o                         
  14   8   4         83.23        179.79       122.08 o                         
  15   8   4          6.75         70.00        62.59 o                         
  -8   9   4          5.88         53.99        67.37 o                         
  -7   9   4        123.42        150.27        59.62 o                         
  -6   9   4         28.62         -6.98        53.99 o                         
  -5   9   4          0.66         54.71        58.32 o                         
  -4   9   4        147.21        114.32        44.03 o                         
  -3   9   4         62.11         71.14        58.41 o                         
  -2   9   4          1.34         55.22        41.62 o                         
  -1   9   4       1094.21       1164.63        60.66 o                         
   0   9   4        164.41        186.09        40.01 o                         
   1   9   4        184.95        177.62        41.03 o                         
   2   9   4        974.51        904.92        46.71 o                         
   3   9   4        221.13        178.07        34.52 o                         
   4   9   4        358.03        379.89        36.61 o                         
   5   9   4        745.23        784.08        43.10 o                         
   6   9   4        416.08        357.35        33.61 o                         
   7   9   4         33.65         16.00        33.06 o                         
   8   9   4        750.49        707.40        54.20 o                         
   9   9   4         77.29         44.85        44.44 o                         
  10   9   4         33.88          5.28        43.93 o                         
  11   9   4         14.47         17.99        63.31 o                         
  12   9   4          1.97        -58.78        51.65 o                         
  13   9   4          0.09        -26.08        54.27 o                         
  14   9   4          3.08          9.56        63.55 o                         
  15   9   4         46.59         35.84        65.70 o                         
  -7  10   4          0.03         43.72        66.42 o                         
  -6  10   4         27.48         45.87        64.74 o                         
  -5  10   4          0.13          3.94       130.56 o                         
  -4  10   4        243.89        245.96        99.86 o                         
  -3  10   4         74.89         29.61        42.30 o                         
  -2  10   4         80.02        109.60        44.03 o                         
  -1  10   4        408.71        362.14        46.80 o                         
   0  10   4         93.88         85.08        53.04 o                         
   1  10   4         39.52         27.77        42.28 o                         
   2  10   4        442.04        347.15        47.17 o                         
   3  10   4         43.76         16.81        52.24 o                         
   4  10   4        585.19        633.42        50.77 o                         
   5  10   4        311.00        371.15        44.80 o                         
   6  10   4        150.44        148.13        45.84 o                         
   7  10   4        101.79        100.73        38.52 o                         
   8  10   4        334.70        299.10        47.62 o                         
   9  10   4         38.79        106.70        51.77 o                         
  10  10   4         25.60         20.45        58.65 o                         
  11  10   4         30.62         15.64        45.24 o                         
  12  10   4         30.16         52.80        62.83 o                         
  13  10   4          4.65        -11.23        62.59 o                         
  14  10   4          9.16        -42.76        64.50 o                         
  15  10   4         27.64         20.07        70.48 o                         
  -6  11   4         49.68        113.72        71.19 o                         
  -5  11   4          0.02         38.46        71.43 o                         
  -4  11   4          6.89        -44.44        67.37 o                         
  -3  11   4          0.06        -71.04        69.88 o                         
  -2  11   4          0.42        -45.19        44.02 o                         
  -1  11   4         75.90         60.07        43.89 o                         
   0  11   4        280.08        269.41        70.93 o                         
   1  11   4        566.99        487.18        49.74 o                         
   2  11   4        111.11         72.34        43.47 o                         
   3  11   4         16.19        -14.50        42.27 o                         
   4  11   4        520.52        467.49        62.59 o                         
   5  11   4        414.22        388.89        59.85 o                         
   6  11   4        159.55        109.78        51.60 o                         
   7  11   4        109.50          9.90        47.39 o                         
   8  11   4         45.91         78.76        41.28 o                         
   9  11   4        492.80        426.60        56.66 o                         
  10  11   4         56.88         12.46        49.58 o                         
  11  11   4         24.51          5.40        51.03 o                         
  12  11   4          0.06        -38.23        63.79 o                         
  13  11   4          0.31        -96.52        64.50 o                         
  14  11   4          3.72        121.13        74.30 o                         
  -5  12   4         35.35         67.61        75.26 o                         
  -4  12   4          2.58         15.05        71.67 o                         
  -3  12   4          2.31        -59.01        65.94 o                         
  -2  12   4          5.96          2.63        67.13 o                         
  -1  12   4         43.24        -19.25        48.41 o                         
   0  12   4        184.53        125.99        52.24 o                         
   1  12   4         56.93        -13.79        48.74 o                         
   2  12   4          3.87         -4.69        63.55 o                         
   3  12   4         12.49         59.66        48.60 o                         
   4  12   4         56.01         70.67        49.31 o                         
   5  12   4       1446.42       1462.11        80.75 o                         
   6  12   4        802.69        870.58        67.59 o                         
   7  12   4        149.60        200.81        54.23 o                         
   8  12   4         62.60        147.19        69.28 o                         
   9  12   4         97.48        163.12        52.41 o                         
  10  12   4          1.00        -30.69        43.67 o                         
  11  12   4         37.17        134.61        68.33 o                         
  12  12   4          0.34         88.99        85.41 o                         
  13  12   4          6.13        -14.81        70.24 o                         
  14  12   4          2.07         74.54        74.54 o                         
  -4  13   4          2.82         31.77        76.93 o                         
  -3  13   4          6.49         17.44        73.58 o                         
  -2  13   4         23.48         43.24        74.06 o                         
  -1  13   4         65.94        108.94        74.30 o                         
   0  13   4         79.68         79.62        78.72 o                         
   1  13   4         29.92        -71.36        49.91 o                         
   2  13   4        528.22        581.47        62.14 o                         
   3  13   4          5.12        131.70        52.33 o                         
   4  13   4        460.22        507.31        62.17 o                         
   5  13   4        268.39        254.42        75.73 o                         
   6  13   4         98.35          1.88       113.60 o                         
   7  13   4        149.48        279.25        58.88 o                         
   8  13   4        182.93        280.44        60.80 o                         
   9  13   4         29.81         54.11        86.01 o                         
  10  13   4         48.95         -4.28        47.44 o                         
  11  13   4         26.91        -18.43        47.86 o                         
  12  13   4         37.13        100.58        59.61 o                         
  13  13   4         29.10          5.97        75.02 o                         
  -3  14   4          2.71        -24.61        75.97 o                         
  -2  14   4          0.29        -25.80        75.97 o                         
  -1  14   4        146.66         88.16        76.69 o                         
   0  14   4         13.94         -0.96        72.39 o                         
   1  14   4         76.40         39.67        54.67 o                         
   2  14   4        145.47        224.18        57.32 o                         
   3  14   4          1.65          5.60        60.20 o                         
   4  14   4         79.45         45.74        55.87 o                         
   5  14   4         63.31         76.36        56.25 o                         
   6  14   4         76.35         49.21        55.50 o                         
   7  14   4         45.00          5.38        56.02 o                         
   8  14   4        231.99        288.92       104.40 o                         
   9  14   4         94.74         38.84        59.23 o                         
  10  14   4          6.88         97.58        66.30 o                         
  11  14   4          7.85        -20.65        52.55 o                         
  12  14   4          4.34         26.10        54.51 o                         
  -1  15   4         64.11        170.82        86.48 o                         
   0  15   4          1.11         27.71        81.23 o                         
   1  15   4        126.59        167.95        85.29 o                         
   2  15   4         29.44         19.49        57.45 o                         
   3  15   4         77.87         77.21        58.95 o                         
   4  15   4         25.52         26.36        57.49 o                         
   5  15   4         32.20         14.75        58.70 o                         
   6  15   4         42.80         88.78        61.18 o                         
   7  15   4        106.16        159.49        62.88 o                         
   8  15   4        106.40        159.54        80.51 o                         
   9  15   4          5.98         15.56        64.41 o                         
  10  15   4          3.47        -93.02       183.24 o                         
  11  15   4          2.97         79.79       110.14 o                         
   2  16   4          1.75        -71.91        80.99 o                         
   3  16   4         15.40         31.30        84.81 o                         
   4  16   4         85.64        105.56        66.18 o                         
   5  16   4          3.07        -37.23        67.13 o                         
   6  16   4         95.25        114.07        66.14 o                         
   7  16   4        133.08        156.83        68.43 o                         
   8  16   4         36.72        109.11        68.80 o                         
  -5 -13   5          0.57         64.27        89.83 o                         
  -4 -13   5          0.48       -118.62        79.08 o                         
  -3 -13   5          5.68         68.81        77.17 o                         
  -2 -13   5          0.09         43.24        72.63 o                         
  -1 -13   5          6.40        -47.06        67.13 o                         
   0 -13   5          1.69         43.68        86.01 o                         
   1 -13   5         66.73        105.63        52.80 o                         
  -7 -12   5         85.41         50.65        91.50 o                         
  -6 -12   5         51.41         64.70        64.10 o                         
  -5 -12   5         29.26        106.29        62.08 o                         
  -4 -12   5          5.91        -69.28        77.88 o                         
  -3 -12   5          1.40        -36.79        74.78 o                         
  -2 -12   5         38.51        -58.77        68.33 o                         
  -1 -12   5         55.36         81.91        58.82 o                         
   0 -12   5          0.01          3.63        53.96 o                         
   1 -12   5         60.34        123.76        51.55 o                         
   2 -12   5         68.24         89.58        54.59 o                         
   3 -12   5        185.93        282.39       134.74 o                         
   4 -12   5         87.32        218.12       133.79 o                         
  -9 -11   5          0.39         26.46        71.43 o                         
  -8 -11   5         38.30         73.09        97.83 o                         
  -7 -11   5        229.23        252.38        64.91 o                         
  -6 -11   5         83.07         52.95       101.77 o                         
  -5 -11   5        351.86        309.71        61.48 o                         
  -4 -11   5        111.76        137.84        55.89 o                         
  -3 -11   5          8.33        -11.92        61.29 o                         
  -2 -11   5         63.16        -20.15        56.28 o                         
  -1 -11   5          5.96         17.50        63.43 o                         
   0 -11   5         33.98         85.30        53.38 o                         
   1 -11   5         10.04         25.86        47.30 o                         
   2 -11   5         17.09         97.76        44.06 o                         
   3 -11   5          9.76         41.45        85.89 o                         
   4 -11   5          0.71        -11.47       119.21 o                         
   5 -11   5         80.29          9.56       120.89 o                         
   6 -11   5          6.62        103.69       127.34 o                         
 -10 -10   5         99.80        165.10        66.56 o                         
  -9 -10   5          2.75         95.27        61.89 o                         
  -8 -10   5        123.56        184.86        61.13 o                         
  -7 -10   5         68.81        115.33        57.34 o                         
  -6 -10   5         55.66          7.97        54.59 o                         
  -5 -10   5         58.66         49.99        52.89 o                         
  -4 -10   5          7.02         36.63        41.32 o                         
  -3 -10   5          0.25         -2.59        45.47 o                         
  -2 -10   5          6.30         66.85        58.60 o                         
  -1 -10   5         71.98         36.28        53.54 o                         
   0 -10   5          0.07         27.28        50.09 o                         
   1 -10   5         44.99         94.77        52.80 o                         
   2 -10   5         27.84        -21.86        41.95 o                         
   3 -10   5         26.69         43.15        36.13 o                         
   4 -10   5         20.89          4.54       106.79 o                         
   5 -10   5          0.96         21.74       106.55 o                         
   6 -10   5         24.36         17.92       112.76 o                         
   7 -10   5         80.81        125.43       119.21 o                         
 -10  -9   5          4.76         75.40        61.02 o                         
  -9  -9   5         30.62        -12.39        56.02 o                         
  -8  -9   5         39.96         90.09        56.76 o                         
  -7  -9   5        174.09        210.25        55.63 o                         
  -6  -9   5        423.77        565.71        62.33 o                         
  -5  -9   5        643.08        523.71        59.78 o                         
  -4  -9   5        234.12        287.20        48.76 o                         
  -3  -9   5        867.88        794.74        47.14 o                         
  -2  -9   5         27.46        103.54        41.70 o                         
  -1  -9   5          8.34         32.27        52.24 o                         
   0  -9   5         89.06        246.60        52.40 o                         
   1  -9   5         17.86         19.54       126.98 o                         
   2  -9   5        250.44        232.08        59.01 o                         
   3  -9   5          5.43         13.34        34.71 o                         
   4  -9   5        352.45        380.10       110.14 o                         
   5  -9   5        316.54        251.09       105.60 o                         
   6  -9   5        181.66        225.77       106.55 o                         
   7  -9   5        190.08        140.72       109.18 o                         
   8  -9   5        131.52        271.16       113.96 o                         
 -11  -8   5         39.93        -67.69        60.31 o                         
 -10  -8   5          2.43          5.57        56.85 o                         
  -9  -8   5          0.77         11.59        54.73 o                         
  -8  -8   5          8.65        -53.45        81.23 o                         
  -7  -8   5         98.37        130.58        53.66 o                         
  -6  -8   5        365.41        450.95       144.78 o                         
  -5  -8   5        775.41        686.55       100.87 o                         
  -4  -8   5       1233.76       1185.21       115.95 o                         
  -3  -8   5        833.30        849.07        63.01 o                         
  -2  -8   5         82.86        120.60        34.08 o                         
  -1  -8   5        912.85        868.59        50.97 o                         
   0  -8   5        546.01        558.77        44.07 o                         
   1  -8   5        185.20        269.82        59.78 o                         
   2  -8   5        457.89        397.24        41.38 o                         
   3  -8   5         44.26         14.05        43.99 o                         
   4  -8   5          3.95        -65.49        77.88 o                         
   5  -8   5        138.99        176.30       117.54 o                         
   6  -8   5        115.63         70.77       117.54 o                         
   7  -8   5          1.86        -14.57        95.08 o                         
   8  -8   5          9.46        -39.66        97.95 o                         
   9  -8   5        114.54        119.45       105.60 o                         
 -11  -7   5         30.55         35.35        68.92 o                         
 -10  -7   5        279.64        303.39        92.34 o                         
  -9  -7   5        256.30        239.82        57.92 o                         
  -8  -7   5        210.95        212.18        56.56 o                         
  -7  -7   5        530.25        488.68        60.03 o                         
  -6  -7   5         54.45         88.37        48.86 o                         
  -5  -7   5        282.86        229.93        45.64 o                         
  -4  -7   5        366.79        377.89        69.53 o                         
  -3  -7   5         15.12        -62.13        56.19 o                         
  -2  -7   5        432.15        530.99        43.16 o                         
  -1  -7   5        171.37        144.68        41.28 o                         
   0  -7   5         50.12          6.72        33.39 o                         
   1  -7   5        243.72        196.35        33.17 o                         
   2  -7   5        258.67        242.04        27.76 o                         
   3  -7   5        345.25        338.09        33.29 o                         
   4  -7   5        143.93        142.07        61.64 o                         
   5  -7   5          0.70        -14.63        62.65 o                         
   6  -7   5          0.62         28.93        63.74 o                         
   7  -7   5          7.99         27.66        67.14 o                         
   8  -7   5        207.06        161.84        68.98 o                         
   9  -7   5        197.54        213.58        98.91 o                         
  10  -7   5         58.96          9.56       105.36 o                         
 -12  -6   5         29.42        -15.80        61.76 o                         
 -11  -6   5         75.11         74.78        60.55 o                         
 -10  -6   5        170.68         83.44        56.83 o                         
  -9  -6   5        303.77        289.09        97.24 o                         
  -8  -6   5        348.91        368.51        57.54 o                         
  -7  -6   5       1027.33        964.91        83.38 o                         
  -6  -6   5        624.79        641.60        65.29 o                         
  -5  -6   5       3058.11       3009.62       160.57 o                         
  -4  -6   5         97.14         94.59        42.37 o                         
  -3  -6   5        564.08        582.97        40.21 o                         
  -2  -6   5       1138.97       1172.00        42.72 o                         
  -1  -6   5         58.14         50.97        25.82 o                         
   0  -6   5          0.38         21.93        31.06 o                         
   1  -6   5          4.36         11.21        21.73 o                         
   2  -6   5        103.75         54.23        20.42 o                         
   3  -6   5        100.21        121.10        35.54 o                         
   4  -6   5         10.21         33.50        60.72 o                         
   5  -6   5         14.76         18.47        81.11 o                         
   6  -6   5        604.86        533.71        63.78 o                         
   7  -6   5        140.62         56.35        58.88 o                         
   8  -6   5        776.85        687.31       213.46 o                         
   9  -6   5        178.98         85.08        66.02 o                         
  10  -6   5        319.31        266.38        97.71 o                         
  11  -6   5          4.30       -145.85        97.24 o                         
 -12  -5   5          2.01         68.59        61.02 o                         
 -11  -5   5          9.98        -28.72       135.10 o                         
 -10  -5   5          0.84         21.70        52.85 o                         
  -9  -5   5         65.74         96.77        74.06 o                         
  -8  -5   5        285.86        267.78        54.83 o                         
  -7  -5   5         26.03         27.92        46.80 o                         
  -6  -5   5        661.67        655.85        65.87 o                         
  -5  -5   5        855.37        860.14        50.37 o                         
  -4  -5   5       1138.03       1115.80        69.54 o                         
  -3  -5   5       3046.41       3212.01        92.02 o                         
  -2  -5   5        897.51        907.53        34.49 o                         
  -1  -5   5        483.18        510.18        29.35 o                         
   0  -5   5        475.44        451.36        25.07 o                         
   1  -5   5        262.09        242.76        22.36 o                         
   2  -5   5        482.36        497.25        30.48 o                         
   3  -5   5        765.74        766.85        41.68 o                         
   4  -5   5         28.79         59.63        30.55 o                         
   5  -5   5          1.66        -71.12        53.55 o                         
   6  -5   5        186.93        167.96        59.85 o                         
   7  -5   5         23.51          4.59        51.73 o                         
   8  -5   5         16.52        -81.06        54.93 o                         
   9  -5   5        224.75        256.27       105.48 o                         
  10  -5   5         96.01        142.29        64.34 o                         
  11  -5   5          0.43         30.10        93.65 o                         
  12  -5   5         49.10         75.02       103.21 o                         
 -12  -4   5          9.80        -37.80        83.14 o                         
 -11  -4   5          8.54        -16.85        71.07 o                         
 -10  -4   5          2.07        -20.72        51.43 o                         
  -9  -4   5        254.36        247.82        54.72 o                         
  -8  -4   5        119.72        156.80       137.97 o                         
  -7  -4   5        178.01        180.84        48.84 o                         
  -6  -4   5        347.54        389.06        74.73 o                         
  -5  -4   5         11.99         29.96        32.96 o                         
  -4  -4   5       1397.90       1389.53        50.89 o                         
  -3  -4   5        735.44        731.93        37.74 o                         
  -2  -4   5       1184.13       1129.96        35.72 o                         
  -1  -4   5        101.83         75.54        20.88 o                         
   0  -4   5         79.03         43.08        31.07 o                         
   1  -4   5        412.37        412.20        21.93 o                         
   2  -4   5          6.08         21.92        14.94 o                         
   3  -4   5         79.90         52.70        25.48 o                         
   4  -4   5         21.51          8.18        25.23 o                         
   5  -4   5        148.36        100.13        27.36 o                         
   6  -4   5         99.40         19.28        46.24 o                         
   7  -4   5        261.41        262.29        51.87 o                         
   8  -4   5        362.44        295.75        67.49 o                         
  10  -4   5         57.45         14.31        79.08 o                         
  11  -4   5        333.15        280.79        66.76 o                         
  12  -4   5         27.61         83.14        98.43 o                         
  13  -4   5         41.69         30.82        96.76 o                         
 -12  -3   5         85.31         88.40        76.69 o                         
 -11  -3   5          0.84        -63.13       105.24 o                         
 -10  -3   5          1.64        113.13        53.32 o                         
  -9  -3   5        937.76        814.87        72.99 o                         
  -8  -3   5        411.66        428.37        55.34 o                         
  -7  -3   5        718.81        691.52        54.66 o                         
  -6  -3   5        149.96        179.77        40.43 o                         
  -5  -3   5        544.65        494.67        39.02 o                         
  -4  -3   5       2632.84       2396.57        72.44 o                         
  -3  -3   5       1024.72       1003.48        39.52 o                         
  -2  -3   5         95.20         67.77        21.42 o                         
  -1  -3   5        283.68        266.99        21.31 o                         
   0  -3   5        875.21        805.03        28.76 o                         
   1  -3   5         60.42         34.54        16.10 o                         
   2  -3   5        629.43        597.97        23.92 o                         
   3  -3   5        825.33        738.41        32.59 o                         
   4  -3   5        753.56        729.34        31.79 o                         
   5  -3   5         52.96         87.11        20.90 o                         
   6  -3   5          7.56         -2.44        23.30 o                         
   7  -3   5          8.08          5.83        43.25 o                         
   8  -3   5       1290.17       1520.33       188.14 o                         
   9  -3   5        349.20        468.66        55.82 o                         
  10  -3   5         47.82         35.42        56.70 o                         
  11  -3   5          0.41        -48.17        60.82 o                         
  12  -3   5          1.15        -30.89        74.30 o                         
  13  -3   5         12.24        -12.18        89.83 o                         
 -12  -2   5          7.80         40.85        75.02 o                         
 -11  -2   5          5.16         13.88        77.41 o                         
 -10  -2   5          0.10         -6.81       105.84 o                         
  -9  -2   5         15.34         11.33        48.55 o                         
  -8  -2   5          1.11        -22.69        44.43 o                         
  -7  -2   5       1885.85       1870.99        76.92 o                         
  -6  -2   5        126.64        124.37        38.51 o                         
  -5  -2   5       2297.89       2210.05        67.97 o                         
  -4  -2   5       1159.40       1209.48        45.12 o                         
  -3  -2   5       2413.53       2553.20        64.01 o                         
  -2  -2   5       4014.44       4073.22        72.61 o                         
  -1  -2   5        877.36        879.91        28.48 o                         
   0  -2   5        539.88        469.39        20.69 o                         
   1  -2   5       3957.23       3765.95        66.24 o                         
   2  -2   5        422.12        377.42        29.41 o                         
   3  -2   5       2449.97       2368.65        83.53 o                         
   4  -2   5       3122.27       2942.14       101.54 o                         
   6  -2   5          1.13         -0.24        21.74 o                         
   7  -2   5         37.67         34.52        22.55 o                         
   8  -2   5         11.71          6.26        45.61 o                         
   9  -2   5        205.70        234.20        51.46 o                         
  10  -2   5        706.47        682.63        62.97 o                         
  11  -2   5        102.88         48.27        74.66 o                         
  12  -2   5         13.45        147.24        66.30 o                         
  13  -2   5         32.52         28.43        87.44 o                         
  14  -2   5        143.52        159.11       100.34 o                         
 -12  -1   5          2.07         57.58        70.48 o                         
 -11  -1   5         13.26         17.95        54.01 o                         
 -10  -1   5          0.23          4.66        49.34 o                         
  -9  -1   5         32.97         -5.72        94.97 o                         
  -8  -1   5         65.01         34.80        42.81 o                         
  -7  -1   5        104.46         98.69        44.22 o                         
  -6  -1   5        336.30        377.84        42.18 o                         
  -5  -1   5       2245.51       2164.70        59.98 o                         
  -4  -1   5         22.78         23.90        24.44 o                         
  -3  -1   5       3307.97       3132.56        76.94 o                         
  -2  -1   5       3621.19       3564.46        66.16 o                         
  -1  -1   5          2.03         12.59        18.13 o                         
   0  -1   5        962.28        816.66        25.64 o                         
   1  -1   5        247.19        234.00        16.02 o                         
   2  -1   5          1.76        -11.55        17.49 o                         
   3  -1   5        100.20         73.82        18.40 o                         
   7  -1   5       1205.96       1081.98        46.16 o                         
   8  -1   5        523.01        503.56        35.07 o                         
   9  -1   5         48.54         46.04        40.43 o                         
  10  -1   5         40.15         26.98        49.02 o                         
  11  -1   5        135.14         66.22        56.01 o                         
  12  -1   5         28.44        -86.27        57.51 o                         
  13  -1   5         71.69        243.45        86.96 o                         
  14  -1   5         26.63         38.70        96.76 o                         
 -12   0   5          2.28        -83.62        70.24 o                         
 -11   0   5         10.65        -14.10        65.70 o                         
 -10   0   5         54.66        109.48        54.35 o                         
  -9   0   5        132.80        101.94        49.17 o                         
  -8   0   5        139.80        136.06        50.43 o                         
  -7   0   5        852.05        843.83        71.24 o                         
  -6   0   5       2543.99       2367.56       102.37 o                         
  -5   0   5        251.35        320.46        40.71 o                         
  -4   0   5        411.86        359.95        29.51 o                         
  -3   0   5       2141.40       2003.33        53.34 o                         
  -2   0   5        232.98        208.24        22.87 o                         
  -1   0   5        754.11        702.48        29.02 o                         
   1   0   5        486.65        588.14        22.84 o                         
   2   0   5       1082.58       1011.75        24.03 o                         
   3   0   5        445.04        424.30        32.01 o                         
   7   0   5       1086.54       1031.34        39.35 o                         
   8   0   5         13.49          0.51        25.10 o                         
   9   0   5        108.11         88.16        69.52 o                         
  10   0   5        170.79        199.89        50.63 o                         
  11   0   5         28.18        -41.77        55.07 o                         
  12   0   5         16.61        -72.62        48.41 o                         
  13   0   5          0.25         71.91        86.72 o                         
  14   0   5          3.41       -137.25        91.50 o                         
  15   0   5          9.74        -21.26       103.92 o                         
 -12   1   5         23.41        -98.91        65.94 o                         
 -11   1   5          3.78        -76.93        61.40 o                         
 -10   1   5         14.79         28.93        50.00 o                         
  -9   1   5         27.66         -5.94        47.64 o                         
  -8   1   5         94.85         46.02        92.55 o                         
  -7   1   5          0.27        -31.45        41.13 o                         
  -6   1   5        229.59        271.93        40.57 o                         
  -5   1   5         51.02         32.59        30.55 o                         
  -4   1   5        702.25        631.35        33.18 o                         
  -3   1   5         14.30        -23.81        23.07 o                         
  -2   1   5       3126.97       2900.74        61.35 o                         
  -1   1   5       2655.71       2846.65        49.38 o                         
   0   1   5        655.93        635.59        23.28 o                         
   1   1   5        420.85        372.39        17.92 o                         
   2   1   5       1001.07        938.05        24.21 o                         
   3   1   5        252.77        225.78        24.67 o                         
   6   1   5       1493.04       1504.40        61.64 o                         
   7   1   5         17.68         13.27        21.15 o                         
   8   1   5          3.13        -13.98        26.90 o                         
   9   1   5        207.17        182.54        33.96 o                         
  10   1   5        176.23        121.70        54.90 o                         
  11   1   5         10.81          5.45        54.81 o                         
  12   1   5         10.93         65.51        60.31 o                         
  13   1   5         31.06         65.70        89.83 o                         
  14   1   5         80.48         -2.87        96.04 o                         
  15   1   5          6.12         61.40       110.14 o                         
 -12   2   5          0.19          9.80        69.04 o                         
 -11   2   5         35.36         15.29        66.66 o                         
 -10   2   5          5.32        -11.95        62.83 o                         
  -9   2   5         39.89         42.67        47.41 o                         
  -8   2   5          0.52        -50.14        40.80 o                         
  -7   2   5         42.28         20.18        41.15 o                         
  -6   2   5        240.80        243.49        44.02 o                         
  -5   2   5         39.31         33.11        32.50 o                         
  -4   2   5        497.33        527.87        35.07 o                         
  -3   2   5         78.09        115.49        23.89 o                         
  -2   2   5       3156.31       3101.61        60.57 o                         
  -1   2   5        933.37       1046.11        48.65 o                         
   0   2   5          4.66         -7.97        25.66 o                         
   1   2   5         18.78         21.12        16.14 o                         
   2   2   5       2517.33       2164.28        41.51 o                         
   3   2   5      21578.63      20821.99       319.99 o                         
   4   2   5        169.91        157.96        27.35 o                         
   5   2   5        666.82        582.17        26.73 o                         
   6   2   5        710.09        678.76        65.55 o                         
   7   2   5       1420.99       1402.89        49.39 o                         
   8   2   5        338.28        341.51        32.30 o                         
   9   2   5        154.80         73.88        34.55 o                         
  10   2   5         53.65         44.39        57.51 o                         
  11   2   5         36.43        122.26        58.62 o                         
  12   2   5        177.71        153.67        64.09 o                         
  13   2   5        202.06        216.69        98.43 o                         
  14   2   5          0.67         59.49        98.19 o                         
  15   2   5         26.48       -117.06       105.12 o                         
 -11   3   5         17.12        147.17        72.63 o                         
 -10   3   5        165.28        137.85        68.57 o                         
  -9   3   5         39.95         96.60        49.98 o                         
  -8   3   5        102.00         63.85        43.51 o                         
  -7   3   5         85.99         87.16        42.09 o                         
  -6   3   5        148.51        197.54        44.09 o                         
  -5   3   5       1145.70       1192.09        48.58 o                         
  -4   3   5       1198.43       1232.37        49.79 o                         
  -3   3   5         38.68         37.31        25.38 o                         
  -2   3   5       1124.96       1108.36        47.61 o                         
  -1   3   5        191.62        198.31        23.27 o                         
   0   3   5          2.97          8.36        16.59 o                         
   2   3   5       1045.12        974.43        27.66 o                         
   3   3   5      11929.80      11408.01       167.51 o                         
   4   3   5       2235.55       1949.61        36.60 o                         
   5   3   5       4033.14       3933.28        67.42 o                         
   6   3   5         98.50         92.58        13.96 o                         
   7   3   5       1992.89       2080.49        49.61 o                         
   8   3   5       1705.08       1817.10        64.71 o                         
   9   3   5        562.71        610.55        43.60 o                         
  10   3   5        135.29        155.66        97.59 o                         
  11   3   5          4.20         -9.49        59.45 o                         
  12   3   5        270.99        390.61        97.00 o                         
  13   3   5        178.25        171.06       104.40 o                         
  14   3   5          3.72       -137.13       102.01 o                         
  15   3   5         15.94        -99.86       114.44 o                         
 -11   4   5         11.70        110.37        71.67 o                         
 -10   4   5         11.96        107.51        67.61 o                         
  -9   4   5         20.53         70.96        61.88 o                         
  -8   4   5        167.22        166.18        46.18 o                         
  -7   4   5        139.99        193.98        43.01 o                         
  -6   4   5        274.90        323.01        46.19 o                         
  -5   4   5         98.79         88.65        37.48 o                         
  -4   4   5         45.63         55.46        30.23 o                         
  -3   4   5        394.27        385.23        35.88 o                         
  -2   4   5       1341.45       1335.67        65.88 o                         
  -1   4   5       2135.58       2132.93        59.81 o                         
   0   4   5        463.66        444.11        25.64 o                         
   1   4   5        444.48        392.84        20.67 o                         
   2   4   5       3527.80       3456.84        61.41 o                         
   3   4   5         10.82         21.04        14.89 o                         
   4   4   5       2468.69       2395.75        46.90 o                         
   5   4   5       2052.79       1995.22        43.54 o                         
   6   4   5        807.38        738.35        35.87 o                         
   7   4   5       1502.99       1490.56        38.48 o                         
   8   4   5        517.62        512.74        24.71 o                         
   9   4   5        161.13        161.01        24.25 o                         
  10   4   5          1.16         22.31        28.35 o                         
  11   4   5         10.87        -15.86        30.45 o                         
  12   4   5        140.16        121.23        30.68 o                         
  13   4   5         79.49        -60.20       101.30 o                         
  14   4   5         80.60         91.26       107.51 o                         
  15   4   5         37.43        -48.50       113.72 o                         
  16   4   5          5.08        -31.77       122.56 o                         
 -10   5   5         16.16        134.98        69.52 o                         
  -9   5   5         21.13         34.64        64.03 o                         
  -8   5   5        216.25        175.39        46.79 o                         
  -7   5   5         59.55         66.18        42.42 o                         
  -6   5   5         45.15         46.43        41.02 o                         
  -5   5   5        180.44        160.70        44.62 o                         
  -4   5   5        348.05        346.42        35.51 o                         
  -3   5   5        530.20        499.47        37.73 o                         
  -2   5   5          7.02        -24.56        27.45 o                         
  -1   5   5       2496.26       2456.34        58.80 o                         
   0   5   5         42.99         33.31        22.93 o                         
   1   5   5       1800.12       1707.39        49.56 o                         
   2   5   5        223.57        239.48        21.20 o                         
   3   5   5        124.81        112.24        18.00 o                         
   4   5   5       2367.30       2295.47        48.64 o                         
   5   5   5       1257.14       1119.40        29.39 o                         
   6   5   5       1362.75       1277.41        36.40 o                         
   7   5   5        308.73        293.65        25.09 o                         
   8   5   5        283.46        317.28        30.70 o                         
   9   5   5         14.77         10.44        23.54 o                         
  10   5   5        196.88        198.17        27.22 o                         
  11   5   5        398.50        408.60        40.67 o                         
  12   5   5         93.66         30.98        37.68 o                         
  13   5   5         49.87         20.18        37.37 o                         
  14   5   5          0.16        -30.04        51.36 o                         
  15   5   5         15.60          9.08       117.54 o                         
  16   5   5         50.85         50.17       130.68 o                         
 -10   6   5          1.53          9.80        69.76 o                         
  -9   6   5        155.09         91.98        67.85 o                         
  -8   6   5        207.56        131.40        65.94 o                         
  -7   6   5          0.58          1.00        43.28 o                         
  -6   6   5         62.06         30.40        41.08 o                         
  -5   6   5         23.41         -8.09        61.71 o                         
  -4   6   5         79.04        110.56        43.11 o                         
  -3   6   5          7.08         14.25        34.41 o                         
  -2   6   5        757.13        783.84        40.76 o                         
  -1   6   5        267.45        306.54        32.19 o                         
   0   6   5         15.45         21.13        24.89 o                         
   1   6   5        966.89        950.36        34.15 o                         
   2   6   5       1129.23       1144.17        54.86 o                         
   3   6   5       1308.81       1253.96        52.10 o                         
   4   6   5        118.21         90.24        21.17 o                         
   5   6   5       1405.28       1405.51        35.92 o                         
   6   6   5        383.28        376.54        24.91 o                         
   7   6   5         16.28         -8.35        32.66 o                         
   8   6   5        902.85        887.73        35.16 o                         
   9   6   5        198.83        209.79        31.87 o                         
  10   6   5          9.15        -18.09        33.44 o                         
  11   6   5        189.95        198.96        47.74 o                         
  12   6   5         52.54         47.34        42.58 o                         
  13   6   5         28.62        -16.99        41.87 o                         
  14   6   5          3.29         -9.65        40.96 o                         
  15   6   5          2.40        -22.07        40.55 o                         
  16   6   5          0.12       -119.69       136.18 o                         
  -9   7   5         64.12        124.71        71.19 o                         
  -8   7   5          1.71         73.82        65.22 o                         
  -7   7   5        451.39        341.96        95.20 o                         
  -6   7   5         76.94         89.71        43.96 o                         
  -5   7   5         83.52         52.62        46.39 o                         
  -4   7   5        215.15        291.83        45.50 o                         
  -3   7   5        598.57        555.08        50.72 o                         
  -2   7   5        503.16        500.15        61.66 o                         
  -1   7   5          0.36         38.46        29.52 o                         
   0   7   5        292.44        342.68        33.88 o                         
   1   7   5        270.24        315.18        29.18 o                         
   2   7   5        679.21        619.09        31.75 o                         
   3   7   5        500.87        490.51        39.21 o                         
   4   7   5        545.19        562.10        36.17 o                         
   5   7   5       3106.33       3233.28        75.42 o                         
   6   7   5       4097.32       3995.93        79.38 o                         
   7   7   5        298.54        327.72        27.99 o                         
   8   7   5        550.37        556.23        33.24 o                         
   9   7   5         41.57         39.92        34.73 o                         
  10   7   5         63.52         45.41        35.32 o                         
  11   7   5        132.67        117.06        50.65 o                         
  12   7   5         63.04         42.81        62.00 o                         
  13   7   5         66.93         81.92        81.95 o                         
  14   7   5         50.94         16.81        45.90 o                         
  15   7   5          1.51          6.26        46.09 o                         
  16   7   5          1.10        -20.34        44.81 o                         
  -9   8   5          3.55         49.45        71.19 o                         
  -8   8   5         29.52         72.63        67.37 o                         
  -7   8   5        153.98        115.87        66.66 o                         
  -6   8   5        145.61        157.34        59.35 o                         
  -5   8   5        198.69        179.45        46.01 o                         
  -4   8   5          0.34        -43.74        40.83 o                         
  -3   8   5         51.11        -14.71        67.26 o                         
  -2   8   5        162.17        139.48        44.38 o                         
  -1   8   5        141.75        115.56        35.84 o                         
   0   8   5          4.94         25.14        29.91 o                         
   1   8   5        222.85        241.12        34.29 o                         
   2   8   5        272.55        337.79        31.91 o                         
   3   8   5        475.77        494.84        45.57 o                         
   4   8   5         11.18         -2.79        24.16 o                         
   5   8   5       3924.77       3975.54        89.70 o                         
   6   8   5       1940.01       1881.74        84.00 o                         
   7   8   5       1367.88       1347.74        59.33 o                         
   8   8   5        307.55        331.85        47.38 o                         
   9   8   5          0.91         10.47        39.64 o                         
  10   8   5        591.85        458.83        46.42 o                         
  11   8   5        872.79        975.28        56.19 o                         
  12   8   5        219.96        182.63        75.14 o                         
  13   8   5         24.01         18.37        65.22 o                         
  14   8   5          0.13        -10.69       125.55 o                         
  15   8   5          0.00        -70.47        50.55 o                         
  -8   9   5        410.75        498.60        82.90 o                         
  -7   9   5        138.63        178.46        70.96 o                         
  -6   9   5        131.07        146.21        67.85 o                         
  -5   9   5         16.21          5.00        46.02 o                         
  -4   9   5          0.03        -47.89        42.80 o                         
  -3   9   5          0.36        -61.16        40.77 o                         
  -2   9   5        221.02        272.35        54.57 o                         
  -1   9   5        256.38        242.57        46.44 o                         
   0   9   5        174.02        149.16        40.83 o                         
   1   9   5        668.91        669.05        46.39 o                         
   2   9   5        356.49        359.58        39.90 o                         
   3   9   5         91.17         94.41        41.69 o                         
   4   9   5        119.31        122.23        34.62 o                         
   5   9   5       1580.00       1530.99        53.19 o                         
   6   9   5          1.54        -16.65        33.90 o                         
   7   9   5       1549.49       1497.26        57.26 o                         
   8   9   5          8.50         88.49        42.31 o                         
   9   9   5         55.22        -32.87        40.16 o                         
  10   9   5        282.66        304.93        46.31 o                         
  11   9   5        348.06        388.34        48.27 o                         
  12   9   5         15.77         49.21        51.77 o                         
  13   9   5         32.94        -20.81        52.38 o                         
  14   9   5          1.22         -8.43       123.16 o                         
  15   9   5         33.94         73.58        62.59 o                         
  -7  10   5        190.58        271.16        77.41 o                         
  -6  10   5        152.85        223.38        73.34 o                         
  -5  10   5        142.81        175.36        74.78 o                         
  -4  10   5          1.16        -20.05        57.34 o                         
  -3  10   5         28.42         -0.31        43.92 o                         
  -2  10   5        191.05        182.02        45.78 o                         
  -1  10   5          9.15         29.96        42.35 o                         
   0  10   5          0.76         56.61        42.95 o                         
   1  10   5        393.55        365.44        53.52 o                         
   2  10   5        306.46        311.29        43.99 o                         
   3  10   5         65.04         96.82        45.90 o                         
   4  10   5        825.54        771.74        50.54 o                         
   5  10   5        110.00         19.99        60.38 o                         
   6  10   5        927.51        831.71        62.86 o                         
   7  10   5        682.34        675.57       135.95 o                         
   8  10   5        330.97        309.61        41.31 o                         
   9  10   5         36.81        123.03        61.88 o                         
  10  10   5         10.10        -27.27        46.50 o                         
  11  10   5          1.14         12.35        45.41 o                         
  12  10   5         24.72        119.94        56.88 o                         
  13  10   5         35.96        110.14        63.79 o                         
  14  10   5          3.06        -75.73        60.92 o                         
  15  10   5         18.58        -37.51        64.50 o                         
  -6  11   5          8.99         68.57        71.43 o                         
  -5  11   5         46.29         53.04        74.30 o                         
  -4  11   5        294.67        339.73        80.03 o                         
  -3  11   5         10.45        -12.47        49.63 o                         
  -2  11   5          2.08        -22.30        47.83 o                         
  -1  11   5          0.27        -33.37        43.41 o                         
   0  11   5         26.17         15.85        46.72 o                         
   1  11   5        275.86        197.66        45.54 o                         
   2  11   5        150.56        164.11        45.04 o                         
   3  11   5        537.48        505.88       101.89 o                         
   4  11   5         70.11         52.88        46.95 o                         
   5  11   5        184.38        171.54        50.13 o                         
   6  11   5        924.27        873.81        66.19 o                         
   7  11   5          3.68          6.70        45.95 o                         
   8  11   5        946.03       1022.89        78.14 o                         
   9  11   5          8.27        -18.53        38.76 o                         
  10  11   5          3.93        -46.39        47.07 o                         
  11  11   5         50.04         67.36        50.86 o                         
  12  11   5         91.89         21.02        64.27 o                         
  13  11   5        114.27        197.34        70.72 o                         
  14  11   5        135.27        112.76        72.63 o                         
  -5  12   5         10.54       -105.84        71.91 o                         
  -4  12   5         79.37        150.75        80.51 o                         
  -3  12   5         20.92        -12.90        70.00 o                         
  -2  12   5         28.86        -18.15        57.70 o                         
  -1  12   5          0.14          6.23        74.78 o                         
   0  12   5         54.59        -20.88        49.50 o                         
   1  12   5          4.02        -35.17        48.98 o                         
   2  12   5         16.58         -8.87        48.40 o                         
   3  12   5         11.53        -50.93        56.38 o                         
   4  12   5        403.41        333.69        55.12 o                         
   5  12   5        392.74        389.99        57.54 o                         
   6  12   5        555.69        419.46        57.89 o                         
   7  12   5        496.73        442.20        59.69 o                         
   8  12   5        104.51        113.15        67.13 o                         
   9  12   5          1.92        -20.98        43.72 o                         
  10  12   5         24.58         13.93        44.29 o                         
  11  12   5         86.99         81.27        47.23 o                         
  12  12   5         53.01        100.58        70.00 o                         
  13  12   5        112.49        152.66        74.30 o                         
  14  12   5          4.80        -10.03        71.19 o                         
  -4  13   5          9.69        104.88        79.56 o                         
  -3  13   5         11.76        102.25        79.32 o                         
  -2  13   5          3.53       -100.10        71.67 o                         
  -1  13   5          0.05         43.56       142.39 o                         
   0  13   5          3.24        -27.77        51.40 o                         
   1  13   5          6.18         12.97        58.17 o                         
   2  13   5         22.79          9.24        51.86 o                         
   3  13   5         10.41        -29.91        56.50 o                         
   4  13   5         25.38         33.86        52.82 o                         
   5  13   5          7.63         12.75        78.48 o                         
   6  13   5         76.78         97.43        55.14 o                         
   7  13   5        194.56        125.00        91.38 o                         
   8  13   5        154.67        212.28       112.29 o                         
   9  13   5         73.99        265.16        60.10 o                         
  10  13   5         50.28        117.63        49.02 o                         
  11  13   5         19.89         29.49        48.70 o                         
  12  13   5         61.58         69.04        74.78 o                         
  13  13   5         75.50        109.66        76.93 o                         
  -2  14   5          8.87        103.45        79.08 o                         
  -1  14   5         10.61        113.96        79.56 o                         
   0  14   5         42.81        139.89        58.74 o                         
   1  14   5         88.63         75.91        57.46 o                         
   2  14   5         39.17         44.31        54.90 o                         
   3  14   5         50.78        -18.64       111.93 o                         
   4  14   5        165.18        120.24        55.81 o                         
   5  14   5         21.60         25.73        53.66 o                         
   6  14   5          7.80        -80.05        54.04 o                         
   7  14   5         62.42         69.95        80.87 o                         
   8  14   5         49.00         72.44        58.71 o                         
   9  14   5        109.12        204.95        63.48 o                         
  10  14   5        119.37        125.68        81.83 o                         
  11  14   5          3.14         32.91        63.16 o                         
  12  14   5         24.75         33.69        79.32 o                         
  -1  15   5          0.33        133.07        85.53 o                         
   0  15   5         12.44       -116.47        77.64 o                         
   1  15   5         15.40         86.48        82.66 o                         
   2  15   5         87.26         27.73        60.19 o                         
   3  15   5         31.76        -42.52       113.48 o                         
   4  15   5          0.92         45.87        57.93 o                         
   5  15   5          0.20         -6.76        64.74 o                         
   6  15   5         12.25         10.80        58.25 o                         
   7  15   5        159.46         94.38       123.40 o                         
   8  15   5         11.80        -47.47        59.85 o                         
   9  15   5        118.21        180.05        67.31 o                         
  10  15   5         17.92         74.94        67.96 o                         
  11  15   5          9.38        -79.40        84.21 o                         
   2  16   5          1.04          9.56        83.86 o                         
   3  16   5          7.25        -30.53        61.27 o                         
   4  16   5          1.61        -16.86        61.30 o                         
   5  16   5         22.63         32.85        63.51 o                         
   6  16   5         78.10         69.08        64.63 o                         
   7  16   5          3.37          2.81        64.73 o                         
   8  16   5         26.76         85.43       181.93 o                         
   9  16   5          2.24         12.39        67.53 o                         
  -6 -12   6        186.35        167.37        66.33 o                         
  -5 -12   6        305.07        411.95        69.63 o                         
  -4 -12   6          1.09        -46.35        81.71 o                         
  -3 -12   6         12.77         24.85        78.60 o                         
  -2 -12   6         62.80         87.92        73.82 o                         
  -1 -12   6         20.68        138.41        62.32 o                         
   0 -12   6         61.14         30.14        52.89 o                         
   1 -12   6        126.09        238.94        51.96 o                         
   2 -12   6          2.77        290.99       132.12 o                         
   3 -12   6         26.57        -21.26       132.83 o                         
  -7 -11   6          2.30         35.84        93.17 o                         
  -6 -11   6         11.93         64.74        87.44 o                         
  -5 -11   6        156.67        108.49        60.39 o                         
  -4 -11   6         60.78         64.55        56.72 o                         
  -3 -11   6        166.39        190.17        79.08 o                         
  -2 -11   6         72.45         91.74       114.08 o                         
  -1 -11   6         47.13         38.44        56.34 o                         
   0 -11   6          6.90        -85.50        70.00 o                         
   1 -11   6          2.54         39.46        49.21 o                         
   2 -11   6          3.72        -28.13        38.91 o                         
   3 -11   6         23.31        110.14       116.83 o                         
   4 -11   6          0.27        -59.73       120.17 o                         
   5 -11   6          5.44         25.32       122.80 o                         
  -9 -10   6         22.47         67.17        63.15 o                         
  -8 -10   6        159.84        109.94        80.39 o                         
  -7 -10   6          1.37        -57.01        56.74 o                         
  -6 -10   6        185.67        211.70        61.41 o                         
  -5 -10   6        121.03        112.29        79.08 o                         
  -4 -10   6        218.64        256.97        57.17 o                         
  -3 -10   6        199.49        250.42        50.19 o                         
  -2 -10   6         28.64         99.75       156.72 o                         
  -1 -10   6         55.80         27.22        54.15 o                         
   0 -10   6        213.53        212.71        52.72 o                         
   1 -10   6          5.45        -42.65        43.17 o                         
   2 -10   6         42.99         73.08        39.44 o                         
   3 -10   6         11.05         59.97       106.31 o                         
   4 -10   6          6.80       -117.06       108.46 o                         
   5 -10   6          8.73          6.45       112.05 o                         
   6 -10   6          0.40       -115.63       116.35 o                         
   7 -10   6         73.86        172.01       123.75 o                         
  -9  -9   6          6.44        -18.52        59.90 o                         
  -8  -9   6          1.37         47.61        57.78 o                         
  -7  -9   6        131.63        119.02        56.80 o                         
  -6  -9   6        153.95        167.91        55.16 o                         
  -5  -9   6        218.85        198.53        54.32 o                         
  -4  -9   6        181.66        243.16        49.58 o                         
  -3  -9   6        537.25        548.68        75.38 o                         
  -2  -9   6         88.97         56.98        57.65 o                         
  -1  -9   6        428.72        382.62        61.76 o                         
   0  -9   6         60.31          1.87        54.95 o                         
   1  -9   6         11.49        -28.52        43.22 o                         
   2  -9   6         34.15         40.52        39.14 o                         
   3  -9   6         48.10         23.89        99.62 o                         
   4  -9   6          6.18       -122.80        97.00 o                         
   5  -9   6         25.80        183.00       104.64 o                         
   6  -9   6          0.02        -59.25       100.34 o                         
   7  -9   6          4.96        -72.87       104.40 o                         
   8  -9   6          9.54        118.50       113.72 o                         
 -10  -8   6        104.88        224.26        66.67 o                         
  -9  -8   6         64.93         16.55        63.07 o                         
  -8  -8   6         50.41         81.74        56.85 o                         
  -7  -8   6         62.67         33.82        99.74 o                         
  -6  -8   6          6.02          4.14        51.82 o                         
  -5  -8   6         16.67         36.50        63.43 o                         
  -4  -8   6        477.22        506.26        52.14 o                         
  -3  -8   6        520.29        520.41        59.17 o                         
  -2  -8   6         60.88        105.64        34.76 o                         
  -1  -8   6        495.99        456.88        73.46 o                         
   0  -8   6         25.82         75.88        58.05 o                         
   1  -8   6        941.41        987.29        61.04 o                         
   2  -8   6         92.45         93.66        34.72 o                         
   3  -8   6         83.95        171.30        94.85 o                         
   4  -8   6        216.44        226.15        72.31 o                         
   5  -8   6         35.29        -56.22       125.43 o                         
   6  -8   6          0.00        -16.49        72.39 o                         
   7  -8   6          5.94         85.05        93.65 o                         
   8  -8   6          2.06       -105.60        97.95 o                         
   9  -8   6          0.09        -28.67       103.45 o                         
 -11  -7   6         81.88        129.13        65.94 o                         
 -10  -7   6         73.22        129.44        61.52 o                         
  -9  -7   6         86.03        117.30        58.51 o                         
  -8  -7   6        502.18        370.00        61.51 o                         
  -7  -7   6         66.24         51.85        52.96 o                         
  -6  -7   6        147.06         73.53        74.42 o                         
  -5  -7   6          4.05         -4.99        47.19 o                         
  -4  -7   6        441.40        514.78        84.00 o                         
  -3  -7   6        760.45        694.87        62.47 o                         
  -2  -7   6        732.00        740.43        89.13 o                         
  -1  -7   6        757.66        739.04        41.15 o                         
   0  -7   6        497.61        542.81        51.24 o                         
   1  -7   6        850.09        881.34        52.18 o                         
   2  -7   6        973.10       1035.00        50.31 o                         
   3  -7   6        427.16        316.28        88.40 o                         
   4  -7   6        176.11         93.84        63.77 o                         
   5  -7   6         33.22        -15.83        65.82 o                         
   6  -7   6        114.11        125.20        65.92 o                         
   7  -7   6        144.88        100.29       122.56 o                         
   8  -7   6         31.71          7.64        89.47 o                         
   9  -7   6          2.31         -1.19        92.70 o                         
  10  -7   6         20.24        132.35       100.58 o                         
 -11  -6   6          0.07         64.51        62.82 o                         
 -10  -6   6        115.28        -10.36        56.54 o                         
  -9  -6   6         41.00        -59.17        56.74 o                         
  -8  -6   6         31.57         96.97        54.73 o                         
  -7  -6   6        109.30        108.44        52.08 o                         
  -6  -6   6        136.39        148.69        57.82 o                         
  -5  -6   6        538.62        533.96        64.59 o                         
  -4  -6   6        157.10        241.74        44.39 o                         
  -3  -6   6       1475.95       1613.07        69.50 o                         
  -2  -6   6        178.41        261.27        52.86 o                         
  -1  -6   6          5.60         30.16        35.06 o                         
   0  -6   6        283.33        308.39        25.86 o                         
   1  -6   6         57.35         12.21        23.26 o                         
   2  -6   6        228.44        207.09        25.61 o                         
   3  -6   6         13.95        -12.66        62.62 o                         
   4  -6   6          9.48         30.45        58.48 o                         
   5  -6   6         10.13         -3.08        54.35 o                         
   6  -6   6        326.33        339.44        60.87 o                         
   7  -6   6          0.55        -33.41        77.88 o                         
   8  -6   6         10.15         27.53        59.81 o                         
   9  -6   6          7.45          7.44        62.31 o                         
  10  -6   6         48.15         29.46        73.34 o                         
 -11  -5   6         26.02        108.10        61.69 o                         
 -10  -5   6          0.04        -12.81        54.87 o                         
  -9  -5   6          0.30        -35.09        51.82 o                         
  -8  -5   6        132.19         68.99        52.12 o                         
  -7  -5   6        945.56        885.05        67.73 o                         
  -6  -5   6        476.53        436.05        54.86 o                         
  -5  -5   6        832.94        758.59        53.90 o                         
  -4  -5   6         96.20        145.58        42.94 o                         
  -3  -5   6        801.14        822.29        43.12 o                         
  -2  -5   6          9.25         10.66        28.64 o                         
  -1  -5   6        284.04        292.81        28.63 o                         
   0  -5   6        298.02        310.21        26.89 o                         
   1  -5   6         58.09         69.32        26.95 o                         
   2  -5   6          7.85         16.73        21.26 o                         
   3  -5   6          6.53         22.79        31.78 o                         
   4  -5   6         19.61          9.22        58.17 o                         
   5  -5   6        345.77        357.14        58.67 o                         
   6  -5   6        328.06        306.09        96.04 o                         
   7  -5   6        219.40        206.64        53.37 o                         
   8  -5   6         12.07         45.15        53.58 o                         
   9  -5   6         14.34         -2.06        55.79 o                         
  10  -5   6         10.67         -9.82        59.30 o                         
  11  -5   6         11.96         22.76        64.49 o                         
  12  -5   6         22.47        -78.60        91.74 o                         
 -11  -4   6         86.22         13.48        58.50 o                         
 -10  -4   6          0.44         90.65        91.50 o                         
  -9  -4   6          4.09        154.20        54.56 o                         
  -8  -4   6        332.21        353.60        56.87 o                         
  -7  -4   6        259.26        258.85       113.96 o                         
  -6  -4   6        282.29        320.60        47.17 o                         
  -5  -4   6         24.87         37.01        42.75 o                         
  -4  -4   6        337.03        328.62        48.11 o                         
  -3  -4   6        146.38        135.02        33.37 o                         
  -2  -4   6        451.63        471.39        29.52 o                         
  -1  -4   6        992.24        983.15        35.78 o                         
   0  -4   6        381.90        407.80        28.26 o                         
   1  -4   6         27.35         27.33        17.77 o                         
   2  -4   6       1792.75       1785.63        40.41 o                         
   3  -4   6         90.08        115.47        46.27 o                         
   4  -4   6        801.47        770.27        59.08 o                         
   5  -4   6        376.57        320.60        50.05 o                         
   6  -4   6        117.51         84.43        47.93 o                         
   7  -4   6         25.23         38.30        45.97 o                         
   8  -4   6         10.91         41.43        45.85 o                         
   9  -4   6        128.61        109.92        52.62 o                         
  10  -4   6          0.96         62.08        55.31 o                         
  11  -4   6         18.56         32.75        59.49 o                         
  12  -4   6          3.16        -48.65        66.91 o                         
  13  -4   6         20.43         11.95        88.40 o                         
 -12  -3   6         18.77         77.80        61.76 o                         
 -11  -3   6          3.39         -9.64        56.53 o                         
 -10  -3   6        105.71         36.09        67.13 o                         
  -9  -3   6         80.60         78.87        52.86 o                         
  -8  -3   6         97.93         94.27        50.21 o                         
  -7  -3   6          1.07        -38.71        78.24 o                         
  -6  -3   6       1550.74       1388.50        67.49 o                         
  -5  -3   6        389.95        340.70        67.83 o                         
  -4  -3   6        226.57        142.41        36.96 o                         
  -3  -3   6        545.35        558.32        41.66 o                         
  -2  -3   6        275.74        289.14        26.27 o                         
  -1  -3   6        404.27        368.10        26.18 o                         
   0  -3   6         46.04         99.52        20.95 o                         
   1  -3   6        726.77        774.24        27.45 o                         
   2  -3   6        459.76        420.85        21.35 o                         
   3  -3   6        728.81        686.63        34.51 o                         
   4  -3   6       1190.66       1142.97        64.94 o                         
   5  -3   6        282.27        269.15        24.85 o                         
   6  -3   6        324.96        294.26        26.34 o                         
   7  -3   6         86.68        122.95        72.87 o                         
   8  -3   6         95.86         62.27        63.55 o                         
   9  -3   6          0.06         65.51        46.42 o                         
  10  -3   6          1.80         44.48        91.38 o                         
  11  -3   6         74.07         86.68        56.74 o                         
  12  -3   6         23.90        729.14       106.31 o                         
  13  -3   6         31.71         48.26        86.01 o                         
 -12  -2   6          1.19        -99.86        72.63 o                         
 -11  -2   6          1.21         43.72        57.45 o                         
 -10  -2   6          5.10        -33.47        52.74 o                         
  -9  -2   6        163.77        221.99        95.68 o                         
  -8  -2   6         10.28        -26.59        87.92 o                         
  -7  -2   6        218.03        174.17        70.12 o                         
  -6  -2   6        532.10        643.93        49.22 o                         
  -5  -2   6        922.29        821.88        49.43 o                         
  -4  -2   6          6.03         15.78        29.67 o                         
  -3  -2   6        882.00        901.13        40.74 o                         
  -2  -2   6         10.49         27.83        22.23 o                         
  -1  -2   6         84.40        129.58        21.18 o                         
   0  -2   6          5.55         14.23        19.19 o                         
   1  -2   6        748.30        721.40        26.73 o                         
   2  -2   6         33.60         46.13        17.52 o                         
   3  -2   6       2430.97       2292.29        61.71 o                         
   4  -2   6        907.70        864.42        34.29 o                         
   9  -2   6        106.13         58.43        42.30 o                         
  10  -2   6          0.09         -3.03        57.58 o                         
  11  -2   6         28.64         22.28        54.53 o                         
  12  -2   6         10.10         27.09        55.40 o                         
  13  -2   6         32.29        108.42       123.87 o                         
  14  -2   6          8.83        -12.66        88.63 o                         
 -12  -1   6         68.78         80.75        75.02 o                         
 -11  -1   6        284.71        353.67       105.48 o                         
 -10  -1   6          3.19         12.52        52.86 o                         
  -9  -1   6        100.36        151.39        53.32 o                         
  -8  -1   6          5.13        -67.73        46.32 o                         
  -7  -1   6         94.97        146.04        48.49 o                         
  -6  -1   6       1179.63       1312.81        59.92 o                         
  -5  -1   6        170.54        181.75        39.45 o                         
  -4  -1   6       1306.78       1283.41        48.72 o                         
  -3  -1   6         19.31         31.36        27.96 o                         
  -2  -1   6          6.01        -15.51        24.91 o                         
  -1  -1   6         96.31         78.69        26.80 o                         
   0  -1   6       4278.48       4190.44        71.17 o                         
   1  -1   6        236.89        205.97        28.28 o                         
   2  -1   6       1662.31       1573.66        33.76 o                         
   3  -1   6        232.42        223.97        22.27 o                         
   9  -1   6        163.99        106.10        61.64 o                         
  10  -1   6          2.63        -34.71        43.35 o                         
  11  -1   6        115.56         67.41        52.16 o                         
  12  -1   6         19.16         50.65        55.42 o                         
  13  -1   6         11.53         45.91        60.19 o                         
  14  -1   6         74.00        192.08        95.08 o                         
 -12   0   6          0.86        -77.41        71.91 o                         
 -11   0   6          0.97         -6.45        68.57 o                         
 -10   0   6         35.64         32.38        52.53 o                         
  -9   0   6        254.82        122.76        53.21 o                         
  -8   0   6        270.53        257.98        52.27 o                         
  -7   0   6        173.02        250.48        61.01 o                         
  -6   0   6       1456.81       1297.83        64.40 o                         
  -5   0   6         13.75         43.75        36.91 o                         
  -4   0   6        241.01        203.40        32.98 o                         
  -3   0   6        174.33        136.96        49.35 o                         
  -2   0   6       1602.92       1586.58        49.39 o                         
  -1   0   6        664.34        723.66        30.64 o                         
   0   0   6       1471.00       1406.69        34.47 o                         
   1   0   6        155.37        129.52        18.12 o                         
   2   0   6       1401.67       1393.42        32.19 o                         
   3   0   6         31.08         53.12        17.80 o                         
   8   0   6        169.55        137.61        30.58 o                         
   9   0   6        293.96        224.59        48.74 o                         
  10   0   6         45.96         27.07        46.11 o                         
  11   0   6         92.66         54.61       136.54 o                         
  12   0   6         68.84         73.25        46.30 o                         
  13   0   6          3.04        -25.95        60.20 o                         
  14   0   6          0.63        -86.72        89.11 o                         
  15   0   6          0.10         -9.80       101.06 o                         
 -11   1   6         44.14         62.35        70.48 o                         
 -10   1   6        195.43        159.05       113.72 o                         
  -9   1   6         49.32         36.18        51.12 o                         
  -8   1   6          9.57        -41.33        47.18 o                         
  -7   1   6         26.03         67.35        42.43 o                         
  -6   1   6        807.56        794.86        55.95 o                         
  -5   1   6        725.77        770.66        43.88 o                         
  -4   1   6          1.96         12.83        29.60 o                         
  -3   1   6        626.05        613.93        35.01 o                         
  -2   1   6         25.54         21.28        22.89 o                         
  -1   1   6        169.93        176.48        20.97 o                         
   0   1   6         75.94        133.61        25.18 o                         
   1   1   6        701.47        671.02        23.62 o                         
   2   1   6        561.42        574.29        23.36 o                         
   3   1   6        216.92        197.59        30.58 o                         
   4   1   6       1189.57        985.11        35.80 o                         
   7   1   6        146.82        181.57        28.19 o                         
   8   1   6        286.17        319.00        27.34 o                         
   9   1   6       1350.68       1392.72        81.91 o                         
  10   1   6        209.43        147.31        93.41 o                         
  11   1   6        327.29        290.59        53.89 o                         
  12   1   6         44.41         64.27        81.23 o                         
  13   1   6          0.31        -40.32        58.25 o                         
  14   1   6          0.39          5.97        93.65 o                         
  15   1   6          0.19         25.80       105.60 o                         
 -11   2   6          8.65        -11.47        68.81 o                         
 -10   2   6        319.74        215.26        73.34 o                         
  -9   2   6         59.16         47.69        51.37 o                         
  -8   2   6          0.25        -29.76        51.01 o                         
  -7   2   6         44.94         44.29        42.69 o                         
  -6   2   6          1.45         -4.39        41.29 o                         
  -5   2   6        137.42        188.39        39.31 o                         
  -4   2   6        113.38        100.43        32.97 o                         
  -3   2   6        652.64        831.01        36.39 o                         
  -2   2   6        508.93        611.05        28.95 o                         
  -1   2   6         36.08         51.12        24.83 o                         
   0   2   6         90.91         81.90        19.61 o                         
   1   2   6         25.73         15.06        16.98 o                         
   2   2   6        493.71        490.41        19.92 o                         
   3   2   6        273.15        291.60        19.34 o                         
   4   2   6       1162.29       1062.89        42.29 o                         
   5   2   6       5429.70       5170.29       115.38 o                         
   6   2   6        204.86        191.99        21.44 o                         
   7   2   6        434.24        427.15        27.06 o                         
   8   2   6        235.95        212.00        30.48 o                         
   9   2   6         25.45         15.31        31.01 o                         
  10   2   6         94.05        113.97        53.01 o                         
  11   2   6        540.58        569.02        60.61 o                         
  12   2   6         35.78         36.00        56.61 o                         
  13   2   6         61.64         60.34        61.22 o                         
  14   2   6        130.24        145.73        91.74 o                         
  15   2   6          4.82        -76.45        97.95 o                         
 -11   3   6        128.56        133.07        74.78 o                         
 -10   3   6         48.20         53.75        69.04 o                         
  -9   3   6         75.55         -5.55        49.29 o                         
  -8   3   6        459.09        448.30        57.96 o                         
  -7   3   6        399.58        432.51        49.46 o                         
  -6   3   6        722.97        685.73        62.63 o                         
  -5   3   6         96.93        103.65        42.35 o                         
  -4   3   6         19.42         51.91        32.94 o                         
  -3   3   6          0.05        -18.45        27.09 o                         
  -2   3   6         63.43         75.91        26.22 o                         
  -1   3   6          5.58         -2.79        22.57 o                         
   0   3   6       2324.45       2221.76        50.04 o                         
   1   3   6        150.40        154.61        19.76 o                         
   2   3   6        168.29        173.12        18.34 o                         
   3   3   6        614.68        721.99        31.95 o                         
   4   3   6       7410.31       7266.94       117.14 o                         
   5   3   6      12638.36      12563.38       177.10 o                         
   6   3   6        411.95        413.78        28.62 o                         
   7   3   6       1006.95        955.60        53.43 o                         
   8   3   6        526.11        567.65        36.92 o                         
   9   3   6          2.63         36.32        34.69 o                         
  10   3   6        290.79        345.01        61.47 o                         
  11   3   6         18.62         45.72        77.88 o                         
  12   3   6         44.81        -24.42        60.88 o                         
  13   3   6          3.84         13.07        65.26 o                         
  14   3   6          5.83         37.51       101.06 o                         
  15   3   6         38.62         83.14       110.61 o                         
 -10   4   6         50.42        -21.26        69.04 o                         
  -9   4   6        106.13         86.01        66.66 o                         
  -8   4   6        136.83         88.58        50.95 o                         
  -7   4   6        772.24        758.54        66.56 o                         
  -6   4   6        883.66        840.40        59.20 o                         
  -5   4   6        858.10        886.34       118.03 o                         
  -4   4   6        168.32         84.80        40.08 o                         
  -3   4   6        231.02        225.73        34.87 o                         
  -2   4   6        593.83        625.11        34.01 o                         
  -1   4   6        149.41        201.72        26.30 o                         
   0   4   6         35.73         13.61        28.07 o                         
   1   4   6        609.54        592.25        26.28 o                         
   2   4   6        610.12        616.99        24.60 o                         
   3   4   6        211.31        168.95        18.89 o                         
   4   4   6       3103.95       3119.44        60.22 o                         
   5   4   6        309.01        270.12        19.19 o                         
   6   4   6       1042.35       1035.90        29.73 o                         
   7   4   6        365.42        364.49        19.90 o                         
   8   4   6        344.04        313.21        29.31 o                         
   9   4   6        620.42        609.90        48.19 o                         
  10   4   6       1433.25       1525.89       201.28 o                         
  11   4   6        192.29        245.23        62.20 o                         
  12   4   6        452.20        457.85       122.20 o                         
  13   4   6        117.87         36.31       100.10 o                         
  14   4   6         12.11        -21.74       102.97 o                         
  15   4   6         11.99         44.68       113.24 o                         
  16   4   6          0.35        -79.08       121.84 o                         
 -10   5   6        110.44        101.30        72.87 o                         
  -9   5   6        430.72        402.32        78.36 o                         
  -8   5   6         82.43         50.01        50.30 o                         
  -7   5   6        442.94        418.58        55.41 o                         
  -6   5   6        210.03        156.23        44.26 o                         
  -5   5   6          1.26          1.20        41.60 o                         
  -4   5   6        220.98        213.04        48.97 o                         
  -3   5   6          0.09         56.22        31.87 o                         
  -2   5   6        477.50        509.41        40.23 o                         
  -1   5   6         50.54        127.94        27.56 o                         
   0   5   6         71.64        128.60        25.50 o                         
   1   5   6        599.52        616.47        31.35 o                         
   2   5   6        265.90        302.90        22.98 o                         
   3   5   6        615.61        637.69        35.85 o                         
   4   5   6        189.94        159.37        21.62 o                         
   5   5   6       1351.31       1282.75        38.53 o                         
   6   5   6        871.49        835.62        27.27 o                         
   7   5   6       1043.72       1080.01        39.75 o                         
   8   5   6        110.65        136.45        22.30 o                         
   9   5   6         62.48         74.11        22.43 o                         
  10   5   6          0.78         21.22        85.68 o                         
  11   5   6         77.55         73.42        31.25 o                         
  12   5   6         37.34        -17.02        40.87 o                         
  13   5   6         21.39         92.70       110.85 o                         
  14   5   6         27.34        -79.56       108.46 o                         
  15   5   6         12.29        -11.47       118.50 o                         
  16   5   6         45.76       -146.21       126.38 o                         
 -10   6   6        187.99        175.60        77.64 o                         
  -9   6   6         30.57       -100.70        67.13 o                         
  -8   6   6         97.84        131.64        68.33 o                         
  -7   6   6        648.70        615.91        83.02 o                         
  -6   6   6        207.29        181.95        57.01 o                         
  -5   6   6        105.19        102.44        42.29 o                         
  -4   6   6        136.11        106.07        44.34 o                         
  -3   6   6        167.13        162.29        40.51 o                         
  -2   6   6         21.63          5.47        33.70 o                         
  -1   6   6         14.97          1.36        31.35 o                         
   0   6   6        320.45        320.93        36.71 o                         
   1   6   6       1280.59       1242.44        62.25 o                         
   2   6   6       1106.70       1124.07        39.93 o                         
   3   6   6        482.42        501.76        24.01 o                         
   4   6   6        268.90        221.60        23.42 o                         
   5   6   6       1718.10       1698.12        44.63 o                         
   6   6   6        757.63        748.58        28.12 o                         
   7   6   6       1130.26       1211.63        40.02 o                         
   8   6   6         95.19        101.84        25.33 o                         
   9   6   6          1.62          7.15        19.64 o                         
  10   6   6        128.00        140.04        33.61 o                         
  11   6   6        106.87        106.54        36.89 o                         
  12   6   6         85.47        108.44       121.13 o                         
  13   6   6        249.50        284.10        42.57 o                         
  14   6   6         40.65         99.20        74.66 o                         
  15   6   6         12.20        -71.67       119.21 o                         
  16   6   6         64.55        -61.88       128.53 o                         
  -9   7   6         63.26         66.18        72.39 o                         
  -8   7   6         81.46        -26.04        67.85 o                         
  -7   7   6        315.84        228.16        72.39 o                         
  -6   7   6        308.81        213.14        50.98 o                         
  -5   7   6          4.06        109.32        43.15 o                         
  -4   7   6        184.01        218.50        49.47 o                         
  -3   7   6        529.30        532.82        51.52 o                         
  -2   7   6        595.29        648.91        46.83 o                         
  -1   7   6         16.23         16.93        33.74 o                         
   0   7   6        370.05        432.81        36.74 o                         
   1   7   6         31.78         50.00        29.76 o                         
   2   7   6        128.72        107.40        28.85 o                         
   3   7   6         51.40         47.04        31.68 o                         
   4   7   6        130.31        116.96        28.89 o                         
   5   7   6        382.23        319.37        26.67 o                         
   6   7   6         97.39         66.43        24.71 o                         
   7   7   6         66.49         -9.88        24.54 o                         
   8   7   6        504.71        579.62        33.93 o                         
   9   7   6         15.18         28.79        34.06 o                         
  10   7   6        291.57        243.97        36.37 o                         
  11   7   6        228.91        238.99        47.33 o                         
  12   7   6         15.82         15.74        53.40 o                         
  13   7   6        167.10         96.49        57.58 o                         
  14   7   6        234.47        224.28       135.34 o                         
  15   7   6         12.19        -42.43        41.28 o                         
  16   7   6         15.35       -167.00       127.82 o                         
  -8   8   6        335.57        372.22        82.18 o                         
  -7   8   6         61.27        145.97        73.34 o                         
  -6   8   6        508.45        501.17        59.67 o                         
  -5   8   6        153.32        104.03        49.15 o                         
  -4   8   6          8.19         65.30        44.56 o                         
  -3   8   6        211.68        151.85        45.24 o                         
  -2   8   6         48.09          6.85        43.47 o                         
  -1   8   6         10.12         44.79        30.66 o                         
   0   8   6         16.85         58.71        35.99 o                         
   1   8   6        310.32        344.58        37.31 o                         
   2   8   6        173.00        139.62        33.33 o                         
   3   8   6        765.29        763.71        43.89 o                         
   4   8   6         22.80         19.89        31.35 o                         
   5   8   6        419.71        373.86        35.33 o                         
   6   8   6         10.31         -0.72        31.75 o                         
   7   8   6       2359.42       2527.00        78.85 o                         
   8   8   6        503.35        551.74        42.54 o                         
   9   8   6          8.05         29.07        36.42 o                         
  10   8   6        120.68         98.21        40.53 o                         
  11   8   6         72.45        545.66       137.13 o                         
  12   8   6         67.40        141.86        50.60 o                         
  13   8   6         18.65          2.80        47.60 o                         
  14   8   6          0.21        -83.70        81.11 o                         
  15   8   6         45.04         56.47        48.20 o                         
  16   8   6         18.60         22.94        48.50 o                         
  -8   9   6        204.14        223.38        80.03 o                         
  -7   9   6        120.44        189.93        76.69 o                         
  -6   9   6        223.43        134.27        72.63 o                         
  -5   9   6         93.28         77.74        51.52 o                         
  -4   9   6        164.21        135.73        54.83 o                         
  -3   9   6        153.47        139.99       104.29 o                         
  -2   9   6         21.94        -19.30        41.90 o                         
  -1   9   6        207.25        196.87        51.07 o                         
   0   9   6          2.51         -4.28        42.20 o                         
   1   9   6         13.18         15.03        38.94 o                         
   2   9   6         22.66        -37.12        37.22 o                         
   3   9   6        108.64         79.03        35.08 o                         
   4   9   6        804.98        716.59        70.24 o                         
   5   9   6         45.30         44.93        34.54 o                         
   6   9   6        845.11        804.36        44.51 o                         
   7   9   6       1127.14       1053.39        58.84 o                         
   8   9   6         41.44        108.44        37.73 o                         
   9   9   6        703.09        650.77        61.27 o                         
  10   9   6          1.35         69.77        43.47 o                         
  11   9   6         15.95         45.04        49.71 o                         
  12   9   6        323.45        346.13        82.30 o                         
  13   9   6        139.55        202.18        55.82 o                         
  14   9   6        105.72        180.60        70.24 o                         
  15   9   6         43.90        -70.62       107.51 o                         
  -7  10   6        221.25        207.37        79.08 o                         
  -6  10   6        226.28        151.23        77.17 o                         
  -5  10   6        287.24        193.99        75.49 o                         
  -4  10   6        181.06        259.83        56.96 o                         
  -3  10   6        354.50        457.78        59.83 o                         
  -2  10   6        179.23        128.83        51.14 o                         
  -1  10   6        556.33        570.56        52.66 o                         
   0  10   6         74.64         77.54        43.96 o                         
   1  10   6         24.97         22.82        43.54 o                         
   2  10   6          6.57         46.42        40.29 o                         
   3  10   6         76.20         20.80        42.96 o                         
   4  10   6         34.92         53.84        40.48 o                         
   5  10   6         90.39          6.18        44.17 o                         
   6  10   6        336.54        290.46        48.79 o                         
   7  10   6        130.77         87.57        54.54 o                         
   8  10   6        201.31        294.97        51.83 o                         
   9  10   6         47.70         80.65        37.50 o                         
  10  10   6         43.37        -17.38        42.65 o                         
  11  10   6         43.69         76.41        53.70 o                         
  12  10   6        283.41        301.39        59.21 o                         
  13  10   6         48.42         73.18        55.00 o                         
  14  10   6        210.45        248.39        61.31 o                         
  15  10   6         13.29         -6.21        62.35 o                         
  -6  11   6         82.67       -104.40        70.96 o                         
  -5  11   6        108.68        -55.43        71.91 o                         
  -4  11   6         10.28         16.48        74.06 o                         
  -3  11   6         13.92       -111.39       108.34 o                         
  -2  11   6         83.92         61.49        52.70 o                         
  -1  11   6         42.03         45.79        49.74 o                         
   0  11   6         31.52         22.65        48.29 o                         
   1  11   6          0.16         82.34        48.40 o                         
   2  11   6         46.96         38.91        47.37 o                         
   3  11   6         15.34         14.96        48.86 o                         
   4  11   6        174.62        122.90        50.89 o                         
   5  11   6        445.35        540.22        52.60 o                         
   6  11   6         72.90         39.47        57.76 o                         
   7  11   6          6.17        -48.90        43.74 o                         
   8  11   6         32.62          0.77        45.27 o                         
   9  11   6         70.21         71.24        39.22 o                         
  10  11   6         77.55         96.32        40.83 o                         
  11  11   6         65.65         79.40        58.41 o                         
  12  11   6          9.18        -82.66        61.88 o                         
  13  11   6         33.54        144.30        68.57 o                         
  14  11   6         64.68        -19.59        66.42 o                         
  15  11   6         63.71        161.98        70.72 o                         
  -5  12   6         40.58        129.25        77.88 o                         
  -4  12   6          4.80          6.21        77.41 o                         
  -3  12   6          5.61        -18.40        72.87 o                         
  -2  12   6          3.38        -21.54       128.53 o                         
  -1  12   6         17.17         17.23        51.41 o                         
   0  12   6        412.36        416.08        59.55 o                         
   1  12   6        109.66         86.83        81.35 o                         
   2  12   6          7.35        -46.82        48.56 o                         
   3  12   6        118.04        113.88        51.43 o                         
   4  12   6         40.62         -5.35        59.49 o                         
   5  12   6        234.13        256.15        66.42 o                         
   6  12   6         13.58         63.74        81.83 o                         
   7  12   6        519.98        396.58       104.28 o                         
   8  12   6         60.35         35.63        52.42 o                         
   9  12   6        198.91        225.53        62.95 o                         
  10  12   6        125.45        139.27        46.90 o                         
  11  12   6          0.32        -30.74        44.60 o                         
  12  12   6         36.56         22.22        67.37 o                         
  13  12   6          1.47        -22.22        67.13 o                         
  14  12   6          9.31        142.87        76.93 o                         
  -4  13   6         66.14        122.08        83.62 o                         
  -3  13   6        177.76        164.61        84.33 o                         
  -2  13   6        130.01        185.39        78.12 o                         
  -1  13   6        134.98          4.99        54.78 o                         
   0  13   6         51.72         81.87        54.55 o                         
   1  13   6        291.38        240.82        57.93 o                         
   2  13   6          0.85        -18.85        51.98 o                         
   3  13   6        100.10         58.40        53.21 o                         
   4  13   6         66.13        -16.51        51.95 o                         
   5  13   6        290.36        270.99        56.98 o                         
   6  13   6        119.46         -0.57        51.72 o                         
   7  13   6          0.24        -46.29        54.83 o                         
   8  13   6         74.04        -14.35        68.92 o                         
   9  13   6          6.91        -25.70        93.29 o                         
  10  13   6         54.46         91.34        58.70 o                         
  11  13   6         10.30        -10.68        46.73 o                         
  12  13   6        117.68        170.10        76.45 o                         
  13  13   6         56.54        168.67        78.36 o                         
  -2  14   6          7.17         21.50        78.12 o                         
  -1  14   6          1.14         90.55        81.95 o                         
   0  14   6          0.59         19.41        72.75 o                         
   1  14   6         11.67        -53.86        53.98 o                         
   2  14   6         63.52         80.67        57.05 o                         
   3  14   6         95.80         73.63        71.91 o                         
   4  14   6         49.19         49.75        55.65 o                         
   5  14   6        103.09         77.19        56.71 o                         
   6  14   6         28.89         80.60        55.53 o                         
   7  14   6         36.09         77.89        58.24 o                         
   8  14   6         57.22         81.50        58.70 o                         
   9  14   6          6.51         32.39        58.95 o                         
  10  14   6          0.12         25.75        59.87 o                         
  11  14   6          5.86        -23.93        71.07 o                         
  12  14   6         11.12       -108.94        72.63 o                         
   0  15   6          1.98         57.34        84.33 o                         
   1  15   6        114.13        129.73        62.05 o                         
   2  15   6        162.69        248.15       120.05 o                         
   3  15   6         10.10         86.14        60.22 o                         
   4  15   6          2.26        -18.90        57.35 o                         
   5  15   6         13.15        -67.70        74.90 o                         
   6  15   6         46.07        -12.94        96.76 o                         
   7  15   6          8.56        -23.77        57.55 o                         
   8  15   6         16.70         69.68        62.58 o                         
   9  15   6        115.31        254.83        68.83 o                         
  10  15   6         58.32         45.80        65.82 o                         
  11  15   6         71.40        116.51        67.27 o                         
   2  16   6         35.37         85.77       135.70 o                         
   3  16   6         80.42        160.13        77.29 o                         
   4  16   6          3.19         74.05        64.19 o                         
   5  16   6         42.14        -44.09        61.59 o                         
   6  16   6          0.34         -7.32        64.58 o                         
   7  16   6         17.90        -14.14        64.17 o                         
   8  16   6          9.82         -9.19        64.09 o                         
   9  16   6          0.39         51.94        83.50 o                         
  -4 -12   7         74.97         99.62        87.92 o                         
  -3 -12   7         16.69         -6.69        77.41 o                         
  -2 -12   7          2.36        -58.53        72.63 o                         
  -1 -12   7         60.41        127.82        68.09 o                         
   0 -12   7          5.05         14.13        89.47 o                         
   1 -12   7         84.83        134.91        47.30 o                         
  -6 -11   7        102.11        210.95        92.70 o                         
  -5 -11   7         90.54        176.18        64.70 o                         
  -4 -11   7        167.35        161.80        84.33 o                         
  -3 -11   7         96.24        164.85        81.71 o                         
  -2 -11   7          0.51        -90.65        60.43 o                         
  -1 -11   7         30.15         21.02        57.91 o                         
   0 -11   7         56.40        128.31        52.68 o                         
   1 -11   7         20.02         17.01        43.51 o                         
   2 -11   7         31.94        126.38       121.84 o                         
   3 -11   7        314.70        297.68       129.97 o                         
   4 -11   7        108.81         91.02       127.82 o                         
  -7 -10   7         20.35         57.82        87.92 o                         
  -6 -10   7        128.11        183.00        91.26 o                         
  -5 -10   7          2.63        -30.58        80.75 o                         
  -4 -10   7        113.63        154.26        58.58 o                         
  -3 -10   7        134.51        197.10        55.24 o                         
  -2 -10   7         84.02         96.15        61.62 o                         
  -1 -10   7         55.82          1.61        54.69 o                         
   0 -10   7         27.32         64.66        48.65 o                         
   1 -10   7        122.92        130.27        48.86 o                         
   2 -10   7         88.06        118.79        37.15 o                         
   3 -10   7          5.90          5.26       111.33 o                         
   4 -10   7          3.31        -37.51       111.57 o                         
   5 -10   7         45.96         54.95       119.45 o                         
   6 -10   7          4.25       -167.35       111.57 o                         
  -8  -9   7         59.02        -23.30        60.56 o                         
  -7  -9   7        129.57        166.20        89.23 o                         
  -6  -9   7        177.53        189.79        58.34 o                         
  -5  -9   7         26.65        127.58        77.88 o                         
  -4  -9   7          6.58         16.96        75.26 o                         
  -3  -9   7          2.84          8.66       124.71 o                         
  -2  -9   7         99.25        207.78        46.82 o                         
  -1  -9   7         67.97         57.47        82.42 o                         
   0  -9   7         52.78        -13.83        51.60 o                         
   1  -9   7          8.78         65.59        63.79 o                         
   2  -9   7          1.56         14.22        33.99 o                         
   3  -9   7         48.24         92.93       102.73 o                         
   4  -9   7        149.72        135.70       104.40 o                         
   5  -9   7         25.37         55.19       104.40 o                         
   6  -9   7         87.74        234.85       107.75 o                         
   7  -9   7         64.94        -61.40       107.99 o                         
  -9  -8   7         57.45         56.57        63.10 o                         
  -8  -8   7          1.51         27.10        59.12 o                         
  -7  -8   7          0.14        -10.04        55.07 o                         
  -6  -8   7         99.83        165.83        56.16 o                         
  -5  -8   7          5.51         -6.60        49.40 o                         
  -4  -8   7          8.89          3.43        44.86 o                         
  -3  -8   7         12.01        -38.04        85.77 o                         
  -2  -8   7        196.87        210.17        60.65 o                         
  -1  -8   7        125.57         52.33        53.23 o                         
   0  -8   7        260.49        373.69        54.70 o                         
   1  -8   7        213.48        248.04        46.19 o                         
   2  -8   7          1.54          1.50        33.60 o                         
   3  -8   7        201.85         88.63        96.52 o                         
   4  -8   7         35.81        -36.79        93.65 o                         
   5  -8   7          3.46        107.75        94.85 o                         
   6  -8   7          2.81        -53.52        91.26 o                         
   7  -8   7          3.85         16.01        95.56 o                         
   8  -8   7          0.58         33.45        99.15 o                         
   9  -8   7          2.93       -133.55       101.77 o                         
 -10  -7   7          1.60         28.74        86.48 o                         
  -9  -7   7         21.07        -23.43        59.02 o                         
  -8  -7   7         91.96         92.61        58.26 o                         
  -7  -7   7         12.56         20.76        53.42 o                         
  -6  -7   7         35.87        -12.70        50.61 o                         
  -5  -7   7          0.70        120.38        51.67 o                         
  -4  -7   7        188.10        233.95        50.72 o                         
  -3  -7   7         23.42         27.12        41.31 o                         
  -2  -7   7        395.18        364.43        45.77 o                         
  -1  -7   7        131.21        187.36        40.49 o                         
   0  -7   7          0.76        -67.47        44.98 o                         
   1  -7   7         18.48         38.73        37.68 o                         
   2  -7   7        873.76        843.28        64.98 o                         
   3  -7   7        568.42        523.96        71.36 o                         
   4  -7   7        263.94        247.22        66.91 o                         
   5  -7   7        141.37        303.41        88.87 o                         
   6  -7   7        257.79        176.87        78.24 o                         
   7  -7   7         34.37        -49.68        62.07 o                         
   8  -7   7        115.58         -1.42        77.17 o                         
   9  -7   7          3.28       -101.03        67.36 o                         
  10  -7   7         30.68        188.26       100.10 o                         
 -10  -6   7         75.30        100.57        63.76 o                         
  -9  -6   7        136.20        251.54        62.95 o                         
  -8  -6   7         11.03        -35.78        54.01 o                         
  -7  -6   7         71.24         74.88        54.16 o                         
  -6  -6   7         12.33         81.28        50.99 o                         
  -5  -6   7        400.52        421.18        50.74 o                         
  -4  -6   7          0.98         44.50        41.49 o                         
  -3  -6   7         37.35         56.66        40.05 o                         
  -2  -6   7         22.36          7.27        48.74 o                         
  -1  -6   7        830.26        813.57        46.05 o                         
   0  -6   7         55.20         62.01        28.83 o                         
   1  -6   7         40.60         74.33        59.29 o                         
   2  -6   7        118.82        116.43        22.74 o                         
   3  -6   7       1190.30       1180.19        79.24 o                         
   4  -6   7        248.34        222.94        61.16 o                         
   5  -6   7        180.05        128.39        58.14 o                         
   6  -6   7        215.78        193.88        58.48 o                         
   7  -6   7        132.87        111.56        60.08 o                         
   8  -6   7        360.59       2068.46       165.32 o                         
   9  -6   7         15.95          1.29        61.38 o                         
  10  -6   7          0.23        120.71        65.43 o                         
  11  -6   7         30.16         82.18        93.41 o                         
 -11  -5   7          0.79        -34.65        61.48 o                         
 -10  -5   7          0.19         76.41        61.46 o                         
  -9  -5   7         17.25        -46.75        93.53 o                         
  -8  -5   7         26.44         -2.19        84.57 o                         
  -7  -5   7         17.35          6.67        51.80 o                         
  -6  -5   7         73.84          7.16        53.75 o                         
  -5  -5   7        157.45        206.18        59.69 o                         
  -4  -5   7          9.19         64.88        50.25 o                         
  -3  -5   7        177.91        193.19        67.89 o                         
  -2  -5   7         52.37         50.54        36.24 o                         
  -1  -5   7        779.62        734.79        43.17 o                         
   0  -5   7        103.33         83.48        26.16 o                         
   1  -5   7        294.22        323.79        26.19 o                         
   2  -5   7        178.59        178.38        21.72 o                         
   3  -5   7        289.15        295.10        63.66 o                         
   4  -5   7        112.00        114.87        57.93 o                         
   5  -5   7        219.06        189.01        53.60 o                         
   6  -5   7          1.14         -4.53        48.40 o                         
   7  -5   7         21.20         20.57        50.46 o                         
   8  -5   7          2.51         80.90        57.93 o                         
   9  -5   7          7.14        -25.66        53.78 o                         
  10  -5   7         14.71        -79.97        56.36 o                         
  11  -5   7          1.13         60.25        62.18 o                         
  12  -5   7          3.05        137.61        87.44 o                         
 -11  -4   7         21.67        -66.49        97.24 o                         
 -10  -4   7          2.81         -3.47        89.23 o                         
  -9  -4   7        125.33         67.64        55.64 o                         
  -8  -4   7        164.97        320.42        59.25 o                         
  -7  -4   7        407.93        408.77        59.07 o                         
  -6  -4   7        146.61        194.51        50.92 o                         
  -5  -4   7        136.84        125.89        44.05 o                         
  -4  -4   7        732.07        788.55        54.66 o                         
  -3  -4   7         41.09         64.96        40.59 o                         
  -2  -4   7        493.98        539.45        44.99 o                         
  -1  -4   7        420.69        462.89        31.03 o                         
   0  -4   7        365.82        376.95        27.82 o                         
   1  -4   7        615.16        668.61        29.28 o                         
   2  -4   7        304.00        330.04        20.35 o                         
   3  -4   7         29.32         39.96        30.69 o                         
   4  -4   7       1093.39       1034.68        64.72 o                         
   5  -4   7        157.86        167.26        51.29 o                         
   6  -4   7        242.02        199.01        48.05 o                         
   7  -4   7         18.92        -21.94        43.38 o                         
   8  -4   7        222.64        168.84        45.95 o                         
   9  -4   7         35.26        -11.12        47.97 o                         
  10  -4   7         16.49        107.08        51.72 o                         
  11  -4   7          2.17        100.49        55.81 o                         
  12  -4   7         20.69         84.24        63.31 o                         
 -11  -3   7          3.27         83.30        95.56 o                         
 -10  -3   7         10.69         84.93        80.75 o                         
  -9  -3   7        168.22        251.97       133.19 o                         
  -8  -3   7         77.61        168.26        54.46 o                         
  -7  -3   7         21.73         21.46        48.10 o                         
  -6  -3   7          0.33        -63.52        44.05 o                         
  -5  -3   7         85.03         81.93        42.86 o                         
  -4  -3   7         78.18        119.83        43.32 o                         
  -3  -3   7          3.20         28.11        33.77 o                         
  -2  -3   7        157.83        114.89        27.12 o                         
  -1  -3   7        112.87        130.03        29.89 o                         
   0  -3   7        206.24        226.92        25.28 o                         
   2  -3   7         46.66         35.19        19.55 o                         
   3  -3   7        110.49        114.09        28.33 o                         
   4  -3   7        884.67        849.42        38.64 o                         
   5  -3   7         97.22         68.83        23.11 o                         
   6  -3   7        156.58         91.74        67.61 o                         
   8  -3   7        317.31        382.01        53.52 o                         
   9  -3   7         28.85        189.21        64.50 o                         
  10  -3   7         89.09         70.01       112.88 o                         
  11  -3   7         31.67         36.47        74.30 o                         
  12  -3   7         14.89         31.81        57.93 o                         
  13  -3   7          4.75        124.22        62.23 o                         
 -11  -2   7         51.00         42.59        61.73 o                         
 -10  -2   7         70.22        104.66       125.43 o                         
  -9  -2   7        110.52        112.80        63.55 o                         
  -8  -2   7        237.66        237.58        55.72 o                         
  -7  -2   7         70.54         63.33        49.52 o                         
  -6  -2   7        357.76        289.42        52.50 o                         
  -5  -2   7        111.99         73.39        44.09 o                         
  -4  -2   7        164.67        129.03        50.45 o                         
  -3  -2   7         46.73         31.71        37.85 o                         
  -2  -2   7        288.16        337.77        33.26 o                         
  -1  -2   7          3.25          5.36        24.05 o                         
   0  -2   7        458.90        523.11        27.22 o                         
   1  -2   7         20.22         28.21        18.61 o                         
   2  -2   7        178.53        171.03        16.56 o                         
   3  -2   7        562.18        519.78        30.40 o                         
   4  -2   7       2378.20       2390.85        64.61 o                         
   5  -2   7       2532.32       2344.63        86.72 o                         
  10  -2   7          2.68         21.71        41.69 o                         
  11  -2   7         41.72         43.81        49.03 o                         
  12  -2   7          0.08        -30.03        69.64 o                         
  13  -2   7         35.39        108.99        80.75 o                         
  14  -2   7          3.51       -121.13        80.75 o                         
 -11  -1   7         67.68        122.83        62.60 o                         
 -10  -1   7         42.18        -27.43        98.43 o                         
  -9  -1   7        103.34        138.49        55.33 o                         
  -8  -1   7        525.83        444.87        76.45 o                         
  -7  -1   7        404.79        459.37        91.14 o                         
  -6  -1   7        770.27        800.59        75.26 o                         
  -5  -1   7         90.18         74.05        40.22 o                         
  -4  -1   7         84.72        122.69        32.77 o                         
  -3  -1   7         22.68         41.48        32.37 o                         
  -2  -1   7        910.08       1009.14        41.27 o                         
  -1  -1   7        674.16        715.55        29.97 o                         
   0  -1   7        272.81        259.14        23.40 o                         
   1  -1   7        558.89        541.09        28.96 o                         
   2  -1   7        764.54        744.70        24.82 o                         
   3  -1   7        539.45        498.34        28.44 o                         
   4  -1   7       1304.30       1210.02        41.72 o                         
  10  -1   7        565.68        449.05        70.12 o                         
  11  -1   7        266.01        219.25        48.95 o                         
  12  -1   7          0.16         23.07        50.19 o                         
  13  -1   7          4.55        -61.21        90.07 o                         
  14  -1   7          0.97       -106.79        85.29 o                         
 -11   0   7         20.46        -31.04       117.30 o                         
 -10   0   7         16.59        108.53        57.39 o                         
  -9   0   7        187.25        167.30        56.41 o                         
  -8   0   7        131.63        197.60       132.95 o                         
  -7   0   7       1114.98       1105.24        71.23 o                         
  -6   0   7        555.15        520.62        55.94 o                         
  -5   0   7          8.54        -14.77        39.29 o                         
  -4   0   7        729.78        653.90        41.69 o                         
  -3   0   7        691.43        713.97        39.64 o                         
  -2   0   7         29.42         76.14        29.93 o                         
  -1   0   7        278.98        296.97        24.32 o                         
   0   0   7         25.87          3.08        19.50 o                         
   1   0   7        922.46        917.23        28.73 o                         
   2   0   7        394.70        367.66        19.14 o                         
   3   0   7        353.35        338.55        32.61 o                         
   4   0   7        185.93        110.84        25.05 o                         
  10   0   7         50.41         -2.53        42.76 o                         
  11   0   7        309.19        259.31        46.83 o                         
  12   0   7          5.92        -41.20        42.49 o                         
  13   0   7          5.94         40.13        57.41 o                         
  14   0   7          5.68        -32.35        64.03 o                         
  15   0   7         23.79        -63.07        95.80 o                         
 -11   1   7         93.30         27.95        72.15 o                         
 -10   1   7        116.47         99.57        56.59 o                         
  -9   1   7        319.80        158.47        56.01 o                         
  -8   1   7         84.88         -2.03        55.67 o                         
  -7   1   7        776.70        713.40        85.65 o                         
  -6   1   7        169.35        149.57        65.82 o                         
  -5   1   7         10.91         34.32        44.53 o                         
  -4   1   7         29.79         40.29        33.98 o                         
  -3   1   7        515.30        604.42        41.99 o                         
  -2   1   7         90.15         70.78        28.52 o                         
  -1   1   7        609.47        591.58        27.14 o                         
   0   1   7         28.29         22.30        20.13 o                         
   1   1   7        209.47        216.84        20.05 o                         
   2   1   7         21.09         27.49        16.86 o                         
   3   1   7        468.27        415.19        24.30 o                         
   4   1   7       1466.21       1193.15        59.08 o                         
   5   1   7         67.77         48.26        21.74 o                         
   9   1   7        428.30        393.10        42.97 o                         
  10   1   7         14.76        -15.64        41.91 o                         
  11   1   7          0.91          4.84        44.61 o                         
  12   1   7         72.13        109.12        92.10 o                         
  13   1   7         11.43        -46.67        56.16 o                         
  14   1   7         89.24        111.70        84.50 o                         
  15   1   7          0.16         75.02        98.91 o                         
 -11   2   7         23.18         44.20        73.58 o                         
 -10   2   7         70.97          3.27        56.46 o                         
  -9   2   7        342.53        347.33        59.92 o                         
  -8   2   7        162.48         71.82       101.06 o                         
  -7   2   7         91.28         74.74        50.27 o                         
  -6   2   7          0.71        -55.83        58.65 o                         
  -5   2   7        309.30        372.19        47.96 o                         
  -4   2   7         83.70         59.27        37.60 o                         
  -3   2   7        150.39        155.05        33.63 o                         
  -2   2   7         54.27         71.57        22.73 o                         
  -1   2   7         40.11         40.31        26.74 o                         
   0   2   7        496.40        497.48        26.08 o                         
   1   2   7        661.94        658.24        33.23 o                         
   2   2   7        211.55        216.27        20.27 o                         
   3   2   7       1268.26       1218.94        40.71 o                         
   4   2   7       5967.83       5624.95       127.15 o                         
   5   2   7        832.56        849.81        44.10 o                         
   6   2   7        353.46        359.58        27.53 o                         
   7   2   7       1302.91       1343.62        46.48 o                         
   8   2   7        260.12        252.65        35.17 o                         
   9   2   7        699.84        588.86        50.26 o                         
  10   2   7        117.63        140.56        49.72 o                         
  11   2   7          7.87        -37.07        49.62 o                         
  12   2   7        290.73        257.57        55.99 o                         
  13   2   7        372.77        365.02        67.61 o                         
  14   2   7         30.93        130.68        96.76 o                         
  15   2   7          0.11       -150.87       100.58 o                         
 -10   3   7         17.40        -13.38        73.11 o                         
  -9   3   7         26.66         -8.49        69.40 o                         
  -8   3   7        499.02        358.30        58.23 o                         
  -7   3   7        205.72        234.94        53.16 o                         
  -6   3   7        310.53        323.34        56.74 o                         
  -5   3   7        155.87        138.81        43.71 o                         
  -4   3   7        109.62         30.16        41.44 o                         
  -3   3   7         34.05         55.57        32.78 o                         
  -2   3   7        689.73        760.93        40.17 o                         
  -1   3   7        540.83        524.60        33.85 o                         
   0   3   7         12.67         21.06        25.86 o                         
   1   3   7        494.84        435.90        24.38 o                         
   2   3   7        959.71       1039.43        31.80 o                         
   3   3   7       3161.90       3137.78        60.11 o                         
   4   3   7          2.50         -6.55        15.65 o                         
   5   3   7         22.77          2.98        23.46 o                         
   6   3   7         34.01         22.66        19.43 o                         
   7   3   7       1263.86       1325.62        52.04 o                         
   8   3   7         18.42         13.56        29.43 o                         
   9   3   7       1041.30        920.17        62.56 o                         
  10   3   7        185.25        155.43        77.41 o                         
  11   3   7        321.67        350.93        59.01 o                         
  12   3   7        430.83        326.50        77.88 o                         
  13   3   7        206.42        160.34        64.85 o                         
  14   3   7         22.48         43.24        95.80 o                         
  15   3   7         17.55        -14.10       105.60 o                         
 -10   4   7         74.79          3.82        72.87 o                         
  -9   4   7        234.39        281.91        76.93 o                         
  -8   4   7        284.19        172.36        74.42 o                         
  -7   4   7        215.45        195.00        53.74 o                         
  -6   4   7        407.86        387.92        55.49 o                         
  -5   4   7          1.11         66.78        42.05 o                         
  -4   4   7         51.39         33.32        47.60 o                         
  -3   4   7         90.69        151.33        33.87 o                         
  -2   4   7        279.33        319.76        36.11 o                         
  -1   4   7         20.23         29.45        29.03 o                         
   0   4   7         44.77        111.99        27.59 o                         
   1   4   7        103.63        134.28        22.23 o                         
   2   4   7         43.59         35.31        19.86 o                         
   3   4   7        289.06        335.26        21.74 o                         
   4   4   7         67.29        122.27        25.15 o                         
   5   4   7         15.86         11.22        21.43 o                         
   6   4   7        669.71        685.06        24.97 o                         
   7   4   7        319.05        419.75        69.71 o                         
   8   4   7        208.90        191.03        34.28 o                         
   9   4   7        190.27        157.01        37.64 o                         
  10   4   7         98.33         -0.89        58.34 o                         
  11   4   7          4.73          5.65        56.12 o                         
  12   4   7         69.23        156.58        75.49 o                         
  13   4   7        107.85         72.10        66.04 o                         
  14   4   7         36.02        -93.41        97.71 o                         
  15   4   7          0.32       -153.86       108.46 o                         
  16   4   7         52.75        -68.33       118.50 o                         
 -10   5   7        353.81        303.17        84.33 o                         
  -9   5   7        321.31        221.23        76.69 o                         
  -8   5   7        180.87        182.34        55.40 o                         
  -7   5   7        273.24        205.03       127.82 o                         
  -6   5   7        422.76        355.73        55.42 o                         
  -5   5   7        220.17        241.35        45.83 o                         
  -4   5   7       1076.65        982.45        59.41 o                         
  -3   5   7         24.33         36.55        39.59 o                         
  -2   5   7         31.16         30.31        36.01 o                         
  -1   5   7          5.18        -17.07        31.11 o                         
   0   5   7        376.15        366.91        35.33 o                         
   1   5   7         33.30         50.54        26.94 o                         
   2   5   7        346.60        374.06        25.22 o                         
   3   5   7        520.12        578.40        26.31 o                         
   4   5   7       1605.07       1601.66        41.62 o                         
   5   5   7       1738.40       1712.60        44.63 o                         
   6   5   7        928.01        918.69        42.34 o                         
   7   5   7        489.62        483.58        22.87 o                         
   8   5   7        417.18        425.20        24.13 o                         
   9   5   7        435.92        410.48        23.60 o                         
  10   5   7        171.63        171.58        66.03 o                         
  11   5   7          5.26         26.87        58.92 o                         
  12   5   7         59.68         92.51       147.05 o                         
  13   5   7         90.80         29.15       100.58 o                         
  14   5   7        122.09        -45.39       104.88 o                         
  15   5   7          0.95       -114.91       113.96 o                         
  16   5   7         38.05       -107.27       122.08 o                         
  -9   6   7         30.21        -27.00        70.96 o                         
  -8   6   7        156.13        169.15        73.58 o                         
  -7   6   7        341.59        254.47        55.21 o                         
  -6   6   7        351.20        262.84        54.97 o                         
  -5   6   7        678.86        575.07        60.10 o                         
  -4   6   7       1117.81       1007.35        62.25 o                         
  -3   6   7         12.96        -45.85        42.01 o                         
  -2   6   7        337.46        311.91        42.76 o                         
  -1   6   7          6.01         54.44        33.56 o                         
   0   6   7        187.85        200.51        33.53 o                         
   1   6   7         42.94         37.78        28.71 o                         
   2   6   7          0.01        -15.43        26.91 o                         
   3   6   7        164.20        156.47        23.89 o                         
   4   6   7        138.65        155.67        26.55 o                         
   5   6   7         14.70         35.02        23.06 o                         
   6   6   7         28.28         -3.82        23.19 o                         
   7   6   7          0.48         22.60        21.57 o                         
   8   6   7        292.73        291.90        27.08 o                         
   9   6   7        305.45        303.89        27.57 o                         
  10   6   7          0.73         50.27        26.21 o                         
  11   6   7        646.14        753.09        69.22 o                         
  12   6   7        183.63        197.34        33.69 o                         
  14   6   7         44.20         -5.73       108.70 o                         
  15   6   7          1.66         37.27       115.39 o                         
  16   6   7          5.08        -37.03       123.28 o                         
  -8   7   7         14.33         34.64        72.39 o                         
  -7   7   7        262.19        188.60        55.71 o                         
  -6   7   7         29.18         33.89        83.74 o                         
  -5   7   7         16.63        -10.43        47.58 o                         
  -4   7   7        847.74        871.25        59.25 o                         
  -3   7   7        126.30         50.50        43.89 o                         
  -2   7   7         35.08        168.07        77.40 o                         
  -1   7   7        258.37        312.45        42.86 o                         
   0   7   7        181.50        163.36        71.88 o                         
   1   7   7        311.32        369.60        38.63 o                         
   2   7   7          2.73        -11.29        29.67 o                         
   3   7   7        240.89        256.89        32.74 o                         
   4   7   7         50.41         32.40        34.77 o                         
   5   7   7        235.49        220.26        26.87 o                         
   6   7   7          1.11        -27.75        27.19 o                         
   7   7   7         43.93         43.27        26.97 o                         
   8   7   7        359.97        397.39        33.39 o                         
   9   7   7        133.24        155.07        34.85 o                         
  10   7   7        218.94        264.18        42.27 o                         
  11   7   7        123.95         91.82        37.82 o                         
  12   7   7          1.29          8.16        40.45 o                         
  13   7   7         29.27         34.46        38.91 o                         
  14   7   7         54.05         31.88        80.87 o                         
  15   7   7        222.66        181.33       128.53 o                         
  16   7   7         51.59       -176.79       131.64 o                         
  -8   8   7        150.90        133.55        78.84 o                         
  -7   8   7         75.17         -6.69        70.00 o                         
  -6   8   7        147.18        197.97        53.77 o                         
  -5   8   7        230.94        241.24        54.65 o                         
  -4   8   7          3.46         93.82        50.58 o                         
  -3   8   7         18.52         21.01        43.80 o                         
  -2   8   7          1.10        -78.62        52.41 o                         
  -1   8   7         82.36         96.04        45.01 o                         
   0   8   7        193.13        172.15        41.37 o                         
   1   8   7         22.77         29.05        34.70 o                         
   2   8   7          2.88         36.04        36.96 o                         
   3   8   7         90.36        119.17        33.92 o                         
   4   8   7          7.36         -5.87        32.34 o                         
   5   8   7        441.20        406.23        36.70 o                         
   6   8   7          9.84        -22.92        32.35 o                         
   7   8   7        607.47        613.61        43.75 o                         
   8   8   7        586.68        726.76        61.61 o                         
   9   8   7        238.29        230.82        38.52 o                         
  10   8   7          0.41        -13.60        37.20 o                         
  11   8   7        248.90        164.61        49.55 o                         
  12   8   7         88.97         63.78        53.16 o                         
  13   8   7         92.19         82.78        47.09 o                         
  14   8   7          4.19        -39.94        41.74 o                         
  15   8   7         64.51         42.60        69.04 o                         
  -7   9   7          2.64          9.08        72.39 o                         
  -6   9   7        306.79        346.18        82.90 o                         
  -5   9   7         65.59         49.57        67.73 o                         
  -4   9   7       1050.15        950.01        71.57 o                         
  -3   9   7        466.64        515.79        60.32 o                         
  -2   9   7        273.46        227.03        63.55 o                         
  -1   9   7         31.74         83.28        43.71 o                         
   0   9   7        227.19        275.45        47.18 o                         
   1   9   7        486.21        546.09        57.28 o                         
   2   9   7        202.36        210.46        57.24 o                         
   3   9   7         39.27         26.55        35.63 o                         
   4   9   7        107.30         88.48        36.62 o                         
   5   9   7         19.67         49.81        35.43 o                         
   6   9   7         87.98        130.80        39.37 o                         
   7   9   7          0.65         37.95        53.62 o                         
   8   9   7         60.87         26.61        42.77 o                         
   9   9   7        741.46        719.12        53.14 o                         
  10   9   7        146.13        156.31        42.21 o                         
  11   9   7        343.99        357.83        55.93 o                         
  12   9   7        278.03        301.84        57.53 o                         
  13   9   7        493.67        595.16       127.22 o                         
  14   9   7        320.24        314.79        55.94 o                         
  15   9   7         99.63         88.06       154.45 o                         
  -6  10   7         51.56         45.63        75.97 o                         
  -5  10   7         11.89         21.02        70.72 o                         
  -4  10   7         42.59         -1.19        92.58 o                         
  -3  10   7         30.11         27.01        52.27 o                         
  -2  10   7         29.22         -5.67        50.20 o                         
  -1  10   7         13.39         -2.95        48.23 o                         
   0  10   7        116.54         62.47        88.75 o                         
   1  10   7       1184.42       1026.50        67.40 o                         
   2  10   7         64.53         -0.42        47.22 o                         
   3  10   7        428.09        426.02        63.06 o                         
   4  10   7         22.59         71.85        65.50 o                         
   5  10   7          0.00        -18.77        62.53 o                         
   6  10   7        105.39         64.54        45.26 o                         
   7  10   7         29.05         14.98        47.17 o                         
   8  10   7        116.47         97.97        44.70 o                         
   9  10   7         31.46        -16.28        37.39 o                         
  10  10   7         50.86         63.48        38.41 o                         
  11  10   7        359.09        422.66        62.23 o                         
  12  10   7        155.74        231.23        76.93 o                         
  13  10   7         90.16         71.12        54.68 o                         
  14  10   7         28.14         13.73        55.49 o                         
  15  10   7         40.15         83.98        74.90 o                         
  -5  11   7         86.43         67.61        77.17 o                         
  -4  11   7         66.65        137.37        78.12 o                         
  -3  11   7        168.72        240.59        58.82 o                         
  -2  11   7          0.98        -54.40        50.82 o                         
  -1  11   7         62.29         43.05        53.01 o                         
   0  11   7         19.12         -5.92        49.16 o                         
   1  11   7        298.06        280.45        54.05 o                         
   2  11   7          3.86        -10.27        47.47 o                         
   3  11   7         71.51        103.93        48.97 o                         
   4  11   7          1.82        -41.34        82.54 o                         
   5  11   7          7.26         -9.73        44.75 o                         
   6  11   7          1.02         -1.28        44.63 o                         
   7  11   7         31.26         10.32        53.39 o                         
   8  11   7        184.26        186.14        51.72 o                         
   9  11   7         99.23        163.31        49.65 o                         
  10  11   7          0.79        -36.12        39.88 o                         
  11  11   7          0.69         18.48        88.63 o                         
  12  11   7          0.68          0.12        69.04 o                         
  13  11   7         79.00         78.69        58.77 o                         
  14  11   7          8.49        -29.15        66.66 o                         
  15  11   7          1.30        -45.15        64.98 o                         
  -4  12   7         51.39         -4.30        78.60 o                         
  -3  12   7         51.85         58.10        58.43 o                         
  -2  12   7         45.56         40.88        55.07 o                         
  -1  12   7         11.75        119.61        55.92 o                         
   0  12   7         38.64         44.63        53.69 o                         
   1  12   7        479.78        388.59        60.22 o                         
   2  12   7        165.20        171.02        54.47 o                         
   3  12   7          3.68        -71.04        47.36 o                         
   4  12   7         13.59        -32.77        49.09 o                         
   5  12   7         65.50         52.02        50.48 o                         
   6  12   7          1.29        -20.85        49.15 o                         
   7  12   7        168.75        183.17        53.35 o                         
   8  12   7         16.08        -28.88        50.22 o                         
   9  12   7         12.01          4.34        58.65 o                         
  10  12   7          2.34        -19.72        64.74 o                         
  11  12   7         23.37        -10.27        66.18 o                         
  12  12   7          4.93         21.50        66.89 o                         
  13  12   7          0.23        -79.08        64.98 o                         
  14  12   7         37.26         50.17        72.63 o                         
  -3  13   7         48.74        144.54        84.57 o                         
  -2  13   7          0.79         86.53        71.43 o                         
  -1  13   7         53.09        165.09       103.57 o                         
   0  13   7          6.55         54.53        54.94 o                         
   1  13   7        161.20        177.78        79.32 o                         
   2  13   7        377.29        371.83        61.39 o
[truncated: 280,749 more chars]
