# Supplementary material for: Comparison of two MnIVMnIV-bis-μ-oxo complexes {[MnIV(N4(6-Me-DPEN))]2(μ-O)2}2+ and {[MnIV(N4(6-Me-DPPN))]2(μ-O)2}2+
Source: Acta Crystallogr E Crystallogr Commun. 2020 Jun 9;76(Pt 7):1042–6. doi: 10.1107/S2056989020004557 (PMC7336796; doi:10.1107/S2056989020004557)
Supplement: Supplementary file 3 [file e-76-01042-Complex2sup5.hkl]

data_Complex2                                                                   
_shelx_title ' michael092_0ma in P2(1)/n purple plate, structure Coggins'       
_shelx_refln_list_code          4                                               
_shelx_F_calc_maximum      267.18                                               
_exptl_crystal_F_000      1592.00                                               
_reflns_d_resolution_high  0.7446                                               
                                                                                
loop_                                                                           
 _space_group_symop_operation_xyz                                               
 'x, y, z'                                                                      
 '-x+1/2, y+1/2, -z+1/2'                                                        
 '-x, -y, -z'                                                                   
 'x-1/2, -y-1/2, z-1/2'                                                         
                                                                                
_cell_length_a    15.9472                                                       
_cell_length_b    13.8380                                                       
_cell_length_c    17.5219                                                       
_cell_angle_alpha  90.000                                                       
_cell_angle_beta   91.123                                                       
_cell_angle_gamma  90.000                                                       
                                                                                
_shelx_F_squared_multiplier     1.000                                           
                                                                                
loop_                                                                           
 _refln_index_h                                                                 
 _refln_index_k                                                                 
 _refln_index_l                                                                 
 _refln_F_squared_calc                                                          
 _refln_F_squared_meas                                                          
 _refln_F_squared_sigma                                                         
 _refln_observed_status                                                         
   2   0   0      19667.03      18818.04       132.02 o                         
   4   0   0      35803.63      32567.07       239.25 o                         
   6   0   0        215.95         67.98         7.83 o                         
   8   0   0       3827.71       3710.10        44.13 o                         
  10   0   0       2320.78       2340.01        51.39 o                         
  12   0   0       2612.36       2506.47        51.63 o                         
  14   0   0       1266.48       1177.95        47.05 o                         
  16   0   0       1646.55       1703.30        60.71 o                         
  18   0   0          5.57         -1.28        26.42 o                         
  20   0   0          1.49         35.11        40.32 o                         
   1   1   0       3278.81       2259.96        14.28 o                         
   2   1   0       1894.00       1132.10         9.03 o                         
   3   1   0      11001.75      11718.16        65.26 o                         
   4   1   0         55.15         18.19         3.91 o                         
   5   1   0        246.00        526.78         8.69 o                         
   6   1   0       7275.52       8222.63        50.05 o                         
   8   1   0         95.34        160.18         7.91 o                         
   9   1   0       3065.51       3067.26        30.92 o                         
  10   1   0       1378.75       1579.50        23.18 o                         
  11   1   0       5008.52       5220.36        49.06 o                         
  12   1   0         73.19         68.58        10.24 o                         
  13   1   0       2498.22       2451.30        37.21 o                         
  14   1   0        310.59        286.82        17.86 o                         
  15   1   0        389.80        380.28        22.31 o                         
  16   1   0        357.40        334.30        22.39 o                         
  17   1   0        126.80         86.47        19.11 o                         
  18   1   0        251.56        283.12        31.25 o                         
  19   1   0          2.18        -12.45        20.81 o                         
  20   1   0        207.73        168.05        34.43 o                         
  21   1   0        572.02        731.72        49.91 o                         
   0   2   0       9485.27      11271.18        92.55 o                         
   1   2   0       1340.22       1261.34        10.05 o                         
   2   2   0       2788.79       2642.57        17.86 o                         
   3   2   0        261.89        216.36         5.78 o                         
   4   2   0      30327.94      31283.47       178.72 o                         
   5   2   0       9346.25       9339.77        57.08 o                         
   6   2   0         60.57         80.48         6.21 o                         
   7   2   0        856.95       1170.63        17.01 o                         
   8   2   0       5737.12       5947.84        46.60 o                         
   9   2   0       1544.72       1654.76        21.89 o                         
  10   2   0        110.65         63.81         8.50 o                         
  11   2   0          6.74          0.91         7.72 o                         
  12   2   0        494.13        468.43        16.75 o                         
  13   2   0        142.60        116.58        13.36 o                         
  14   2   0         97.73         81.35        14.11 o                         
  15   2   0       1726.17       1629.13        40.08 o                         
  16   2   0         41.89         14.92        16.47 o                         
  17   2   0         63.65        103.60        19.22 o                         
  18   2   0       1000.40        978.21        39.55 o                         
  19   2   0        244.35        305.20        30.90 o                         
  20   2   0         45.80         49.34        26.42 o                         
  21   2   0         64.38         60.39        33.80 o                         
   1   3   0       4369.17       3908.18        26.83 o                         
   2   3   0      15640.99      17073.79       101.22 o                         
   3   3   0        277.80        353.16         7.61 o                         
   4   3   0       1058.10        970.40        12.22 o                         
   5   3   0        329.82        385.62         8.95 o                         
   6   3   0       2242.82       1942.73        21.21 o                         
   7   3   0       1618.56       1723.96        20.65 o                         
   8   3   0       4125.19       4513.43        39.69 o                         
   9   3   0          2.39          0.40         6.93 o                         
  10   3   0       2321.57       2536.49        31.03 o                         
  11   3   0       1105.29       1236.12        23.95 o                         
  12   3   0         90.04        103.05        11.28 o                         
  13   3   0         42.51         29.89        11.51 o                         
  14   3   0         92.83         84.89        14.07 o                         
  15   3   0       1145.11       1078.95        33.94 o                         
  16   3   0        936.30        861.42        32.77 o                         
  17   3   0        566.42        592.44        36.43 o                         
  18   3   0        376.60        430.13        31.19 o                         
  19   3   0         20.70         19.19        22.88 o                         
  20   3   0        562.99        731.63        44.97 o                         
  21   3   0         12.24        -23.29        42.68 o                         
   0   4   0      14816.10      14390.62       124.74 o                         
   1   4   0      34251.73      35940.80       211.92 o                         
   2   4   0       6819.55       6893.61        44.73 o                         
   3   4   0       2821.91       2881.51        22.80 o                         
   4   4   0       4264.88       3934.75        30.55 o                         
   5   4   0        696.31        579.11        11.47 o                         
   6   4   0       2211.88       2230.48        23.83 o                         
   7   4   0        545.14        482.56        12.86 o                         
   8   4   0        205.24        287.72        11.25 o                         
   9   4   0        753.16        801.45        17.20 o                         
  10   4   0       1409.45       1428.90        25.54 o                         
  11   4   0         75.06         60.94        10.32 o                         
  12   4   0       1375.76       1300.90        28.70 o                         
  13   4   0        244.54        259.88        16.84 o                         
  14   4   0         43.64         49.50        13.64 o                         
  15   4   0       1131.95       1113.79        35.41 o                         
  16   4   0          4.00         -0.39        17.75 o                         
  17   4   0        346.24        396.34        28.02 o                         
  18   4   0        472.96        523.77        33.35 o                         
  19   4   0        336.38        359.00        32.33 o                         
  20   4   0        138.11        147.23        33.03 o                         
   1   5   0       2717.62       2527.36        22.93 o                         
   2   5   0        463.93        241.49         7.29 o                         
   3   5   0        559.12        715.85        11.57 o                         
   4   5   0       1625.28       1953.30        19.82 o                         
   5   5   0       2903.14       3311.06        32.27 o                         
   6   5   0       5420.73       6239.97        51.92 o                         
   7   5   0       2249.43       2232.56        25.99 o                         
   8   5   0       1716.45       1806.97        24.74 o                         
   9   5   0       1225.63       1287.17        22.13 o                         
  10   5   0        794.78        827.86        19.85 o                         
  11   5   0       1786.23       1929.75        32.64 o                         
  12   5   0         55.29         44.31        11.97 o                         
  13   5   0          6.15         13.54        13.67 o                         
  14   5   0         66.33         71.43        15.56 o                         
  15   5   0        983.82        878.12        33.14 o                         
  16   5   0         18.82         -0.74        17.52 o                         
  17   5   0        210.25        216.33        24.18 o                         
  18   5   0        177.08        202.99        25.46 o                         
  19   5   0        501.31        524.38        39.42 o                         
  20   5   0        708.38        671.09        47.78 o                         
   0   6   0       2447.89       2251.24        32.39 o                         
   1   6   0        342.20        279.55         9.34 o                         
   2   6   0        707.04        631.02        12.55 o                         
   3   6   0       3941.22       4950.55        41.49 o                         
   4   6   0       1568.76       1780.36        21.18 o                         
   5   6   0        166.24        192.34         9.19 o                         
   6   6   0         91.50         94.73         9.29 o                         
   7   6   0          5.99         15.82         7.32 o                         
   8   6   0         23.83          7.03         8.04 o                         
   9   6   0          2.21          2.97         8.47 o                         
  10   6   0       3201.24       3059.78        36.04 o                         
  11   6   0         70.97         92.64        11.42 o                         
  12   6   0       4956.52       4773.07        61.12 o                         
  13   6   0       1047.57       1114.12        34.50 o                         
  14   6   0       2530.95       2366.17        46.26 o                         
  15   6   0         19.38          5.60        17.20 o                         
  16   6   0        106.34         62.17        19.66 o                         
  17   6   0         17.80          3.86        19.19 o                         
  18   6   0        579.58        532.42        36.28 o                         
  19   6   0        278.70        152.59        36.21 o                         
  20   6   0         69.84         96.08        32.30 o                         
   1   7   0       1672.86       1484.06        20.12 o                         
   2   7   0        897.04        973.70        18.68 o                         
   3   7   0       2691.82       2734.33        27.67 o                         
   4   7   0       6303.61       6673.17        55.54 o                         
   5   7   0       2277.73       2501.59        28.07 o                         
   6   7   0       1543.63       1541.36        25.89 o                         
   7   7   0       1048.99       1014.77        21.46 o                         
   8   7   0       2406.59       2398.76        35.04 o                         
   9   7   0       2801.61       2932.75        35.58 o                         
  10   7   0       2619.12       2622.88        35.79 o                         
  11   7   0        330.13        341.99        17.18 o                         
  12   7   0         99.36         78.13        13.53 o                         
  13   7   0       1195.77       1158.74        36.05 o                         
  14   7   0         86.17         68.56        16.91 o                         
  15   7   0       1415.44       1371.49        40.88 o                         
  16   7   0         25.04         16.51        19.09 o                         
  17   7   0          0.43        -23.18        19.18 o                         
  18   7   0        324.54        364.88        33.31 o                         
  19   7   0        167.24        156.71        40.97 o                         
   0   8   0       3278.54       3257.34        49.63 o                         
   1   8   0        196.64        199.76        10.04 o                         
   2   8   0       1682.68       1703.57        27.48 o                         
   3   8   0       1975.61       2102.33        25.39 o                         
   4   8   0        298.18        304.97        11.64 o                         
   5   8   0       4119.32       4085.40        39.86 o                         
   6   8   0        410.57        464.24        14.90 o                         
   7   8   0       5329.37       5225.79        51.92 o                         
   8   8   0        185.94        143.99        11.81 o                         
   9   8   0       2013.75       2040.03        40.69 o                         
  10   8   0        108.46        100.27        14.11 o                         
  11   8   0         12.19         17.89        12.13 o                         
  12   8   0        198.16        196.29        18.11 o                         
  13   8   0         12.35          0.93        15.46 o                         
  14   8   0        302.32        328.69        26.73 o                         
  15   8   0        126.85        153.68        22.84 o                         
  16   8   0        195.77        264.76        26.60 o                         
  17   8   0        120.26        105.16        25.53 o                         
  18   8   0        110.52        142.72        27.93 o                         
  19   8   0        263.51        207.81        31.90 o                         
   1   9   0        272.37        325.54        12.31 o                         
   2   9   0         67.92         21.03         8.14 o                         
   3   9   0         36.92         17.46         8.06 o                         
   4   9   0       5041.07       5141.74        47.75 o                         
   5   9   0       2911.51       3112.82        35.67 o                         
   6   9   0        740.63        719.97        17.63 o                         
   7   9   0          0.91         19.44         9.47 o                         
   8   9   0       3271.90       3359.11        45.29 o                         
   9   9   0         74.93         87.42        13.56 o                         
  10   9   0       1276.57       1254.12        31.02 o                         
  11   9   0          1.02         -8.66        13.64 o                         
  12   9   0         12.66         10.62        16.97 o                         
  13   9   0        203.33        149.15        21.84 o                         
  14   9   0        510.18        509.97        30.11 o                         
  15   9   0         17.46         -1.25        19.49 o                         
  16   9   0        843.08        886.59        45.10 o                         
  17   9   0          7.34         -4.21        24.85 o                         
  18   9   0        770.93        759.37        45.48 o                         
   0  10   0        108.70         57.22        13.09 o                         
   1  10   0        180.93        149.96        11.62 o                         
   2  10   0        480.63        472.12        15.50 o                         
   3  10   0       1134.51       1074.84        22.68 o                         
   4  10   0        644.43        733.19        20.92 o                         
   5  10   0       5560.47       5738.94        59.71 o                         
   6  10   0        585.48        459.01        18.22 o                         
   7  10   0        893.94        906.80        31.55 o                         
   8  10   0       1663.81       1651.05        34.59 o                         
   9  10   0          6.41          7.60        14.31 o                         
  10  10   0         65.76        110.61        17.09 o                         
  11  10   0        452.52        357.86        25.72 o                         
  12  10   0        203.58        235.25        23.91 o                         
  13  10   0        343.65        293.39        25.90 o                         
  14  10   0        176.56        115.80        22.72 o                         
  15  10   0        492.55        502.29        33.07 o                         
  16  10   0         75.00         35.37        24.61 o                         
  17  10   0        462.73        514.62        42.14 o                         
  18  10   0         14.38        -53.72        91.77 o                         
   1  11   0        204.55        211.53        13.03 o                         
   2  11   0       2313.45       2192.25        31.15 o                         
   3  11   0       3981.27       4193.22        53.19 o                         
   4  11   0         85.91        129.77        14.22 o                         
   5  11   0       1666.14       1725.40        34.54 o                         
   6  11   0        232.19        307.40        20.99 o                         
   7  11   0        409.31        407.19        23.36 o                         
   8  11   0       1562.78       1515.14        42.42 o                         
   9  11   0        273.66        359.45        24.02 o                         
  10  11   0        111.38         67.23        18.78 o                         
  11  11   0       1121.50       1166.29        39.93 o                         
  12  11   0         54.86         66.08        21.82 o                         
  13  11   0        123.36         47.07        23.86 o                         
  14  11   0        119.05        115.84        23.98 o                         
  15  11   0        146.00        150.79        28.25 o                         
  16  11   0         38.24         -7.63        26.05 o                         
  17  11   0          2.09        -31.91        28.85 o                         
   0  12   0        954.38       1074.06        36.30 o                         
   1  12   0        959.90       1114.60        27.38 o                         
   2  12   0        926.98        972.88        26.84 o                         
   3  12   0        405.35        580.08        22.67 o                         
   4  12   0        131.01        138.08        15.81 o                         
   5  12   0        197.06        265.21        22.94 o                         
   6  12   0         38.04         -3.31        15.63 o                         
   7  12   0        117.96         72.93        18.14 o                         
   8  12   0        191.94        188.26        21.72 o                         
   9  12   0        237.45        234.49        23.11 o                         
  10  12   0        893.09        884.61        56.09 o                         
  11  12   0        122.16         96.13        20.90 o                         
  12  12   0        759.27        725.24        38.65 o                         
  13  12   0        360.58        351.32        32.78 o                         
  14  12   0        255.82        298.45        32.35 o                         
  15  12   0         56.10         58.77        28.23 o                         
  16  12   0         35.35         53.34        30.32 o                         
   1  13   0       1447.15       1584.13        39.22 o                         
   2  13   0          0.58        -11.89        13.59 o                         
   3  13   0        768.24        772.99        30.17 o                         
   4  13   0        104.25        140.43        19.91 o                         
   5  13   0         80.41         93.30        19.39 o                         
   6  13   0         76.00         15.49        18.33 o                         
   7  13   0        101.94         75.09        19.61 o                         
   8  13   0          3.51         10.27        18.30 o                         
   9  13   0         20.80          8.18        17.86 o                         
  10  13   0         19.38         33.15        20.22 o                         
  11  13   0        315.13        290.12        30.06 o                         
  12  13   0        500.86        475.67        35.64 o                         
  13  13   0        321.02        343.63        33.88 o                         
  14  13   0         42.04         52.14        26.47 o                         
  15  13   0        380.45        478.21        45.36 o                         
   0  14   0        102.85         77.29        25.08 o                         
   1  14   0         81.73         19.93        16.36 o                         
   2  14   0         22.50          3.61        17.49 o                         
   3  14   0         48.67         36.88        18.78 o                         
   4  14   0          1.57        -26.05        17.37 o                         
   5  14   0        436.13        474.29        30.07 o                         
   6  14   0         11.42          6.34        19.23 o                         
   7  14   0        364.84        340.34        27.72 o                         
   8  14   0          4.96        -16.15        21.52 o                         
   9  14   0        308.16        314.01        30.75 o                         
  10  14   0        524.04        458.35        35.94 o                         
  11  14   0        199.90        220.89        31.91 o                         
  12  14   0        918.32        769.33        45.87 o                         
  13  14   0         71.52         41.81        30.71 o                         
  14  14   0        135.74        166.93        76.01 o                         
   1  15   0         50.12         15.70        18.82 o                         
   2  15   0        477.56        593.27        32.54 o                         
   3  15   0        171.14        123.68        22.56 o                         
   4  15   0        535.94        592.99        33.32 o                         
   5  15   0         84.02         45.16        21.43 o                         
   6  15   0        854.08        907.96        42.39 o                         
   7  15   0          0.07          5.05        25.92 o                         
   8  15   0        253.95        273.68        31.86 o                         
   9  15   0         63.04         85.15        26.66 o                         
  10  15   0         11.54        -26.25        26.74 o                         
  11  15   0          9.06         -1.60        28.46 o                         
  12  15   0         61.49         58.65        32.13 o                         
   0  16   0        632.84        593.71        53.39 o                         
   1  16   0        120.75         98.54        25.34 o                         
   2  16   0         63.34         18.70        22.67 o                         
   3  16   0         96.40        120.37        26.50 o                         
   4  16   0        128.06        129.65        25.94 o                         
   5  16   0       1997.63       2115.53        62.02 o                         
   6  16   0        400.99        409.61        35.50 o                         
   7  16   0        643.00        684.26        42.37 o                         
   8  16   0          2.02        -17.70        24.45 o                         
   9  16   0        854.79        807.04        49.65 o                         
  10  16   0       1531.82       1505.52        69.01 o                         
   1  17   0        523.23        483.16        36.96 o                         
   2  17   0        577.05        645.87        51.75 o                         
   3  17   0         53.60         39.90        26.87 o                         
   4  17   0        531.27        600.11        42.78 o                         
   5  17   0         26.23         36.20        29.21 o                         
   6  17   0         51.00         29.10        29.36 o                         
   7  17   0         51.64         32.68        29.62 o                         
   8  17   0         12.38          0.36        28.25 o                         
   0  18   0       1031.81        854.17        81.31 o                         
   1  18   0          7.45        -39.66        26.44 o                         
   2  18   0        274.20        282.19        36.03 o                         
   3  18   0         52.97         46.08        31.20 o                         
   4  18   0          0.92         34.15        29.94 o                         
   5  18   0        156.75        109.68       117.14 o                         
 -21   0   1        111.99        119.70        46.45 o                         
 -19   0   1          2.48         20.76        29.97 o                         
 -17   0   1       2057.63       1832.26        64.64 o                         
 -15   0   1        468.73        483.44        33.97 o                         
 -13   0   1       2878.49       2882.70        59.50 o                         
 -11   0   1       5179.30       5365.61        65.53 o                         
  -9   0   1       1492.24       1375.17        29.34 o                         
  -7   0   1       6003.41       7663.28        76.74 o                         
  -5   0   1       5220.31       4187.98        41.70 o                         
  -3   0   1        151.89          7.64         4.54 o                         
  -1   0   1      42818.88      53639.32       343.83 o                         
   1   0   1      21910.83      24886.34       205.94 o                         
   3   0   1       5866.89       8438.27        67.27 o                         
   5   0   1      25273.14      22143.25       175.91 o                         
   7   0   1       2725.37       2847.86        35.60 o                         
   9   0   1       6719.05       6154.81        73.31 o                         
  11   0   1       7499.60       7717.83        99.09 o                         
  13   0   1       2229.51       2497.02        60.28 o                         
  15   0   1       1687.72       1640.05        57.60 o                         
  17   0   1        910.42        771.20        47.10 o                         
  19   0   1        120.36         65.95        36.22 o                         
  21   0   1         62.28         57.22        45.94 o                         
 -21   1   1        236.68        281.92        46.89 o                         
 -20   1   1         25.96         69.18        26.29 o                         
 -19   1   1        165.24        132.61        25.68 o                         
 -18   1   1          0.37        -24.12        17.90 o                         
 -17   1   1        473.00        448.21        26.51 o                         
 -16   1   1       1735.09       1727.10        42.85 o                         
 -15   1   1        502.49        537.65        24.94 o                         
 -14   1   1       1606.20       1838.11        37.60 o                         
 -13   1   1        165.55        148.30        14.53 o                         
 -12   1   1       1824.35       1953.05        29.30 o                         
 -11   1   1        258.31        302.85        11.74 o                         
 -10   1   1       1058.55       1159.03        18.77 o                         
  -9   1   1        233.08        157.45         8.47 o                         
  -8   1   1       2156.36       2595.18        24.19 o                         
  -7   1   1         80.83        229.42         8.12 o                         
  -6   1   1      13711.58      13239.08        77.12 o                         
  -5   1   1        670.78        798.28        10.38 o                         
  -4   1   1        373.63        381.88         6.81 o                         
  -3   1   1         34.42         -4.47         3.42 o                         
  -1   1   1        794.49        959.79         9.58 o                         
   0   1   1      19019.23      22210.40       134.95 o                         
   1   1   1         73.33        193.02         3.79 o                         
   2   1   1       9591.11       9934.32        59.96 o                         
   3   1   1       8610.58       9602.97        55.21 o                         
   4   1   1      22882.25      21700.69       127.77 o                         
   5   1   1      10900.39       9996.75        59.05 o                         
   6   1   1       8768.92       8063.58        50.10 o                         
   7   1   1       7771.12       7667.57        53.72 o                         
   8   1   1       2934.26       3264.09        28.92 o                         
   9   1   1       1182.30       1328.90        21.27 o                         
  10   1   1       2136.27       2025.41        24.74 o                         
  11   1   1        770.22        800.36        21.60 o                         
  12   1   1       2928.35       3057.04        37.35 o                         
  13   1   1        133.27        166.17        16.55 o                         
  14   1   1       1557.86       1352.95        35.41 o                         
  15   1   1        347.79        395.74        22.69 o                         
  16   1   1          6.39         11.28        15.98 o                         
  17   1   1          5.00         21.27        17.31 o                         
  18   1   1          1.56         28.80        19.63 o                         
  19   1   1         45.88         36.01        23.39 o                         
  20   1   1        241.28        181.51        34.94 o                         
  21   1   1        451.83        423.90        46.42 o                         
 -21   2   1        193.24        182.08        49.16 o                         
 -20   2   1        129.75         61.80        26.86 o                         
 -19   2   1         22.16        -15.98        20.38 o                         
 -18   2   1        760.77        786.36        35.22 o                         
 -17   2   1          0.73          3.20        16.92 o                         
 -16   2   1        399.38        438.89        24.23 o                         
 -15   2   1        696.63        738.50        28.92 o                         
 -14   2   1        467.35        463.73        21.63 o                         
 -13   2   1       1326.01       1369.22        30.86 o                         
 -12   2   1        149.04        183.13        12.85 o                         
 -11   2   1        437.28        444.54        15.39 o                         
 -10   2   1        389.83        314.95        11.65 o                         
  -9   2   1       4081.98       4346.28        39.10 o                         
  -8   2   1      11980.71      11566.12        77.46 o                         
  -7   2   1        183.70        142.61         7.26 o                         
  -6   2   1      19016.69      19469.75       116.46 o                         
  -5   2   1       1547.66       1706.52        15.29 o                         
  -4   2   1       2096.54       2312.21        17.21 o                         
  -3   2   1        718.96        758.48         8.73 o                         
  -2   2   1       6645.76       6651.66        40.30 o                         
  -1   2   1          2.43         -2.86         1.90 o                         
   0   2   1      14030.76      14605.84        82.96 o                         
   1   2   1       1071.95       1190.52        10.38 o                         
   2   2   1      13317.63      13632.40        82.72 o                         
   3   2   1        203.61        177.88         6.57 o                         
   4   2   1       6373.11       6212.88        44.11 o                         
   5   2   1       4390.96       5127.85        34.69 o                         
   7   2   1       3879.60       4449.89        36.02 o                         
   8   2   1         32.43          1.38         6.27 o                         
   9   2   1        117.35        103.43         8.33 o                         
  10   2   1       3749.31       4091.24        37.87 o                         
  11   2   1        432.24        405.30        13.68 o                         
  12   2   1        295.68        293.74        12.75 o                         
  13   2   1        744.55        762.72        22.00 o                         
  14   2   1       1908.09       1869.55        41.38 o                         
  15   2   1          5.17        -21.26        14.17 o                         
  16   2   1         41.01         44.02        17.06 o                         
  17   2   1       1245.40       1116.91        39.14 o                         
  18   2   1          3.03        -27.61        18.41 o                         
  19   2   1        748.50        698.04        39.93 o                         
  20   2   1        328.01        267.40        34.91 o                         
  21   2   1        125.93        105.49        36.65 o                         
 -21   3   1        658.47        494.54        57.09 o                         
 -20   3   1         75.33         28.09        27.32 o                         
 -19   3   1          8.33         31.65        23.75 o                         
 -18   3   1        574.27        585.66        43.55 o                         
 -17   3   1        905.74        957.52        36.38 o                         
 -16   3   1        376.32        366.15        23.98 o                         
 -15   3   1       1575.03       1603.62        38.97 o                         
 -14   3   1        208.87        194.83        16.31 o                         
 -13   3   1        840.83        850.14        24.62 o                         
 -12   3   1        702.43        689.38        19.66 o                         
 -11   3   1         15.18         23.12         8.50 o                         
 -10   3   1        442.04        461.88        14.61 o                         
  -9   3   1        967.68        865.41        18.81 o                         
  -8   3   1        441.28        551.32        13.26 o                         
  -7   3   1       5274.54       4990.20        40.36 o                         
  -6   3   1       7913.18       8217.90        57.51 o                         
  -5   3   1       2750.84       2369.60        20.01 o                         
  -4   3   1       2463.70       2578.48        19.98 o                         
  -3   3   1        228.25        476.17         7.67 o                         
  -2   3   1      14714.38      15111.55        90.45 o                         
  -1   3   1        795.76        678.37         8.43 o                         
   0   3   1        344.60        260.91         5.75 o                         
   2   3   1       6805.48       7153.85        48.90 o                         
   3   3   1       6011.17       5589.04        39.04 o                         
   4   3   1        147.36        144.38         6.77 o                         
   5   3   1         38.86         27.66         5.06 o                         
   6   3   1         37.78         52.99         6.14 o                         
   7   3   1       7819.70       7708.36        58.20 o                         
   8   3   1         49.19         79.88         7.43 o                         
   9   3   1       2035.25       1786.60        23.86 o                         
  10   3   1        450.83        421.53        13.93 o                         
  11   3   1        335.31        330.75        12.43 o                         
  12   3   1       1103.26       1147.35        23.35 o                         
  13   3   1        661.33        730.27        22.51 o                         
  14   3   1        371.29        384.95        21.82 o                         
  15   3   1        903.36        984.11        32.41 o                         
  16   3   1        200.48        202.24        22.54 o                         
  17   3   1        557.46        528.82        30.51 o                         
  18   3   1        142.39        140.06        25.05 o                         
  19   3   1       1272.66       1178.84        49.20 o                         
  20   3   1          1.63          7.37        25.85 o                         
 -20   4   1        357.88        350.15        38.07 o                         
 -19   4   1          6.49          8.07        23.83 o                         
 -18   4   1        773.70        803.42        38.78 o                         
 -17   4   1         91.76         98.63        21.33 o                         
 -16   4   1       1221.49       1209.28        41.06 o                         
 -15   4   1         46.36         11.73        15.65 o                         
 -14   4   1          5.29         -1.73        12.89 o                         
 -13   4   1       2853.50       2712.53        40.62 o                         
 -12   4   1       1412.12       1417.12        28.81 o                         
 -11   4   1        959.51        896.91        22.45 o                         
 -10   4   1       1152.44       1118.30        21.98 o                         
  -9   4   1        390.19        388.80        13.61 o                         
  -8   4   1        593.11        413.41        12.68 o                         
  -7   4   1        395.72        496.99        12.86 o                         
  -6   4   1       7830.89       7766.81        57.28 o                         
  -5   4   1       2441.33       2426.74        22.11 o                         
  -4   4   1        530.75        485.25         9.18 o                         
  -3   4   1       8012.75       8385.40        55.42 o                         
  -2   4   1      45779.11      46835.53       275.48 o                         
  -1   4   1       5673.60       5059.16        33.52 o                         
   0   4   1        736.21        736.17         9.88 o                         
   1   4   1      11947.09      12693.85        82.99 o                         
   2   4   1       8422.71       8528.06        58.50 o                         
   3   4   1        196.29        254.58         7.66 o                         
   4   4   1         34.74         33.39         5.72 o                         
   5   4   1        484.98        517.14        11.28 o                         
   6   4   1       3082.68       2907.42        28.74 o                         
   7   4   1       1834.18       2127.24        24.94 o                         
   8   4   1        701.39        634.46        14.77 o                         
   9   4   1         37.31         63.56         8.42 o                         
  10   4   1         83.65         87.86        10.17 o                         
  11   4   1         10.18         12.51         9.19 o                         
  12   4   1        862.90        874.27        23.17 o                         
  13   4   1        396.91        433.46        18.96 o                         
  14   4   1        240.23        211.79        18.21 o                         
  15   4   1         15.57         -0.69        16.16 o                         
  16   4   1         97.93        123.85        19.83 o                         
  17   4   1          7.81        -11.04        18.38 o                         
  18   4   1        108.33         65.89        22.88 o                         
  19   4   1        391.34        402.41        34.37 o                         
  20   4   1         56.12         30.97        27.28 o                         
 -20   5   1        194.46        156.99        32.96 o                         
 -19   5   1         17.26         26.86        26.21 o                         
 -18   5   1        204.61        174.69        26.55 o                         
 -17   5   1        493.11        487.27        29.76 o                         
 -16   5   1         12.71         -4.38        17.44 o                         
 -15   5   1       1415.84       1378.16        42.07 o                         
 -14   5   1       1348.72       1464.16        42.41 o                         
 -13   5   1         41.95         70.99        14.35 o                         
 -12   5   1       1179.54       1141.17        32.73 o                         
 -11   5   1         34.38         34.47        10.46 o                         
 -10   5   1        428.32        464.12        15.77 o                         
  -9   5   1         99.47         65.88         8.83 o                         
  -8   5   1         12.63         12.11         7.20 o                         
  -7   5   1       5239.22       5181.24        43.26 o                         
  -6   5   1        631.14        757.71        14.32 o                         
  -5   5   1        569.17        565.90        12.00 o                         
  -4   5   1       2602.07       2517.14        23.68 o                         
  -3   5   1         38.94         15.34         5.22 o                         
  -2   5   1       5129.11       4950.94        34.70 o                         
  -1   5   1          0.21          2.33         4.92 o                         
   0   5   1       4142.65       4770.38        34.91 o                         
   1   5   1        650.56        551.60        10.25 o                         
   2   5   1       7550.78       7850.88        56.70 o                         
   3   5   1        854.40        776.92        12.95 o                         
   4   5   1       3288.06       3817.89        34.04 o                         
   5   5   1       1252.48       1096.26        16.88 o                         
   6   5   1       1173.56       1462.29        19.59 o                         
   7   5   1       6378.05       6406.09        58.21 o                         
   8   5   1          1.99         13.48         7.85 o                         
   9   5   1        248.37        253.43        12.47 o                         
  10   5   1       1242.41       1194.95        23.42 o                         
  11   5   1         36.16         36.86        10.23 o                         
  12   5   1        425.94        534.11        19.68 o                         
  13   5   1        485.88        456.26        21.62 o                         
  14   5   1        691.51        674.71        27.78 o                         
  15   5   1        885.50        879.39        33.75 o                         
  16   5   1         27.26          3.83        18.01 o                         
  17   5   1       1498.15       1465.69        47.33 o                         
  18   5   1          6.03         10.39        20.38 o                         
  19   5   1        495.35        477.05        36.17 o                         
  20   5   1         10.31         -2.29        28.78 o                         
 -20   6   1          0.02        -31.42        28.32 o                         
 -19   6   1        207.46        181.93        31.38 o                         
 -18   6   1         10.09         24.26        23.11 o                         
 -17   6   1        145.46        139.67        23.95 o                         
 -16   6   1         21.62         14.30        19.12 o                         
 -15   6   1        854.66        814.88        33.33 o                         
 -14   6   1        141.70         74.05        17.91 o                         
 -13   6   1        689.27        608.38        25.47 o                         
 -12   6   1       1830.25       1693.53        33.61 o                         
 -11   6   1        572.87        570.77        18.20 o                         
 -10   6   1         19.41         -8.66         8.77 o                         
  -9   6   1       3023.47       2893.42        32.91 o                         
  -8   6   1         35.07         66.95         9.30 o                         
  -7   6   1         97.42        120.87         8.54 o                         
  -6   6   1        609.37        726.84        15.06 o                         
  -5   6   1       2062.56       1798.52        21.57 o                         
  -4   6   1       1535.11       1470.01        18.38 o                         
  -3   6   1        593.68        865.11        13.34 o                         
  -2   6   1        281.66        417.43         9.64 o                         
  -1   6   1      11618.42      12058.67        84.74 o                         
   0   6   1         29.89         19.63         4.79 o                         
   1   6   1       1459.51       1360.19        17.72 o                         
   2   6   1         11.49         38.69         6.67 o                         
   3   6   1         64.90         25.95         7.02 o                         
   4   6   1       2505.42       2689.47        28.21 o                         
   5   6   1        706.15        709.25        15.96 o                         
   6   6   1       2434.16       2671.69        30.60 o                         
   7   6   1        390.68        410.03        13.24 o                         
   8   6   1       1050.73       1042.42        21.83 o                         
   9   6   1       1426.37       1402.57        25.59 o                         
  10   6   1         37.94         45.16         9.82 o                         
  11   6   1       2213.45       2308.10        33.16 o                         
  12   6   1          0.83         13.98        11.85 o                         
  13   6   1       1087.84       1144.21        33.95 o                         
  14   6   1        254.66        263.27        24.13 o                         
  15   6   1         44.60         51.74        18.49 o                         
  16   6   1        188.76        152.80        22.22 o                         
  17   6   1        288.70        239.30        25.71 o                         
  18   6   1         93.06         96.84        23.76 o                         
  19   6   1          8.25        -10.11        26.55 o                         
  20   6   1         35.18         14.55        34.76 o                         
 -19   7   1        189.54        170.43        30.00 o                         
 -18   7   1          1.57         18.54        24.03 o                         
 -17   7   1         16.19         17.77        21.04 o                         
 -16   7   1        429.05        402.54        29.78 o                         
 -15   7   1        163.83        163.85        22.53 o                         
 -14   7   1        137.77        143.27        20.78 o                         
 -13   7   1        738.07        694.58        28.03 o                         
 -12   7   1        485.40        610.38        22.46 o                         
 -11   7   1          1.12         -0.89        10.53 o                         
 -10   7   1       3741.52       3780.03        44.93 o                         
  -9   7   1       4258.22       4216.56        44.83 o                         
  -8   7   1        215.20        204.50        11.10 o                         
  -7   7   1        691.85        546.15        14.28 o                         
  -6   7   1       1147.66       1238.08        19.31 o                         
  -5   7   1       4398.94       4675.21        43.35 o                         
  -4   7   1        104.35         64.78         7.10 o                         
  -3   7   1      10626.32      11183.26        80.89 o                         
  -2   7   1       1350.22       1168.60        17.09 o                         
  -1   7   1         36.33         49.94         7.04 o                         
   0   7   1          6.36         10.06         6.30 o                         
   1   7   1       1184.79       1109.36        17.02 o                         
   2   7   1       8352.90       8496.49        70.34 o                         
   3   7   1        213.38        110.85         8.42 o                         
   4   7   1       1232.21       1141.55        20.35 o                         
   5   7   1        210.76        161.83         9.62 o                         
   6   7   1          1.26        -10.97         7.31 o                         
   7   7   1       1240.30       1335.13        23.58 o                         
   8   7   1       1350.46       1357.05        25.03 o                         
   9   7   1        453.81        438.98        16.27 o                         
  10   7   1       1465.71       1532.29        29.31 o                         
  11   7   1       1010.85       1042.64        30.18 o                         
  12   7   1       1643.12       1591.39        35.18 o                         
  13   7   1        163.10        170.81        17.49 o                         
  14   7   1       1062.49       1004.61        33.88 o                         
  15   7   1        107.34        113.19        20.36 o                         
  16   7   1          2.42          6.65        17.68 o                         
  17   7   1       1377.42       1384.66        48.08 o                         
  18   7   1        107.63         54.05        25.04 o                         
  19   7   1        428.10        527.33        47.11 o                         
 -19   8   1        174.89        143.73        33.34 o                         
 -18   8   1        477.50        511.98        37.58 o                         
 -17   8   1         74.22         48.30        28.03 o                         
 -16   8   1        405.62        421.33        30.89 o                         
 -15   8   1          4.58         -3.93        18.54 o                         
 -14   8   1        785.96        643.07        32.85 o                         
 -13   8   1       1094.97       1114.57        40.06 o                         
 -12   8   1       1204.32       1169.44        36.35 o                         
 -11   8   1        260.27        290.61        16.97 o                         
 -10   8   1       1487.22       1419.86        29.92 o                         
  -9   8   1        462.35        457.34        19.16 o                         
  -8   8   1       2343.74       2267.44        32.85 o                         
  -7   8   1        536.31        585.09        17.56 o                         
  -6   8   1       3289.92       3154.08        36.08 o                         
  -5   8   1       1232.58       1206.45        21.60 o                         
  -4   8   1       5504.14       5375.84        46.64 o                         
  -3   8   1         19.72          6.72         6.75 o                         
  -2   8   1        323.22        432.73        12.53 o                         
  -1   8   1       7815.82       8212.51        66.11 o                         
   0   8   1       1325.69       1353.22        20.67 o                         
   1   8   1       1248.75       1173.69        18.59 o                         
   2   8   1         16.73         39.18         8.48 o                         
   3   8   1        520.31        520.80        15.87 o                         
   4   8   1      13341.63      13412.55       109.78 o                         
   5   8   1        514.54        513.76        15.92 o                         
   6   8   1       5901.40       5838.89        54.50 o                         
   7   8   1        132.57        113.44        11.52 o                         
   8   8   1       1333.58       1339.56        26.74 o                         
   9   8   1        115.03        109.17        13.39 o                         
  10   8   1        206.84        189.38        15.97 o                         
  11   8   1        673.36        795.38        25.06 o                         
  12   8   1          2.12        -20.45        14.01 o                         
  13   8   1        749.08        746.76        30.34 o                         
  14   8   1        136.72        103.99        19.32 o                         
  15   8   1        479.73        418.26        26.57 o                         
  16   8   1        645.73        738.84        36.12 o                         
  17   8   1        143.45        133.41        25.84 o                         
  18   8   1       1062.24       1269.51        52.89 o                         
  19   8   1        278.56        291.29        36.14 o                         
 -18   9   1        115.41        122.04        30.88 o                         
 -17   9   1        307.95        318.93        50.66 o                         
 -16   9   1          7.80          9.34        23.04 o                         
 -15   9   1         21.37         -7.84        19.03 o                         
 -14   9   1       1601.89       1683.20        53.54 o                         
 -13   9   1         16.15          8.36        18.03 o                         
 -12   9   1         52.19         15.92        16.71 o                         
 -11   9   1        322.92        328.03        22.85 o                         
 -10   9   1          9.68         10.89        13.86 o                         
  -9   9   1        201.75        213.02        22.77 o                         
  -8   9   1          1.01          5.35        11.16 o                         
  -7   9   1       1825.94       1762.42        34.74 o                         
  -6   9   1        532.25        581.59        16.83 o                         
  -5   9   1       3493.58       3301.34        36.44 o                         
  -4   9   1          0.77          7.43         8.24 o                         
  -3   9   1       5572.00       5492.78        51.98 o                         
  -2   9   1        409.02        416.94        13.05 o                         
  -1   9   1          7.11          1.82         7.72 o                         
   0   9   1         35.46         41.71         7.71 o                         
   1   9   1        844.41        958.08        18.56 o                         
   2   9   1       1601.59       1570.43        25.46 o                         
   3   9   1       1222.54       1216.19        25.53 o                         
   4   9   1        424.49        493.28        16.93 o                         
   5   9   1       5842.37       5578.67        55.07 o                         
   6   9   1          0.11          8.06         9.25 o                         
   7   9   1       8145.62       7789.06        75.36 o                         
   8   9   1        185.60        197.73        15.23 o                         
   9   9   1       2549.80       2571.23        40.63 o                         
  10   9   1        144.02        112.43        14.73 o                         
  11   9   1          6.15         -0.50        13.80 o                         
  12   9   1        278.86        234.05        20.93 o                         
  13   9   1         27.02         46.63        17.52 o                         
  14   9   1         13.38         52.89        19.61 o                         
  15   9   1         18.15         -2.34        19.72 o                         
  16   9   1         46.68         24.24        22.56 o                         
  17   9   1       1219.23       1250.31        54.09 o                         
  18   9   1          4.64         10.32        26.72 o                         
 -18  10   1        114.34        235.78       109.68 o                         
 -17  10   1         25.37         88.97        28.87 o                         
 -16  10   1        500.70        538.51        40.20 o                         
 -15  10   1        227.48        169.08        29.75 o                         
 -14  10   1         14.49         18.64        20.16 o                         
 -13  10   1        223.92        150.76        23.87 o                         
 -12  10   1        250.60        281.56        25.62 o                         
 -11  10   1        929.19        931.37        36.63 o                         
 -10  10   1          1.72         13.09        15.35 o                         
  -9  10   1        514.89        520.78        24.69 o                         
  -8  10   1        598.18        545.94        27.83 o                         
  -7  10   1         21.97          2.59        12.16 o                         
  -6  10   1       1310.90       1058.90        25.42 o                         
  -5  10   1        248.90        331.41        15.17 o                         
  -4  10   1        524.86        515.86        17.40 o                         
  -3  10   1        356.71        376.18        14.04 o                         
  -2  10   1        959.24        890.30        19.42 o                         
  -1  10   1         61.55         48.69         9.18 o                         
   0  10   1       1089.12       1183.11        23.30 o                         
   1  10   1       1872.82       1860.05        27.31 o                         
   2  10   1        600.53        619.93        19.61 o                         
   3  10   1       1551.85       1619.41        31.75 o                         
   4  10   1       1703.99       1700.72        30.40 o                         
   5  10   1        622.63        704.37        21.62 o                         
   6  10   1         79.44         85.30        12.48 o                         
   7  10   1        136.67        143.62        14.98 o                         
   8  10   1        961.52        979.47        30.05 o                         
   9  10   1         81.70        105.21        15.26 o                         
  10  10   1        898.10       1063.70        31.83 o                         
  11  10   1         66.74         21.11        14.91 o                         
  12  10   1        322.12        284.01        24.56 o                         
  13  10   1        255.68        238.18        24.89 o                         
  14  10   1        678.48        676.39        35.59 o                         
  15  10   1          0.41         -3.78        20.81 o                         
  16  10   1        132.23        174.64        29.63 o                         
  17  10   1         48.27         65.19        27.86 o                         
 -17  11   1         21.68         20.18        30.05 o                         
 -16  11   1        565.26        657.19        44.39 o                         
 -15  11   1        124.01         74.81        25.98 o                         
 -14  11   1         14.73        -15.71        22.14 o                         
 -13  11   1         14.02         -2.62        21.67 o                         
 -12  11   1        308.17        305.13        29.01 o                         
 -11  11   1        231.53        264.25        23.45 o                         
 -10  11   1        180.51        155.66        21.24 o                         
  -9  11   1       1546.77       1696.05        42.04 o                         
  -8  11   1          3.75        -11.65        14.40 o                         
  -7  11   1        298.29        300.23        25.02 o                         
  -6  11   1        173.70         89.20        16.33 o                         
  -5  11   1       2059.09       2318.66        41.27 o                         
  -4  11   1         44.90         10.05        11.34 o                         
  -3  11   1        730.47        655.28        21.65 o                         
  -2  11   1          3.56          0.57         9.53 o                         
  -1  11   1         59.53         58.41        10.59 o                         
   0  11   1       1297.94       1338.56        25.84 o                         
   1  11   1         42.34         61.95        10.38 o                         
   2  11   1       3599.43       3438.09        43.04 o                         
   3  11   1         15.07         34.04        11.83 o                         
   4  11   1         81.33        128.81        14.38 o                         
   5  11   1       1229.69       1192.67        30.15 o                         
   6  11   1       1227.35       1134.04        31.14 o                         
   7  11   1        773.57        858.80        27.09 o                         
   8  11   1        933.50        898.91        33.47 o                         
   9  11   1        131.65        148.53        19.06 o                         
  10  11   1         58.82         61.55        17.92 o                         
  11  11   1        276.81        218.24        22.92 o                         
  12  11   1        489.18        516.38        33.03 o                         
  13  11   1         15.54        -27.26        18.18 o                         
  14  11   1        431.11        514.43        32.93 o                         
  15  11   1        311.89        285.74        44.17 o                         
  16  11   1         65.27         77.25        26.53 o                         
  17  11   1        243.44        274.31        38.22 o                         
 -16  12   1         46.29         53.40        31.12 o                         
 -15  12   1        550.39        454.43        36.82 o                         
 -14  12   1         20.16          0.51        23.75 o                         
 -13  12   1       1518.67       1609.57        57.79 o                         
 -12  12   1        130.96        102.99        26.98 o                         
 -11  12   1        912.92       1003.12        43.34 o                         
 -10  12   1        143.07        115.88        21.07 o                         
  -9  12   1        631.67        630.48        31.55 o                         
  -8  12   1        195.57        202.42        20.65 o                         
  -7  12   1        388.80        363.31        24.49 o                         
  -6  12   1          1.70        -14.90        14.69 o                         
  -5  12   1          9.76         34.00        19.27 o                         
  -4  12   1         72.02        118.33        17.93 o                         
  -3  12   1       5245.42       5158.34        70.75 o                         
  -2  12   1        319.66        226.40        15.95 o                         
  -1  12   1       1126.76       1090.44        26.42 o                         
   0  12   1       1546.81       1693.50        32.96 o                         
   1  12   1        325.06        339.29        21.35 o                         
   2  12   1        216.67        134.26        14.40 o                         
   3  12   1       3507.78       3440.84        49.14 o                         
   4  12   1        368.32        366.58        20.47 o                         
   5  12   1       1398.01       1409.77        36.07 o                         
   6  12   1         16.03          8.13        14.67 o                         
   7  12   1         85.46         74.23        19.74 o                         
   8  12   1         15.22         -7.18        16.40 o                         
   9  12   1        684.25        825.64        42.86 o                         
  10  12   1         13.00         21.29        18.16 o                         
  11  12   1        166.48        150.28        23.53 o                         
  12  12   1          7.99         -3.29        21.07 o                         
  13  12   1        225.26        147.52        26.40 o                         
  14  12   1         56.69         51.25        24.28 o                         
  15  12   1        115.00        115.78        30.95 o                         
  16  12   1         48.41         50.74        31.71 o                         
 -15  13   1         28.82        -23.62        26.72 o                         
 -14  13   1          4.02        -12.75        24.29 o                         
 -13  13   1        220.16        188.50        29.34 o                         
 -12  13   1        455.96        427.02        36.56 o                         
 -11  13   1        174.59        139.69        26.68 o                         
 -10  13   1          9.09         12.63        22.27 o                         
  -9  13   1        215.06        196.06        25.44 o                         
  -8  13   1        608.98        633.12        36.78 o                         
  -7  13   1        249.05        199.95        23.34 o                         
  -6  13   1        517.01        457.57        28.83 o                         
  -5  13   1        345.91        338.28        24.06 o                         
  -4  13   1        290.69        333.19        26.40 o                         
  -3  13   1          0.99         -5.35        14.53 o                         
  -2  13   1        788.88        709.88        30.11 o                         
  -1  13   1        511.98        515.14        23.60 o                         
   0  13   1         13.22         23.05        14.52 o                         
   1  13   1        161.07        121.63        16.53 o                         
   2  13   1        501.37        522.57        22.89 o                         
   3  13   1        859.38        960.98        30.75 o                         
   4  13   1        268.67        340.25        21.44 o                         
   5  13   1        293.73        309.64        23.82 o                         
   6  13   1        327.60        294.39        24.34 o                         
   7  13   1         32.14         39.56        18.69 o                         
   8  13   1        737.17        830.19        46.14 o                         
   9  13   1         24.00         27.44        20.29 o                         
  10  13   1       1040.93       1258.29        43.32 o                         
  11  13   1         18.21          1.55        20.23 o                         
  12  13   1       1266.26       1176.28        55.19 o                         
  13  13   1        141.70        146.34        30.79 o                         
  14  13   1        128.73         55.78        28.04 o                         
  15  13   1         44.93         74.31        33.37 o                         
 -14  14   1        106.10         73.67        69.01 o                         
 -13  14   1        381.76        392.49        40.19 o                         
 -12  14   1         77.12         50.91        33.39 o                         
 -11  14   1        182.22        268.78        32.53 o                         
 -10  14   1        122.74         79.54        32.61 o                         
  -9  14   1          5.89         -0.60        20.55 o                         
  -8  14   1       1203.18       1257.32        50.94 o                         
  -7  14   1         77.16         55.76        22.87 o                         
  -6  14   1        132.68        164.41        24.62 o                         
  -5  14   1       1057.00        907.54        37.51 o                         
  -4  14   1        603.64        652.65        39.50 o                         
  -3  14   1         36.74         25.99        17.98 o                         
  -2  14   1         17.38         -3.32        17.61 o                         
  -1  14   1        952.35        897.45        36.25 o                         
   0  14   1         50.12         48.65        18.97 o                         
   1  14   1          3.14        -20.81        15.19 o                         
   2  14   1       1481.43       1453.25        40.69 o                         
   3  14   1        245.26        306.42        25.73 o                         
   4  14   1       1749.80       1850.47        51.44 o                         
   5  14   1        167.59        170.66        21.74 o                         
   6  14   1          7.67         17.14        19.48 o                         
   7  14   1        332.18        404.37        29.36 o                         
   8  14   1         55.75         49.67        21.78 o                         
   9  14   1        272.73        402.00        32.46 o                         
  10  14   1        127.54         79.67        26.13 o                         
  11  14   1          2.63        -17.42        26.14 o                         
  12  14   1        144.78        155.09        33.63 o                         
  13  14   1         54.79         44.28        30.24 o                         
  14  14   1        610.90        600.64       140.27 o                         
 -12  15   1        305.83        284.07        54.88 o                         
 -11  15   1         20.10         35.56        29.42 o                         
 -10  15   1         97.08         83.88        29.06 o                         
  -9  15   1        640.92        780.31        46.97 o                         
  -8  15   1          1.16        -14.07        23.08 o                         
  -7  15   1       1819.55       2072.80        75.19 o                         
  -6  15   1        250.34        265.88        30.86 o                         
  -5  15   1       1754.26       1631.96        54.63 o                         
  -4  15   1        249.84        214.22        29.15 o                         
  -3  15   1        775.58        736.38        35.97 o                         
  -2  15   1        157.32        127.12        22.81 o                         
  -1  15   1        163.83        120.28        21.83 o                         
   0  15   1          0.51         -4.49        18.35 o                         
   1  15   1          0.61        -12.14        19.56 o                         
   2  15   1          2.44         10.93        20.59 o                         
   3  15   1        736.88        735.58        35.50 o                         
   4  15   1        229.29        243.72        25.76 o                         
   5  15   1        370.78        407.65        30.05 o                         
   6  15   1          4.13          7.03        20.64 o                         
   7  15   1        615.13        741.14        38.08 o                         
   8  15   1          0.02          3.42        23.61 o                         
   9  15   1        306.52        301.76        33.46 o                         
  10  15   1        166.61         99.47        31.78 o                         
  11  15   1         94.04         61.20        31.11 o                         
  12  15   1         53.41         -4.03        35.09 o                         
 -10  16   1        188.10        193.75        34.66 o                         
  -9  16   1          0.39         16.53        27.54 o                         
  -8  16   1         17.61         22.35        25.74 o                         
  -7  16   1         21.66         37.57        26.42 o                         
  -6  16   1        980.16        801.87        44.61 o                         
  -5  16   1          1.49        -15.82        23.53 o                         
  -4  16   1       1673.23       1734.67        57.52 o                         
  -3  16   1          3.90          7.84        21.68 o                         
  -2  16   1          7.60        -24.15        19.86 o                         
  -1  16   1        657.40        689.37        39.18 o                         
   0  16   1          1.40         -7.44        21.51 o                         
   1  16   1        573.71        553.72        39.32 o                         
   2  16   1         64.28         14.18        22.63 o                         
   3  16   1        566.80        507.37        35.93 o                         
   4  16   1        466.40        506.72        46.37 o                         
   5  16   1        378.26        322.93        32.41 o                         
   6  16   1       1586.39       1609.43        56.18 o                         
   7  16   1        111.41        134.42        28.96 o                         
   8  16   1       1040.12       1079.39        51.26 o                         
   9  16   1        145.88        123.21        29.74 o                         
  10  16   1        187.74        297.61        43.60 o                         
  -8  17   1          0.89         40.55        30.62 o                         
  -7  17   1          3.69        -10.54        26.71 o                         
  -6  17   1        131.74         78.49        28.33 o                         
  -5  17   1        365.42        328.30        37.72 o                         
  -4  17   1        402.66        378.44        39.60 o                         
  -3  17   1        239.48        305.01        33.91 o                         
  -2  17   1         24.27         84.47        27.98 o                         
  -1  17   1          2.43          6.27        25.05 o                         
   0  17   1        488.24        637.17        39.99 o                         
   1  17   1         10.42        -20.09        23.97 o                         
   2  17   1        488.28        533.89        38.53 o                         
   3  17   1        365.24        406.69        35.89 o                         
   4  17   1          5.03          3.18        26.66 o                         
   5  17   1        147.33        193.68        34.82 o                         
   6  17   1         82.63         69.13        30.67 o                         
   7  17   1         32.82         29.96        29.64 o                         
   8  17   1        106.04         88.92        34.07 o                         
  -5  18   1        421.97        387.24       144.00 o                         
  -4  18   1         10.84         56.78        30.93 o                         
  -3  18   1        321.14        375.83        43.34 o                         
  -2  18   1          0.66          2.80        32.24 o                         
  -1  18   1        307.64        447.24        39.56 o                         
   0  18   1        113.48        120.83        31.37 o                         
   1  18   1        587.37        731.60        45.78 o                         
   2  18   1        100.50        107.40        30.74 o                         
   3  18   1         33.50          8.05        27.63 o                         
   4  18   1          0.00          9.23        37.10 o                         
   5  18   1        135.30        218.62       123.11 o                         
 -20   0   2        253.68        255.49        41.64 o                         
 -18   0   2        274.59        214.82        36.59 o                         
 -16   0   2        701.24        667.90        40.10 o                         
 -14   0   2       7111.71       6714.05       105.72 o                         
 -12   0   2       2839.51       2805.77        48.11 o                         
 -10   0   2       1520.47       1582.42        30.99 o                         
  -8   0   2       5921.49       5872.65        61.64 o                         
  -6   0   2       2341.13       3001.57        34.43 o                         
  -4   0   2      11902.31      11242.75        87.31 o                         
   0   0   2      12147.25       9640.51        64.73 o                         
   6   0   2         49.47          5.40         7.69 o                         
   8   0   2         61.74         85.36        10.24 o                         
  10   0   2       1811.98       1844.62        38.59 o                         
  12   0   2       2151.53       2189.54        50.83 o                         
  14   0   2       1604.67       1856.54        58.28 o                         
  16   0   2        242.25        244.77        31.83 o                         
  18   0   2         12.70         15.29        28.02 o                         
  20   0   2          5.89        -59.12        39.42 o                         
 -21   1   2         68.69         83.64        35.82 o                         
 -20   1   2         27.88          4.89        23.33 o                         
 -19   1   2          5.47          1.83        20.99 o                         
 -18   1   2        194.72        156.31        22.59 o                         
 -17   1   2          1.73        -23.08        15.39 o                         
 -16   1   2       1216.54       1157.73        35.43 o                         
 -15   1   2       1022.39        820.39        27.90 o                         
 -14   1   2        651.44        627.40        23.26 o                         
 -13   1   2         57.72         52.59        11.99 o                         
 -12   1   2        368.09        393.00        14.87 o                         
 -11   1   2       1372.81       1488.85        31.81 o                         
 -10   1   2        742.01        871.23        17.61 o                         
  -9   1   2       4500.94       4467.60        38.28 o                         
  -8   1   2        194.62        172.11         7.93 o                         
  -7   1   2        823.59        686.89        11.94 o                         
  -6   1   2        310.14        265.11         7.30 o                         
  -5   1   2      10237.80      10047.16        57.46 o                         
  -4   1   2      31031.45      30790.67       154.38 o                         
  -3   1   2      41821.86      40239.66       194.57 o                         
  -2   1   2       2415.31       2203.18        14.79 o                         
  -1   1   2      40059.95      38571.37       228.34 o                         
   0   1   2      13205.95      10957.65        65.60 o                         
   1   1   2      28812.95      31077.21       160.38 o                         
   2   1   2       6969.33       6085.15        37.12 o                         
   3   1   2       2780.02       2115.31        16.27 o                         
   4   1   2       1780.27       1546.07        14.26 o                         
   5   1   2       1730.46       1349.35        14.54 o                         
   6   1   2        541.05        682.34        11.04 o                         
   7   1   2       7410.76       7864.45        53.96 o                         
   8   1   2       1719.94       1812.75        21.26 o                         
   9   1   2       1116.51       1282.38        20.44 o                         
  10   1   2        488.34        428.94        14.15 o                         
  11   1   2       1686.66       1704.83        28.14 o                         
  12   1   2         48.95         38.04        10.84 o                         
  13   1   2       4626.62       4480.80        62.87 o                         
  14   1   2        810.17        769.39        27.56 o                         
  15   1   2       1473.60       1498.55        39.02 o                         
  16   1   2        302.44        318.26        22.92 o                         
  17   1   2         25.12         56.91        19.42 o                         
  18   1   2          2.61          4.35        19.88 o                         
  19   1   2          8.23         -9.20        23.32 o                         
  20   1   2        207.82        246.71        34.28 o                         
  21   1   2        571.82        733.68        65.81 o                         
 -21   2   2        492.64        582.48        60.18 o                         
 -20   2   2         24.99         -4.72        24.73 o                         
 -19   2   2        462.13        451.05        32.01 o                         
 -18   2   2        296.35        324.78        25.80 o                         
 -17   2   2        289.95        262.84        23.95 o                         
 -16   2   2        376.44        340.03        22.54 o                         
 -15   2   2        332.81        339.94        20.21 o                         
 -14   2   2        768.69        785.00        26.55 o                         
 -13   2   2          2.90         -9.87        10.96 o                         
 -12   2   2        947.08        974.13        21.07 o                         
 -11   2   2        629.30        801.03        21.80 o                         
 -10   2   2        129.53        226.62        10.38 o                         
  -9   2   2        692.42        805.07        15.80 o                         
  -8   2   2        391.71        353.92        10.59 o                         
  -7   2   2       2473.81       2485.69        23.21 o                         
  -6   2   2       1761.40       1802.58        17.39 o                         
  -5   2   2       4097.91       3870.71        26.49 o                         
  -4   2   2      18322.55      18075.52        98.90 o                         
  -3   2   2       4401.63       4705.81        29.77 o                         
  -2   2   2       9728.38      10720.50        72.68 o                         
  -1   2   2      10419.66      10458.16        72.20 o                         
   0   2   2      11950.17      13169.72        79.98 o                         
   1   2   2      71383.10      71002.75       387.90 o                         
   2   2   2      17698.16      18549.31       109.98 o                         
   3   2   2        858.32        938.88        12.32 o                         
   4   2   2       1297.25       1254.17        14.55 o                         
   5   2   2        953.74       1005.72        13.70 o                         
   6   2   2         76.54         21.61         5.93 o                         
   7   2   2       6625.29       7116.57        51.77 o                         
   8   2   2        145.30        230.22         9.20 o                         
   9   2   2       6450.49       6602.63        50.87 o                         
  10   2   2       1052.41       1173.87        22.28 o                         
  11   2   2         15.27         23.98         8.75 o                         
  12   2   2       1181.25       1277.95        25.54 o                         
  13   2   2        787.32        752.65        22.85 o                         
  14   2   2        271.00        328.84        20.68 o                         
  15   2   2         82.84        102.75        17.68 o                         
  16   2   2          0.81         11.91        16.15 o                         
  17   2   2        792.94        995.45        47.85 o                         
  18   2   2          4.26        -29.08        19.39 o                         
  19   2   2        689.14        734.34        44.54 o                         
  20   2   2         13.10         13.21        27.27 o                         
  21   2   2        850.71        815.44        73.31 o                         
 -20   3   2        250.35        240.12        37.27 o                         
 -19   3   2        101.76         85.84        24.02 o                         
 -18   3   2        251.98        182.85        25.05 o                         
 -17   3   2        598.20        564.56        31.20 o                         
 -16   3   2       1603.06       1462.42        49.22 o                         
 -15   3   2        583.13        561.93        23.72 o                         
 -14   3   2        462.41        485.71        23.81 o                         
 -13   3   2         77.55        100.46        13.52 o                         
 -12   3   2         32.15         50.10         9.80 o                         
 -11   3   2        282.91        259.38        12.35 o                         
 -10   3   2          9.39          0.81         7.62 o                         
  -9   3   2       2461.59       2588.98        28.74 o                         
  -8   3   2       3874.67       3938.74        36.31 o                         
  -7   3   2       1328.64       1505.25        18.27 o                         
  -6   3   2       8381.58       8651.35        57.23 o                         
  -5   3   2       1878.14       2074.02        18.60 o                         
  -4   3   2         15.34         34.23         5.02 o                         
  -3   3   2       4951.26       5397.16        36.42 o                         
  -2   3   2       2925.62       2760.69        22.64 o                         
  -1   3   2       6001.66       5610.00        39.06 o                         
   0   3   2      27005.24      27450.21       155.28 o                         
   1   3   2       2381.61       2806.32        21.51 o                         
   2   3   2        634.85        636.42        10.09 o                         
   3   3   2       6371.20       6817.67        46.80 o                         
   4   3   2         90.83         40.79         6.01 o                         
   5   3   2        427.87        413.61        10.13 o                         
   6   3   2       1241.24       1095.48        16.16 o                         
   7   3   2       3450.75       3972.11        34.59 o                         
   8   3   2          8.33         -8.26         6.84 o                         
   9   3   2        494.45        579.78        14.81 o                         
  10   3   2          1.42         -4.80         7.59 o                         
  11   3   2         49.28         23.67         8.08 o                         
  12   3   2         15.41          5.18         8.46 o                         
  13   3   2         32.15         29.84        11.31 o                         
  14   3   2         39.70         28.72        14.45 o                         
  15   3   2        886.44        894.39        32.27 o                         
  16   3   2        605.57        602.97        30.55 o                         
  17   3   2         78.05         53.31        20.48 o                         
  18   3   2        704.45        783.20        40.20 o                         
  19   3   2        463.20        507.07        35.92 o                         
  20   3   2         41.71         58.87        28.81 o                         
 -20   4   2         57.36         23.02        30.75 o                         
 -19   4   2        210.79        171.31        38.04 o                         
 -18   4   2         53.22         17.79        23.15 o                         
 -17   4   2        364.90        341.69        27.67 o                         
 -16   4   2          0.49        -18.46        16.68 o                         
 -15   4   2        283.38        277.59        21.95 o                         
 -14   4   2       1831.96       1709.81        37.87 o                         
 -13   4   2         13.38         -7.31        11.68 o                         
 -12   4   2         36.33         49.94        11.09 o                         
 -11   4   2          4.05         -4.51         8.80 o                         
 -10   4   2       1514.06       1490.73        24.39 o                         
  -9   4   2        205.08        210.43        10.38 o                         
  -8   4   2       1202.01       1276.88        18.54 o                         
  -7   4   2       5412.37       5725.58        44.03 o                         
  -6   4   2       3444.84       4003.77        31.91 o                         
  -5   4   2       3014.72       2882.08        26.76 o                         
  -4   4   2        825.63        702.07        11.50 o                         
  -3   4   2        288.56        231.74         6.90 o                         
  -2   4   2      19851.32      20545.67       127.16 o                         
  -1   4   2      11175.53      11299.47        71.04 o                         
   0   4   2       3962.93       4293.22        30.50 o                         
   1   4   2       6593.91       6373.68        44.27 o                         
   2   4   2        966.38        722.36        11.59 o                         
   3   4   2       2534.34       2200.40        20.40 o                         
   4   4   2          3.93          2.98         5.41 o                         
   5   4   2       1152.42        983.58        15.60 o                         
   6   4   2         14.98         48.29         7.03 o                         
   7   4   2        887.19       1117.27        22.14 o                         
   8   4   2       1091.23       1269.90        20.11 o                         
   9   4   2        704.06        745.13        16.42 o                         
  10   4   2          1.32          3.87         8.40 o                         
  11   4   2        911.58       1015.78        22.61 o                         
  12   4   2       1106.55       1045.11        24.80 o                         
  13   4   2          1.42         -5.72        10.47 o                         
  14   4   2          0.84          1.92        14.25 o                         
  15   4   2         35.58         48.59        17.37 o                         
  16   4   2         88.77         41.23        18.22 o                         
  17   4   2        691.33        756.28        35.62 o                         
  18   4   2        142.55         99.98        24.58 o                         
  19   4   2       1096.76       1211.39        50.91 o                         
  20   4   2         31.71         26.52        28.51 o                         
 -20   5   2          0.80         13.90        26.36 o                         
 -19   5   2        265.77        239.34        31.89 o                         
 -18   5   2        934.58        953.90        44.21 o                         
 -17   5   2         77.62         44.35        20.90 o                         
 -16   5   2        929.27        988.89        37.23 o                         
 -15   5   2        123.86        127.92        18.92 o                         
 -14   5   2         19.40         30.22        14.95 o                         
 -13   5   2       8724.11       8401.64        92.17 o                         
 -12   5   2         22.65        -11.43        10.97 o                         
 -11   5   2       1291.85       1217.01        25.28 o                         
 -10   5   2        114.53         79.13         9.42 o                         
  -9   5   2        170.98        217.98        10.22 o                         
  -8   5   2       1781.50       2062.82        23.40 o                         
  -7   5   2        796.64        992.61        17.48 o                         
  -6   5   2        951.87        875.01        16.28 o                         
  -5   5   2       3811.18       4099.04        36.54 o                         
  -4   5   2        253.74         95.68         6.78 o                         
  -3   5   2       3025.19       2843.48        26.55 o                         
  -2   5   2      11052.46      10691.10        74.16 o                         
  -1   5   2       1807.85       1556.84        16.81 o                         
   0   5   2       3933.43       5046.58        34.65 o                         
   1   5   2       3615.57       3437.33        28.08 o                         
   2   5   2        335.11        665.69        12.30 o                         
   3   5   2        746.03        718.96        13.60 o                         
   4   5   2         73.40         59.44         6.51 o                         
   5   5   2        117.56        194.10         8.74 o                         
   6   5   2       4029.20       4156.07        36.51 o                         
   7   5   2        868.16        950.47        18.11 o                         
   8   5   2         55.51         55.21         8.49 o                         
   9   5   2       3266.42       3312.00        36.40 o                         
  10   5   2         81.05         80.66         9.77 o                         
  11   5   2       5785.52       5545.61        58.34 o                         
  12   5   2          1.80        -11.02        10.40 o                         
  13   5   2        108.96        100.14        15.93 o                         
  14   5   2       1047.22        995.65        32.59 o                         
  15   5   2          4.36         -9.72        16.07 o                         
  16   5   2       3393.74       3070.90        58.09 o                         
  17   5   2          0.13        -14.68        19.15 o                         
  18   5   2        153.98        131.40        24.82 o                         
  19   5   2         39.90         52.66        25.28 o                         
  20   5   2         70.20         61.46        28.30 o                         
 -20   6   2         67.19         28.63        28.43 o                         
 -19   6   2         90.54         93.75        27.31 o                         
 -18   6   2        378.02        359.26        32.69 o                         
 -17   6   2         20.02         13.54        20.36 o                         
 -16   6   2        133.36        166.75        22.92 o                         
 -15   6   2          4.92        -24.05        16.32 o                         
 -14   6   2        515.90        483.13        27.45 o                         
 -13   6   2         73.83         40.26        13.97 o                         
 -12   6   2        280.62        261.85        16.37 o                         
 -11   6   2       1922.44       1675.83        28.57 o                         
 -10   6   2       1759.82       1917.80        25.92 o                         
  -9   6   2       1288.01       1203.73        21.43 o                         
  -8   6   2       1107.99       1210.84        21.22 o                         
  -7   6   2        165.78        182.83        10.10 o                         
  -6   6   2        141.35        163.37         9.41 o                         
  -5   6   2       3470.88       3436.45        34.64 o                         
  -4   6   2       1036.49        953.29        15.94 o                         
  -3   6   2         43.79         27.27         6.18 o                         
  -2   6   2      20805.14      20145.31       131.49 o                         
  -1   6   2       3240.28       3304.12        30.85 o                         
   0   6   2       3259.15       2744.93        24.65 o                         
   1   6   2        383.80        297.79         9.47 o                         
   2   6   2        285.01        472.87        12.38 o                         
   3   6   2         71.24         25.71         6.23 o                         
   4   6   2         27.92         35.29         6.62 o                         
   5   6   2        489.35        516.72        13.25 o                         
   6   6   2        720.41        722.14        18.43 o                         
   7   6   2          3.48         -5.03         6.87 o                         
   8   6   2        348.25        258.87        12.35 o                         
   9   6   2        398.63        379.29        14.38 o                         
  10   6   2         78.58         63.89         9.87 o                         
  11   6   2        521.93        561.42        18.61 o                         
  12   6   2         14.10         -7.13        11.85 o                         
  13   6   2         11.23        -14.78        13.69 o                         
  14   6   2        519.17        575.64        26.60 o                         
  15   6   2        219.93        205.99        22.14 o                         
  16   6   2       1736.14       1717.24        58.93 o                         
  17   6   2        501.62        461.48        30.74 o                         
  18   6   2          1.44          1.10        22.75 o                         
  19   6   2         27.07         39.88        25.32 o                         
  20   6   2        358.19        269.95        44.03 o                         
 -19   7   2         24.69         57.32        27.00 o                         
 -18   7   2         34.89         48.52        25.14 o                         
 -17   7   2        106.98        116.30        23.34 o                         
 -16   7   2          1.94         -4.29        18.96 o                         
 -15   7   2         70.91         55.17        19.40 o                         
 -14   7   2          3.78         -9.48        16.33 o                         
 -13   7   2       1692.40       1595.73        42.13 o                         
 -12   7   2        300.67        316.19        19.63 o                         
 -11   7   2       1829.31       1790.28        36.12 o                         
 -10   7   2        639.67        684.41        21.30 o                         
  -9   7   2       1767.59       1817.90        30.08 o                         
  -8   7   2       1914.41       1847.52        31.92 o                         
  -7   7   2       1116.49       1263.08        22.86 o                         
  -6   7   2          9.89         29.56         7.95 o                         
  -5   7   2         67.25        106.34         9.00 o                         
  -4   7   2       6284.06       6953.96        60.13 o                         
  -3   7   2        351.90        475.49        12.77 o                         
  -2   7   2        842.74        964.26        17.31 o                         
  -1   7   2       5319.70       4550.41        40.07 o                         
   0   7   2       1311.00       1412.68        18.01 o                         
   1   7   2       9736.71       9435.25        72.02 o                         
   2   7   2       3704.71       4044.69        40.90 o                         
   3   7   2       1451.67       1573.75        25.83 o                         
   4   7   2        229.57        334.85        12.30 o                         
   5   7   2       1434.12       1443.99        23.20 o                         
   6   7   2        971.17        900.61        19.54 o                         
   7   7   2        510.26        491.03        15.79 o                         
   8   7   2       1435.14       1468.12        26.54 o                         
   9   7   2       2432.36       2251.47        31.98 o                         
  10   7   2         71.45         66.42        11.78 o                         
  11   7   2       1862.27       1876.81        33.92 o                         
  12   7   2        527.44        542.02        23.34 o                         
  13   7   2        664.22        647.28        25.90 o                         
  14   7   2        473.93        513.64        25.38 o                         
  15   7   2        531.39        492.07        28.86 o                         
  16   7   2        200.17        170.16        23.75 o                         
  17   7   2         59.01         22.98        20.58 o                         
  18   7   2          3.09          2.85        23.71 o                         
  19   7   2        416.38        365.48        37.32 o                         
 -19   8   2       2412.14       2585.83       110.17 o                         
 -18   8   2          6.11        -27.51        25.32 o                         
 -17   8   2        682.93        668.33        53.47 o                         
 -16   8   2        106.94        108.80        23.31 o                         
 -15   8   2        366.64        431.61        30.15 o                         
 -14   8   2        373.68        303.83        25.52 o                         
 -13   8   2        106.55         90.89        19.36 o                         
 -12   8   2        504.06        564.68        25.91 o                         
 -11   8   2        531.13        491.62        23.85 o                         
 -10   8   2        594.76        620.14        22.38 o                         
  -9   8   2       1750.35       1733.24        31.27 o                         
  -8   8   2        178.60        177.05        12.30 o                         
  -7   8   2       5862.78       6184.62        72.02 o                         
  -6   8   2        127.61        110.82        10.32 o                         
  -5   8   2       3970.67       3958.70        40.89 o                         
  -4   8   2         40.73         42.32         9.43 o                         
  -3   8   2       2702.66       2692.38        29.70 o                         
  -2   8   2        159.21        100.61         9.30 o                         
  -1   8   2        630.95        653.78        14.20 o                         
   0   8   2       3278.68       2904.32        28.90 o                         
   1   8   2        685.25        892.10        17.61 o                         
   2   8   2       1063.15       1107.16        21.45 o                         
   3   8   2        677.15        579.11        17.54 o                         
   4   8   2       1234.44       1273.78        24.85 o                         
   5   8   2       7988.50       8048.38        71.52 o                         
   6   8   2       1433.79       1507.85        31.29 o                         
   7   8   2       2059.50       2117.80        29.29 o                         
   8   8   2         61.89         36.89         9.76 o                         
   9   8   2       3296.04       3286.52        44.88 o                         
  10   8   2        990.98        944.67        27.53 o                         
  11   8   2        146.30        121.89        15.49 o                         
  12   8   2       1152.64       1209.55        34.75 o                         
  13   8   2        805.12        800.13        31.01 o                         
  14   8   2          2.86         -9.98        15.99 o                         
  15   8   2        813.00        829.37        34.90 o                         
  16   8   2         24.38         22.04        19.36 o                         
  17   8   2       2242.98       2265.39        64.40 o                         
  18   8   2        114.83         69.96        28.35 o                         
  19   8   2        394.87        442.92        44.24 o                         
 -18   9   2         28.81          8.13        27.14 o                         
 -17   9   2          4.94          3.83        26.31 o                         
 -16   9   2          2.89        -15.77        23.19 o                         
 -15   9   2        218.99        135.72        25.75 o                         
 -14   9   2        166.87        137.65        22.19 o                         
 -13   9   2          0.96          0.60        17.22 o                         
 -12   9   2        119.84        118.18        18.12 o                         
 -11   9   2       1393.51       1435.61        38.75 o                         
 -10   9   2         70.84        124.56        16.38 o                         
  -9   9   2       1232.52       1329.45        33.37 o                         
  -8   9   2        941.96       1063.47        26.39 o                         
  -7   9   2         38.10         52.97        10.48 o                         
  -6   9   2       1595.94       1533.40        25.60 o                         
  -5   9   2         90.96        100.24        10.30 o                         
  -4   9   2       2942.87       3010.79        35.34 o                         
  -3   9   2        337.35        372.56        13.95 o                         
  -2   9   2        346.02        404.77        14.28 o                         
  -1   9   2         22.19         21.03         7.08 o                         
   0   9   2        307.11        394.10        11.69 o                         
   1   9   2        200.88        186.01        11.31 o                         
   2   9   2       3662.09       3542.49        40.97 o                         
   3   9   2         36.29         22.60         9.07 o                         
   4   9   2      15835.88      15320.04       140.74 o                         
   5   9   2         24.82         10.55        10.33 o                         
   6   9   2       5972.88       5998.61        61.16 o                         
   7   9   2          3.18        -13.89        10.43 o                         
   8   9   2         12.09         23.02        12.40 o                         
   9   9   2          0.00         -4.75        12.24 o                         
  10   9   2        223.42        195.33        17.26 o                         
  11   9   2        172.78        202.34        18.16 o                         
  12   9   2        111.33         55.01        17.42 o                         
  13   9   2        140.30        151.96        20.80 o                         
  14   9   2        282.23        264.42        24.39 o                         
  15   9   2        173.11        246.71        30.91 o                         
  16   9   2        297.36        292.33        29.33 o                         
  17   9   2         20.45          2.82        24.38 o                         
  18   9   2       1121.36       1137.65        61.46 o                         
 -17  10   2         11.95          4.45        26.84 o                         
 -16  10   2          6.58         30.38        26.04 o                         
 -15  10   2         76.49         37.01        24.69 o                         
 -14  10   2        304.66        389.98        30.89 o                         
 -13  10   2        262.12        238.43        28.20 o                         
 -12  10   2        563.04        637.40        31.29 o                         
 -11  10   2        367.50        363.60        25.32 o                         
 -10  10   2         54.12         50.21        16.85 o                         
  -9  10   2       2638.14       2762.66        48.59 o                         
  -8  10   2       1016.00       1058.33        28.64 o                         
  -7  10   2       1203.20       1304.30        28.35 o                         
  -6  10   2         45.50         51.30        11.55 o                         
  -5  10   2        371.85        377.79        16.31 o                         
  -4  10   2        259.93        240.50        13.65 o                         
  -3  10   2        417.91        430.95        15.95 o                         
  -2  10   2        174.87        175.95        11.82 o                         
  -1  10   2        162.41        170.90        10.55 o                         
   0  10   2         20.60         19.66         7.59 o                         
   1  10   2        873.79        933.41        21.64 o                         
   2  10   2       1185.99       1296.63        26.03 o                         
   3  10   2        519.30        530.77        19.28 o                         
   4  10   2         38.40         41.82        10.55 o                         
   5  10   2       1451.94       1461.52        31.83 o                         
   6  10   2        271.20        269.98        16.66 o                         
   7  10   2       2141.49       2051.90        37.07 o                         
   8  10   2        619.87        687.01        24.93 o                         
   9  10   2        948.35        785.00        27.07 o                         
  10  10   2        746.69        797.99        38.29 o                         
  11  10   2        244.26        285.78        20.81 o                         
  12  10   2        100.80         65.97        18.19 o                         
  13  10   2         42.05         14.20        20.03 o                         
  14  10   2         44.09         35.88        20.87 o                         
  15  10   2         24.14         38.17        21.84 o                         
  16  10   2          4.38          5.49        24.33 o                         
  17  10   2        344.56        331.20        36.38 o                         
 -17  11   2        690.65        787.98        51.14 o                         
 -16  11   2         66.61         45.58        27.68 o                         
 -15  11   2        163.55        146.89        29.59 o                         
 -14  11   2         21.84          6.36        23.77 o                         
 -13  11   2        153.61        147.85        25.75 o                         
 -12  11   2         60.84         33.94        20.99 o                         
 -11  11   2       2709.00       2892.45        73.44 o                         
 -10  11   2         43.11         19.40        16.65 o                         
  -9  11   2       2400.86       2294.63        48.58 o                         
  -8  11   2       1606.45       1783.37        41.52 o                         
  -7  11   2        877.90        752.75        30.05 o                         
  -6  11   2          1.43          1.00        12.08 o                         
  -5  11   2        357.60        329.31        18.62 o                         
  -4  11   2        617.68        701.51        23.02 o                         
  -3  11   2       1390.81       1407.00        31.07 o                         
  -2  11   2         88.85         94.56        12.16 o                         
  -1  11   2       2829.01       2529.58        37.11 o                         
   0  11   2       2237.01       2396.76        33.85 o                         
   1  11   2       5418.28       5514.77        61.61 o                         
   2  11   2       2439.86       2647.13        39.09 o                         
   3  11   2          1.51          0.47        11.36 o                         
   4  11   2        852.47        857.98        25.90 o                         
   5  11   2        170.47        117.98        14.77 o                         
   6  11   2        575.77        512.68        22.99 o                         
   7  11   2         94.74         93.44        16.14 o                         
   8  11   2          0.81         -8.12        13.52 o                         
   9  11   2        158.08        204.13        19.24 o                         
  10  11   2          0.88         -1.93        14.68 o                         
  11  11   2        314.39        272.77        24.76 o                         
  12  11   2          4.07        -22.90        18.65 o                         
  13  11   2        207.67        147.01        23.30 o                         
  14  11   2         94.10        128.59        24.87 o                         
  15  11   2        265.67        239.60        30.91 o                         
  16  11   2        197.16        201.95        31.70 o                         
  17  11   2         19.78         14.18        88.79 o                         
 -16  12   2        147.02        114.52        33.27 o                         
 -15  12   2          4.29          7.28        24.99 o                         
 -14  12   2       1341.94       1333.99        56.05 o                         
 -13  12   2         17.74         -1.12        23.26 o                         
 -12  12   2        227.66        198.56        29.60 o                         
 -11  12   2        118.66        103.10        22.72 o                         
 -10  12   2         39.81         33.76        19.60 o                         
  -9  12   2         95.78         62.72        23.81 o                         
  -8  12   2        423.80        406.50        25.80 o                         
  -7  12   2          1.23          9.44        15.54 o                         
  -6  12   2        155.01        164.43        19.45 o                         
  -5  12   2          2.34        -13.74        17.25 o                         
  -4  12   2       1841.35       1803.99        41.96 o                         
  -3  12   2        322.66        391.09        21.22 o                         
  -2  12   2         39.43         29.38        13.20 o                         
  -1  12   2        199.03        214.57        16.56 o                         
   0  12   2        448.43        386.05        18.35 o                         
   1  12   2        615.06        701.16        23.94 o                         
   2  12   2       2585.21       2524.79        45.04 o                         
   3  12   2         62.47         16.53        14.04 o                         
   4  12   2       2131.59       2104.40        39.75 o                         
   5  12   2         19.49         38.68        15.62 o                         
   6  12   2        213.03        231.60        23.20 o                         
   7  12   2         18.79          8.02        15.48 o                         
   8  12   2        850.74        907.78        33.42 o                         
   9  12   2        322.83        314.08        24.45 o                         
  10  12   2        533.04        578.31        32.97 o                         
  11  12   2         91.65         87.94        21.41 o                         
  12  12   2       1103.97       1192.02        50.49 o                         
  13  12   2         87.87         68.74        23.94 o                         
  14  12   2        235.05        237.98        30.11 o                         
  15  12   2        113.05         51.42        26.19 o                         
  16  12   2          0.69        -27.84        28.71 o                         
 -15  13   2          9.50         12.80        27.56 o                         
 -14  13   2          0.07          6.66        24.96 o                         
 -13  13   2        338.31        293.75        50.22 o                         
 -12  13   2        140.41        167.08        31.74 o                         
 -11  13   2       2175.11       1934.41        59.61 o                         
 -10  13   2        545.26        587.59        42.43 o                         
  -9  13   2        182.65        223.13        25.26 o                         
  -8  13   2          4.77         17.32        20.97 o                         
  -7  13   2        200.06        167.41        21.80 o                         
  -6  13   2         21.55          6.25        17.54 o                         
  -5  13   2       1326.75       1411.75        41.68 o                         
  -4  13   2        503.17        522.70        26.93 o                         
  -3  13   2        390.04        421.67        25.12 o                         
  -2  13   2        378.75        418.05        27.17 o                         
  -1  13   2        134.70        133.16        18.72 o                         
   0  13   2         87.08        120.37        18.58 o                         
   1  13   2       1420.14       1327.63        42.16 o                         
   2  13   2        269.63        317.32        21.16 o                         
   3  13   2       1364.59       1346.18        35.57 o                         
   4  13   2        197.11        180.81        19.31 o                         
   5  13   2          7.78         18.83        15.09 o                         
   6  13   2        123.73        163.52        19.73 o                         
   7  13   2        243.53        187.17        22.20 o                         
   8  13   2         19.74        -15.49        18.04 o                         
   9  13   2        181.92        182.31        23.67 o                         
  10  13   2        114.62         74.99        21.33 o                         
  11  13   2        339.28        388.13        33.19 o                         
  12  13   2         20.24        -13.43        23.54 o                         
  13  13   2         82.76        117.39        30.08 o                         
  14  13   2          9.54          8.57        26.75 o                         
  15  13   2          1.67         67.90        97.74 o                         
 -14  14   2          2.23        123.11       107.44 o                         
 -13  14   2          0.24         14.58        24.85 o                         
 -12  14   2         66.17         58.29        26.74 o                         
 -11  14   2         79.91         99.56        28.84 o                         
 -10  14   2         52.99         10.29        23.22 o                         
  -9  14   2       1357.07       1365.93        53.13 o                         
  -8  14   2        428.95        440.27        33.88 o                         
  -7  14   2         41.91         68.40        23.30 o                         
  -6  14   2         57.31         86.35        22.28 o                         
  -5  14   2        902.74        872.97        39.20 o                         
  -4  14   2         51.37         42.63        19.87 o                         
  -3  14   2        842.16        910.24        36.94 o                         
  -2  14   2       1350.81       1413.94        44.90 o                         
  -1  14   2         71.66         49.78        18.77 o                         
   0  14   2        826.97        845.27        41.56 o                         
   1  14   2          0.69        -19.42        16.89 o                         
   2  14   2         23.33          8.21        21.39 o                         
   3  14   2       1249.64       1303.67        43.47 o                         
   4  14   2          0.17          4.85        15.84 o                         
   5  14   2        343.58        297.39        24.92 o                         
   6  14   2          2.90         -5.46        17.61 o                         
   7  14   2        780.86        842.48        38.54 o                         
   8  14   2         88.51         39.52        21.55 o                         
   9  14   2         19.12         -3.08        21.94 o                         
  10  14   2         94.62         97.90        25.44 o                         
  11  14   2        145.50        101.61        27.87 o                         
  12  14   2        185.78        229.67        33.52 o                         
  13  14   2         70.94        122.06        32.24 o                         
 -12  15   2          0.15        -39.98        26.65 o                         
 -11  15   2         10.86         13.29        28.42 o                         
 -10  15   2        346.54        363.59        37.02 o                         
  -9  15   2        102.91         98.06        29.53 o                         
  -8  15   2        179.83        176.85        30.93 o                         
  -7  15   2        447.80        385.49        37.82 o                         
  -6  15   2        882.63        997.21        48.79 o                         
  -5  15   2         94.64         23.54        29.04 o                         
  -4  15   2        558.32        672.04        38.48 o                         
  -3  15   2          7.13         30.68        21.83 o                         
  -2  15   2        409.41        479.48        34.85 o                         
  -1  15   2         11.99         13.56        19.56 o                         
   0  15   2        103.11         73.27        21.33 o                         
   1  15   2         97.24         84.07        21.26 o                         
   2  15   2        536.02        584.02        32.32 o                         
   3  15   2        123.16         88.45        23.52 o                         
   4  15   2        754.80        746.64        39.72 o                         
   5  15   2         22.37         -2.15        22.64 o                         
   6  15   2       2105.07       1966.47        56.41 o                         
   7  15   2        287.91        315.87        28.45 o                         
   8  15   2        706.98        712.71        40.10 o                         
   9  15   2          9.05        -33.63        22.42 o                         
  10  15   2        188.60        214.06        33.31 o                         
  11  15   2        153.00        135.82        33.46 o                         
  12  15   2        239.56        218.73        48.05 o                         
 -10  16   2         67.41         58.12        30.51 o                         
  -9  16   2        107.11         90.43        29.78 o                         
  -8  16   2         27.76         12.10        26.09 o                         
  -7  16   2        165.82        258.67        32.37 o                         
  -6  16   2        100.91         33.81        25.77 o                         
  -5  16   2       2311.00       2400.19        68.08 o                         
  -4  16   2        126.81        149.91        27.42 o                         
  -3  16   2        461.34        413.47        32.53 o                         
  -2  16   2         37.49          0.40        21.05 o                         
  -1  16   2         19.67        -10.36        20.96 o                         
   0  16   2        221.81        196.79        27.58 o                         
   1  16   2         34.73         34.38        22.99 o                         
   2  16   2        346.98        262.05        29.46 o                         
   3  16   2        153.20        113.16        25.51 o                         
   4  16   2         25.15        -14.93        23.05 o                         
   5  16   2         12.65         -6.86        22.82 o                         
   6  16   2        156.39         91.85        26.94 o                         
   7  16   2        530.13        629.91        42.58 o                         
   8  16   2          2.98         13.03        27.78 o                         
   9  16   2         60.46         18.60        25.68 o                         
  10  16   2         27.73         82.23        36.82 o                         
  -8  17   2         93.14         99.21        32.96 o                         
  -7  17   2         12.77         14.17        29.79 o                         
  -6  17   2         20.52         20.54        26.23 o                         
  -5  17   2       1221.02       1277.30        54.98 o                         
  -4  17   2        165.23        194.40        30.85 o                         
  -3  17   2        261.45        217.87        33.61 o                         
  -2  17   2         16.96        -17.94        27.09 o                         
  -1  17   2        129.47         91.92        28.38 o                         
   0  17   2         13.82         46.73        26.72 o                         
   1  17   2       2467.33       2498.29        75.63 o                         
   2  17   2          0.56        -11.42        24.42 o                         
   3  17   2        326.79        392.19        35.72 o                         
   4  17   2        356.31        322.94        33.64 o                         
   5  17   2          2.49         12.64        25.69 o                         
   6  17   2        203.80        197.46        37.79 o                         
   7  17   2        362.13        321.81        48.15 o                         
   8  17   2         46.52        -10.53        32.23 o                         
  -5  18   2         35.74        110.43       113.41 o                         
  -4  18   2        689.81        735.48        57.10 o                         
  -3  18   2         49.61         47.62        31.18 o                         
  -2  18   2        477.15        418.46        43.21 o                         
  -1  18   2         62.47         23.90        30.95 o                         
   0  18   2        201.40        119.25        32.69 o                         
   1  18   2         13.04         36.85        29.06 o                         
   2  18   2        521.34        511.47        43.80 o                         
   3  18   2        187.76        184.26        33.42 o                         
   4  18   2         42.06         60.09        30.33 o                         
 -21   0   3          0.88          9.78        47.06 o                         
 -19   0   3        481.50        337.83        42.83 o                         
 -17   0   3        397.73        453.11        35.89 o                         
 -15   0   3       1984.37       2008.12        77.55 o                         
 -13   0   3        400.70        427.62        25.94 o                         
 -11   0   3       1420.20       1309.61        35.51 o                         
  -9   0   3        343.84        358.95        15.83 o                         
  -7   0   3        528.42        532.70        15.37 o                         
  -5   0   3         35.07         19.72         6.91 o                         
  -1   0   3      21765.05      24508.25       165.40 o                         
   1   0   3       9396.26       6966.65        57.02 o                         
   3   0   3      21434.54      16215.21       129.09 o                         
   5   0   3        502.95        621.22        14.87 o                         
   7   0   3        388.50        215.14        12.31 o                         
   9   0   3       4515.29       4195.66        58.68 o                         
  11   0   3       8587.73       8621.46       108.98 o                         
  13   0   3       3237.07       2970.43        66.33 o                         
  15   0   3       1528.98       1317.24        53.27 o                         
  17   0   3        840.55        858.73        53.67 o                         
  19   0   3         31.80          6.24        33.59 o                         
  21   0   3       2277.39       2506.80       225.71 o                         
 -21   1   3        170.88        168.00        50.80 o                         
 -20   1   3         77.40         96.55        26.97 o                         
 -19   1   3          8.78         18.80        21.69 o                         
 -18   1   3        279.55        227.61        24.97 o                         
 -17   1   3        594.34        662.92        30.13 o                         
 -16   1   3        267.62        290.77        24.03 o                         
 -15   1   3        178.64        180.85        17.10 o                         
 -14   1   3       3847.10       3822.95        51.91 o                         
 -13   1   3        165.30        187.30        14.82 o                         
 -12   1   3       3111.11       2977.57        35.67 o                         
 -11   1   3        989.83        946.42        20.60 o                         
 -10   1   3         24.35         19.21         7.83 o                         
  -9   1   3       2088.02       2194.73        24.56 o                         
  -8   1   3        527.52        650.08        12.93 o                         
  -7   1   3       1840.68       1907.57        20.31 o                         
  -6   1   3         11.26         20.72         5.36 o                         
  -5   1   3        436.36        630.56         9.34 o                         
  -4   1   3        560.96        360.45         6.84 o                         
  -3   1   3       4006.53       4334.15        25.96 o                         
  -2   1   3       2417.54       2051.49        15.56 o                         
  -1   1   3        718.25       1097.54        10.03 o                         
   0   1   3      13387.97      12824.66        69.34 o                         
   1   1   3       1936.17       2466.78        16.42 o                         
   2   1   3       2547.82       1516.41        13.99 o                         
   3   1   3        465.57        341.13         7.14 o                         
   4   1   3       8756.25       7454.67        45.85 o                         
   5   1   3       8357.11       7531.76        48.04 o                         
   6   1   3        267.20        293.41         9.11 o                         
   7   1   3       3291.55       3185.88        30.09 o                         
   8   1   3       9235.08       9029.36        68.92 o                         
   9   1   3        110.30        177.48         9.61 o                         
  10   1   3       4288.61       3973.82        40.69 o                         
  11   1   3        295.86        305.74        14.36 o                         
  12   1   3        733.56        649.88        21.13 o                         
  13   1   3          0.35          0.11        12.68 o                         
  14   1   3       3425.60       3073.34        49.32 o                         
  15   1   3       1644.27       1486.77        39.87 o                         
  16   1   3         89.70         84.78        18.62 o                         
  17   1   3        151.76        111.06        21.23 o                         
  18   1   3         56.69         37.91        24.13 o                         
  19   1   3         85.81         73.10        27.05 o                         
  20   1   3         13.09         -3.78        28.31 o                         
  21   1   3          9.27         23.68        51.37 o                         
 -21   2   3        252.72        197.35        53.74 o                         
 -20   2   3        727.76        746.24        47.12 o                         
 -19   2   3        260.83        184.90        25.13 o                         
 -18   2   3        464.03        568.92        36.42 o                         
 -17   2   3        233.45        174.03        21.75 o                         
 -16   2   3       3349.61       3460.46        59.42 o                         
 -15   2   3        590.06        575.91        24.30 o                         
 -14   2   3         26.60         12.06        12.54 o                         
 -13   2   3         28.60         36.58        11.88 o                         
 -12   2   3        898.67        884.82        21.01 o                         
 -11   2   3        447.16        506.11        15.51 o                         
 -10   2   3       1430.85       1272.00        20.82 o                         
  -9   2   3       1651.49       1768.33        21.87 o                         
  -8   2   3         19.25         75.42         7.44 o                         
  -7   2   3          1.00          1.78         5.71 o                         
  -6   2   3       8198.85       8421.55        55.73 o                         
  -5   2   3       7251.02       7858.80        48.75 o                         
  -4   2   3       7939.28       8294.05        50.31 o                         
  -3   2   3      10790.38      10979.53        67.97 o                         
  -2   2   3        430.76        412.45         8.98 o                         
  -1   2   3          3.56         35.29         5.14 o                         
   0   2   3        776.99        663.92        10.65 o                         
   1   2   3       1862.03       1777.98        13.59 o                         
   2   2   3       7286.16       7826.15        47.65 o                         
   3   2   3      14359.87      15096.45        94.07 o                         
   4   2   3       3638.90       3239.17        25.32 o                         
   5   2   3        269.13        248.64         7.79 o                         
   6   2   3      12002.27      11238.91        72.58 o                         
   7   2   3         74.45        103.80         7.18 o                         
   8   2   3       2032.92       2078.67        26.20 o                         
   9   2   3       1404.22       1466.45        22.65 o                         
  10   2   3        394.45        455.60        13.70 o                         
  11   2   3       5996.30       5942.92        55.79 o                         
  12   2   3        140.67        134.05        12.74 o                         
  13   2   3        552.68        547.83        21.79 o                         
  14   2   3          4.17        -19.02        13.09 o                         
  15   2   3         40.03         64.83        16.72 o                         
  16   2   3        842.63        811.43        33.40 o                         
  17   2   3         49.44         72.97        21.54 o                         
  18   2   3        832.23        703.67        36.73 o                         
  19   2   3         26.11          0.52        25.45 o                         
  20   2   3        376.06        448.36        40.22 o                         
 -20   3   3          0.44        -13.86        27.95 o                         
 -19   3   3        714.30        797.21        43.93 o                         
 -18   3   3          0.87         15.67        19.58 o                         
 -17   3   3       1108.79       1272.72        40.99 o                         
 -16   3   3        170.36        153.00        21.98 o                         
 -15   3   3        462.88        471.33        22.49 o                         
 -14   3   3        453.80        489.23        21.98 o                         
 -13   3   3       1733.65       1708.75        33.66 o                         
 -12   3   3       1309.11       1404.23        27.33 o                         
 -11   3   3       3807.32       3551.89        36.82 o                         
 -10   3   3       1592.33       1553.83        23.46 o                         
  -9   3   3       1818.86       1847.22        22.99 o                         
  -8   3   3        154.59        172.76         8.48 o                         
  -7   3   3       6026.86       6168.31        45.77 o                         
  -6   3   3        364.41        421.67         9.89 o                         
  -5   3   3       2141.11       1792.51        17.84 o                         
  -4   3   3       2615.44       2570.61        21.21 o                         
  -3   3   3       4706.65       5450.42        42.52 o                         
  -2   3   3      10712.46      10636.44        77.19 o                         
  -1   3   3       1228.71       1148.05        13.91 o                         
   0   3   3       2977.88       2974.48        23.06 o                         
   1   3   3         70.63         35.10         4.27 o                         
   2   3   3          9.63         12.32         4.31 o                         
   3   3   3      13738.26      14306.13        89.69 o                         
   4   3   3       2251.12       2307.44        21.88 o                         
   5   3   3       6279.22       6233.88        45.86 o                         
   6   3   3       2566.61       2780.86        27.04 o                         
   7   3   3        879.77        645.51        15.06 o                         
   8   3   3       1953.36       2106.19        25.35 o                         
   9   3   3        566.17        515.57        14.44 o                         
  10   3   3        295.42        357.72        13.32 o                         
  11   3   3        335.84        326.53        13.79 o                         
  12   3   3       1147.43       1261.56        26.35 o                         
  13   3   3        922.78        915.55        26.78 o                         
  14   3   3       1442.50       1364.90        37.94 o                         
  15   3   3        484.96        469.63        26.64 o                         
  16   3   3         19.84         32.32        18.56 o                         
  17   3   3         28.06          8.39        19.91 o                         
  18   3   3          6.45         16.68        21.22 o                         
  19   3   3        236.82        192.59        31.45 o                         
  20   3   3         26.52         50.30        28.63 o                         
 -20   4   3        795.06        835.40        49.82 o                         
 -19   4   3         47.69          9.21        25.47 o                         
 -18   4   3        343.43        419.34        33.12 o                         
 -17   4   3        289.37        299.73        27.71 o                         
 -16   4   3       1300.26       1352.04        40.70 o                         
 -15   4   3        747.54        815.57        29.03 o                         
 -14   4   3         18.13         26.87        13.58 o                         
 -13   4   3        893.55        880.74        27.41 o                         
 -12   4   3       1070.59       1143.37        26.96 o                         
 -11   4   3         32.14         27.89         9.29 o                         
 -10   4   3        570.22        453.63        13.82 o                         
  -9   4   3       1556.80       1603.39        24.00 o                         
  -8   4   3       3730.90       3568.97        34.63 o                         
  -7   4   3        974.15       1305.30        21.61 o                         
  -6   4   3       2204.48       2205.44        22.71 o                         
  -5   4   3          5.02         -7.58         5.05 o                         
  -4   4   3        454.17        520.23        10.07 o                         
  -3   4   3       3283.64       3639.52        31.55 o                         
  -2   4   3       8466.02       8532.12        62.30 o                         
  -1   4   3       2649.66       2580.24        21.52 o                         
   0   4   3       7036.53       7603.18        51.31 o                         
   1   4   3        230.45        292.93         6.74 o                         
   2   4   3       1602.81       1592.70        16.32 o                         
   3   4   3        493.63        552.94        10.64 o                         
   4   4   3        491.83        697.38        13.45 o                         
   5   4   3        289.94        432.19        11.83 o                         
   6   4   3         83.88        207.30         9.17 o                         
   7   4   3       2252.44       2313.44        28.41 o                         
   8   4   3       1505.49       1533.32        22.59 o                         
   9   4   3       1981.56       2030.87        25.61 o                         
  10   4   3        290.49        310.63        13.03 o                         
  11   4   3        536.15        518.12        16.82 o                         
  12   4   3         37.75         82.46        11.80 o                         
  13   4   3          8.54         -3.00        11.99 o                         
  14   4   3          8.40         31.25        16.02 o                         
  15   4   3        292.74        282.02        22.62 o                         
  16   4   3       2202.06       2175.73        52.25 o                         
  17   4   3        317.37        355.74        28.15 o                         
  18   4   3       1155.72       1031.41        45.85 o                         
  19   4   3         22.76         28.25        25.63 o                         
  20   4   3        190.49        256.83        35.47 o                         
 -20   5   3        140.30        177.25        33.66 o                         
 -19   5   3         13.21         -6.55        25.57 o                         
 -18   5   3         52.74         75.26        23.64 o                         
 -17   5   3        362.14        395.81        30.04 o                         
 -16   5   3       1080.73       1213.03        44.11 o                         
 -15   5   3        337.67        343.26        23.93 o                         
 -14   5   3       2232.15       2263.63        43.03 o                         
 -13   5   3        251.79        269.73        17.56 o                         
 -12   5   3       2092.48       2051.61        55.28 o                         
 -11   5   3          0.33         12.68         8.95 o                         
 -10   5   3         27.22         13.37         8.52 o                         
  -9   5   3        569.67        497.76        16.62 o                         
  -8   5   3          9.81         -2.12         6.92 o                         
  -7   5   3         39.57         -4.00         7.56 o                         
  -6   5   3       2554.97       2940.65        29.32 o                         
  -5   5   3        124.98        200.34         8.08 o                         
  -4   5   3       1091.87       1220.63        15.32 o                         
  -3   5   3       2081.02       2597.48        24.55 o                         
  -2   5   3      13301.23      14035.88        95.86 o                         
  -1   5   3      13850.96      13858.49        95.24 o                         
   0   5   3       7465.47       8108.23        55.98 o                         
   1   5   3       3299.17       2696.21        24.57 o                         
   2   5   3          3.30          9.50         5.83 o                         
   3   5   3        363.21        437.91        11.68 o                         
   4   5   3       1107.38       1102.11        16.73 o                         
   5   5   3       2187.14       2063.70        23.28 o                         
   6   5   3         74.98         57.99         8.03 o                         
   7   5   3        519.77        483.64        14.17 o                         
   8   5   3         42.20         45.19         8.78 o                         
   9   5   3         21.79         26.99         8.43 o                         
  10   5   3         66.07         41.32         8.63 o                         
  11   5   3         48.11         36.18        10.99 o                         
  12   5   3       2289.46       2320.62        36.15 o                         
  13   5   3          7.92          8.51        13.78 o                         
  14   5   3        109.34         97.66        20.35 o                         
  15   5   3        309.60        247.31        22.69 o                         
  16   5   3        170.04        126.57        20.67 o                         
  17   5   3        107.99         82.98        22.67 o                         
  18   5   3         54.36         91.74        23.95 o                         
  19   5   3         50.43         58.50        27.09 o                         
  20   5   3        750.77        708.91        49.93 o                         
 -20   6   3         15.97        110.46        43.11 o                         
 -19   6   3        267.92        343.13        33.80 o                         
 -18   6   3        193.69        244.10        29.43 o                         
 -17   6   3        190.18        257.60        26.33 o                         
 -16   6   3         36.25         40.03        19.60 o                         
 -15   6   3       1005.32       1124.22        39.92 o                         
 -14   6   3        398.10        363.67        23.89 o                         
 -13   6   3       1456.36       1465.83        38.94 o                         
 -12   6   3         68.79         72.47        13.84 o                         
 -11   6   3         47.39         10.79        10.65 o                         
 -10   6   3         95.57        116.33        11.14 o                         
  -9   6   3        654.87        713.95        18.21 o                         
  -8   6   3        221.67        249.72        12.00 o                         
  -7   6   3        511.72        519.02        14.80 o                         
  -6   6   3         67.24         78.46         7.54 o                         
  -5   6   3       9054.22       9739.97        75.62 o                         
  -4   6   3        111.58         66.69         6.69 o                         
  -3   6   3       3106.59       3289.08        31.44 o                         
  -2   6   3       1923.72       2039.27        21.39 o                         
  -1   6   3       2264.22       2236.17        23.56 o                         
   0   6   3         18.55          5.71         5.75 o                         
   1   6   3        227.70        367.64        11.87 o                         
   2   6   3        808.00        700.35        15.20 o                         
   3   6   3       5861.32       5761.26        50.43 o                         
   4   6   3         18.18         12.06         6.84 o                         
   5   6   3         31.45         32.56         7.08 o                         
   6   6   3          0.01          9.55         7.56 o                         
   7   6   3        430.22        402.58        12.86 o                         
   8   6   3        184.11        179.45        10.81 o                         
   9   6   3       2683.24       2673.57        34.41 o                         
  10   6   3         25.05         17.95         9.88 o                         
  11   6   3        697.25        699.73        21.13 o                         
  12   6   3        119.05        107.84        15.18 o                         
  13   6   3        788.50        846.60        29.53 o                         
  14   6   3         86.52        121.47        18.23 o                         
  15   6   3        188.45        227.45        22.47 o                         
  16   6   3         99.67         95.70        21.26 o                         
  17   6   3        613.47        597.47        35.01 o                         
  18   6   3        122.15        153.75        26.89 o                         
  19   6   3        136.14        115.87        29.30 o                         
 -19   7   3        566.53        636.86        43.08 o                         
 -18   7   3         43.17          2.98        24.99 o                         
 -17   7   3         20.09          1.73        22.02 o                         
 -16   7   3         52.00         48.30        20.43 o                         
 -15   7   3        103.02         85.55        20.32 o                         
 -14   7   3        540.03        520.94        28.00 o                         
 -13   7   3         24.79         10.47        16.10 o                         
 -12   7   3       1587.57       1610.74        40.65 o                         
 -11   7   3         98.72         55.66        12.78 o                         
 -10   7   3       2541.83       2479.82        34.62 o                         
  -9   7   3       1034.18       1064.45        26.41 o                         
  -8   7   3          5.88         -2.11         8.22 o                         
  -7   7   3        534.66        475.20        15.51 o                         
  -6   7   3       1713.69       1715.77        24.24 o                         
  -5   7   3       1888.22       2420.74        30.01 o                         
  -4   7   3        329.35        313.28        10.83 o                         
  -3   7   3       2764.46       2661.98        27.94 o                         
  -2   7   3        999.80       1132.58        18.34 o                         
  -1   7   3        112.20        220.45         9.60 o                         
   0   7   3       2428.95       2548.38        27.77 o                         
   1   7   3       6500.66       6650.48        52.72 o                         
   2   7   3       6206.21       6127.02        53.50 o                         
   3   7   3       1621.81       1676.09        23.89 o                         
   4   7   3       1444.69       1372.07        21.37 o                         
   5   7   3        214.45        159.48        10.12 o                         
   6   7   3       2051.40       2328.95        28.66 o                         
   7   7   3        590.87        622.66        17.48 o                         
   8   7   3       1973.24       2059.28        29.82 o                         
   9   7   3          9.01         -4.54         9.52 o                         
  10   7   3       1469.52       1493.16        31.16 o                         
  11   7   3        351.49        363.21        17.35 o                         
  12   7   3       1506.40       1494.51        36.48 o                         
  13   7   3          5.67        -10.99        14.97 o                         
  14   7   3        488.38        477.37        26.49 o                         
  15   7   3         98.96        109.06        21.25 o                         
  16   7   3         48.49         33.21        20.05 o                         
  17   7   3        452.12        423.25        32.11 o                         
  18   7   3        738.29        738.72        41.23 o                         
  19   7   3        698.12        692.39        48.05 o                         
 -19   8   3          0.08        -17.37        29.79 o                         
 -18   8   3         98.66         95.71        28.98 o                         
 -17   8   3        123.87        149.06        28.71 o                         
 -16   8   3         15.03         25.00        21.59 o                         
 -15   8   3         17.23          5.23        21.69 o                         
 -14   8   3        160.35        204.92        23.26 o                         
 -13   8   3         53.27         26.23        16.61 o                         
 -12   8   3        270.87        329.04        21.81 o                         
 -11   8   3        692.43        614.49        24.50 o                         
 -10   8   3        540.22        562.18        20.91 o                         
  -9   8   3       1479.34       1337.29        26.82 o                         
  -8   8   3        792.66        875.17        22.64 o                         
  -7   8   3        435.47        459.00        16.00 o                         
  -6   8   3       2022.69       2031.47        28.62 o                         
  -5   8   3        247.71        221.32        11.17 o                         
  -4   8   3       6668.83       6891.37        61.26 o                         
  -3   8   3       2418.24       2440.96        30.27 o                         
  -2   8   3         28.53         16.87         7.33 o                         
  -1   8   3       4792.96       5151.03        47.63 o                         
   0   8   3         14.29         10.60         6.96 o                         
   1   8   3       2506.27       2480.43        27.41 o                         
   2   8   3        225.36        277.93        11.74 o                         
   3   8   3         17.06         38.98         8.80 o                         
   4   8   3       3521.17       3399.58        39.16 o                         
   5   8   3        236.30        307.19        14.92 o                         
   6   8   3       5079.22       4910.46        53.47 o                         
   7   8   3        123.08        117.41        10.75 o                         
   8   8   3       7223.00       6921.08        65.04 o                         
   9   8   3         22.00         14.24        11.72 o                         
  10   8   3       2740.18       2690.09        42.18 o                         
  11   8   3         61.01         38.22        13.63 o                         
  12   8   3        224.78        174.76        18.57 o                         
  13   8   3         54.94         39.60        16.28 o                         
  14   8   3       1437.06       1414.56        42.63 o                         
  15   8   3        930.92        926.93        36.97 o                         
  16   8   3         18.37         28.38        19.84 o                         
  17   8   3        289.96        261.10        28.57 o                         
  18   8   3       2020.14       2116.84        74.66 o                         
 -18   9   3         54.21         41.81        28.25 o                         
 -17   9   3         62.39         48.42        26.73 o                         
 -16   9   3         89.00         80.22        26.50 o                         
 -15   9   3        169.47        133.04        24.67 o                         
 -14   9   3        747.01        718.63        36.64 o                         
 -13   9   3        114.97         92.92        25.92 o                         
 -12   9   3        214.59        217.01        20.15 o                         
 -11   9   3        331.08        324.92        22.13 o                         
 -10   9   3          6.17         22.00        14.40 o                         
  -9   9   3       1823.90       1700.33        34.31 o                         
  -8   9   3          2.18        -14.65         9.77 o                         
  -7   9   3       2540.28       2433.72        39.59 o                         
  -6   9   3         56.24         38.93         9.37 o                         
  -5   9   3        849.36        845.14        19.74 o                         
  -4   9   3        865.82        947.66        23.59 o                         
  -3   9   3       2606.56       2664.51        34.86 o                         
  -2   9   3         14.08          8.42         8.03 o                         
  -1   9   3        120.13        108.47         9.14 o                         
   0   9   3       1194.31       1190.71        20.88 o                         
   1   9   3       5140.03       5285.40        48.32 o                         
   2   9   3         26.69         16.96         8.26 o                         
   3   9   3       4679.54       4587.52        49.82 o                         
   4   9   3          0.45          1.73         9.88 o                         
   5   9   3       1692.79       1596.38        30.55 o                         
   6   9   3          2.91         -5.19        10.15 o                         
   7   9   3         13.85         14.67        13.93 o                         
   8   9   3        101.55         85.75        14.39 o                         
   9   9   3        828.11        852.30        32.73 o                         
  10   9   3        903.41       1011.66        30.62 o                         
  11   9   3        492.72        535.98        24.38 o                         
  12   9   3         23.70          8.47        15.62 o                         
  13   9   3       1139.94       1122.08        37.97 o                         
  14   9   3         69.22        134.55        22.18 o                         
  15   9   3        875.93        947.01        39.07 o                         
  16   9   3         65.42         94.70        24.45 o                         
  17   9   3        197.58        237.83        35.40 o                         
  18   9   3         26.06         28.89        29.47 o                         
 -17  10   3        111.47         73.51        29.15 o                         
 -16  10   3         45.40         19.45        25.15 o                         
 -15  10   3        449.59        375.09        34.10 o                         
 -14  10   3        329.00        282.64        31.06 o                         
 -13  10   3         76.67         98.26        21.79 o                         
 -12  10   3        439.73        408.45        27.05 o                         
 -11  10   3        236.01        206.30        24.10 o                         
 -10  10   3        708.38        648.81        27.14 o                         
  -9  10   3        529.22        614.39        30.49 o                         
  -8  10   3       1925.70       1776.53        35.34 o                         
  -7  10   3         78.17         53.79        12.88 o                         
  -6  10   3       1033.22        992.55        25.22 o                         
  -5  10   3        859.31        941.43        24.13 o                         
  -4  10   3         60.63         64.92         9.40 o                         
  -3  10   3        442.02        513.47        16.85 o                         
  -2  10   3         12.66         13.42         8.78 o                         
  -1  10   3         10.45         -1.62         8.20 o                         
   0  10   3        387.20        458.49        13.79 o                         
   1  10   3        285.23        316.55        13.02 o                         
   2  10   3       1485.74       1338.40        25.64 o                         
   3  10   3       1295.84       1248.93        26.00 o                         
   4  10   3       9285.85       8893.85        89.05 o                         
   5  10   3        238.28        241.20        17.63 o                         
   6  10   3       3443.36       3451.16        50.58 o                         
   7  10   3        338.87        260.41        17.61 o                         
   8  10   3        494.57        501.42        23.23 o                         
   9  10   3        594.01        590.22        25.50 o                         
  10  10   3         13.74         15.87        14.18 o                         
  11  10   3         15.86          3.20        15.16 o                         
  12  10   3         80.70         95.38        19.02 o                         
  13  10   3        672.70        800.88        34.93 o                         
  14  10   3        388.28        449.02        29.25 o                         
  15  10   3         90.21         66.27        24.21 o                         
  16  10   3        188.17        162.12        30.20 o                         
  17  10   3         67.60         73.45        30.17 o                         
 -16  11   3          4.37         -2.44        25.27 o                         
 -15  11   3         33.77        -12.15        24.21 o                         
 -14  11   3        556.28        584.35        38.77 o                         
 -13  11   3         88.00        117.28        24.39 o                         
 -12  11   3       2272.04       2095.53        67.68 o                         
 -11  11   3          8.53        -26.07        17.38 o                         
 -10  11   3        513.06        479.82        27.41 o                         
  -9  11   3       1930.59       1826.99        46.20 o                         
  -8  11   3        687.68        700.61        27.70 o                         
  -7  11   3       2333.26       2117.42        44.37 o                         
  -6  11   3         11.56          9.01        12.12 o                         
  -5  11   3        814.90        975.36        30.43 o                         
  -4  11   3       1031.41       1084.83        29.29 o                         
  -3  11   3        119.17        128.36        13.63 o                         
  -2  11   3        591.10        708.22        22.10 o                         
  -1  11   3        251.64        327.33        17.03 o                         
   0  11   3       2329.55       2449.37        38.56 o                         
   1  11   3       1099.36        974.59        24.31 o                         
   2  11   3        411.13        363.56        19.36 o                         
   3  11   3       1589.88       1429.15        35.78 o                         
   4  11   3        212.28        215.59        15.80 o                         
   5  11   3        689.46        760.92        26.34 o                         
   6  11   3        309.90        388.41        22.43 o                         
   7  11   3        319.29        407.41        22.34 o                         
   8  11   3        373.75        309.50        20.71 o                         
   9  11   3          0.35         14.76        15.28 o                         
  10  11   3        975.69        883.74        32.94 o                         
  11  11   3        225.54        267.80        23.52 o                         
  12  11   3        752.71        850.91        35.73 o                         
  13  11   3          0.77          7.38        19.96 o                         
  14  11   3        289.52        332.00        30.18 o                         
  15  11   3         11.24        -34.39        22.93 o                         
  16  11   3         63.63         80.78        27.96 o                         
 -16  12   3         54.30         49.15        47.83 o                         
 -15  12   3        565.50        575.93        41.78 o                         
 -14  12   3         60.30        123.77        27.66 o                         
 -13  12   3         21.67         48.52        31.04 o                         
 -12  12   3         37.72          4.97        22.42 o                         
 -11  12   3       1049.74       1041.51        42.16 o                         
 -10  12   3         58.75         46.87        20.26 o                         
  -9  12   3       1292.62       1118.20        47.99 o                         
  -8  12   3        346.18        361.64        25.13 o                         
  -7  12   3        338.12        322.37        23.30 o                         
  -6  12   3         90.96         44.88        17.14 o                         
  -5  12   3        103.60        123.93        17.10 o                         
  -4  12   3        406.88        351.45        19.89 o                         
  -3  12   3        538.46        550.85        21.99 o                         
  -2  12   3        123.98         95.70        14.65 o                         
  -1  12   3        121.53        140.50        15.80 o                         
   0  12   3        459.93        324.54        19.52 o                         
   1  12   3        263.75        273.13        20.82 o                         
   2  12   3        825.89        920.24        29.84 o                         
   3  12   3        663.27        697.85        25.73 o                         
   4  12   3          5.69         -3.82        13.56 o                         
   5  12   3        221.87        202.35        17.70 o                         
   6  12   3        228.47        278.68        19.94 o                         
   7  12   3          1.02        -11.49        15.67 o                         
   8  12   3         10.03        -22.66        15.61 o                         
   9  12   3        467.52        484.58        26.54 o                         
  10  12   3        233.93        183.70        20.48 o                         
  11  12   3        902.88        925.38        39.86 o                         
  12  12   3         80.81         29.45        25.94 o                         
  13  12   3        370.03        342.63        31.11 o                         
  14  12   3        217.68        246.27        31.27 o                         
  15  12   3        105.74         73.75        28.44 o                         
  16  12   3          2.41        -55.21        81.33 o                         
 -14  13   3         19.67         13.94        25.34 o                         
 -13  13   3        669.17        682.20        43.17 o                         
 -12  13   3       1703.21       1896.94        68.69 o                         
 -11  13   3         48.11         29.85        21.64 o                         
 -10  13   3        369.75        399.20        31.19 o                         
  -9  13   3       1161.44       1151.14        45.22 o                         
  -8  13   3        247.55        306.95        24.71 o                         
  -7  13   3       1027.85       1006.97        39.92 o                         
  -6  13   3         63.21         68.73        19.17 o                         
  -5  13   3        439.66        483.50        28.10 o                         
  -4  13   3         17.95          3.46        16.86 o                         
  -3  13   3       1042.40       1049.20        37.89 o                         
  -2  13   3       4257.53       4113.19        66.16 o                         
  -1  13   3         79.02         67.89        17.69 o                         
   0  13   3       1928.49       2014.66        43.89 o                         
   1  13   3        504.68        601.11        26.99 o                         
   2  13   3        568.26        710.76        33.86 o                         
   3  13   3        258.02        268.54        20.33 o                         
   4  13   3         86.84         57.72        16.50 o                         
   5  13   3         16.43         21.67        15.71 o                         
   6  13   3        482.35        577.03        28.32 o                         
   7  13   3        111.96         96.01        19.61 o                         
   8  13   3          1.46        -13.23        17.37 o                         
   9  13   3         47.68         50.59        20.54 o                         
  10  13   3         16.04         38.83        21.61 o                         
  11  13   3          6.52        -26.21        20.96 o                         
  12  13   3        449.03        404.60        36.38 o                         
  13  13   3        188.70        125.52        29.95 o                         
  14  13   3        171.24        144.91        29.54 o                         
 -13  14   3          4.89         -9.70        24.89 o                         
 -12  14   3         72.91         77.43        30.22 o                         
 -11  14   3        514.90        545.90        38.75 o                         
 -10  14   3        371.85        425.09        35.13 o                         
  -9  14   3        485.33        426.35        34.22 o                         
  -8  14   3        277.54        281.75        29.40 o                         
  -7  14   3        245.32        247.51        28.45 o                         
  -6  14   3        599.57        595.20        37.20 o                         
  -5  14   3         81.23         63.89        21.08 o                         
  -4  14   3       2294.26       2148.05        63.52 o                         
  -3  14   3         35.11         41.73        20.29 o                         
  -2  14   3          7.51         -7.90        17.57 o                         
  -1  14   3        222.36        230.64        23.51 o                         
   0  14   3        147.18        130.69        21.18 o                         
   1  14   3        488.24        564.49        31.76 o                         
   2  14   3          6.71         10.73        18.97 o                         
   3  14   3        570.88        619.63        31.55 o                         
   4  14   3       2458.68       2757.79        64.21 o                         
   5  14   3        241.37        145.73        19.81 o                         
   6  14   3       1288.52       1302.39        40.46 o                         
   7  14   3         60.56         91.52        21.18 o                         
   8  14   3        365.49        310.95        28.51 o                         
   9  14   3        489.14        426.39        33.74 o                         
  10  14   3        168.38        175.22        29.68 o                         
  11  14   3        110.44         95.98        28.36 o                         
  12  14   3        365.03        506.36        42.25 o                         
  13  14   3         34.71         26.04        28.06 o                         
 -12  15   3         68.98         18.93        29.56 o                         
 -11  15   3         82.69         72.93        31.22 o                         
 -10  15   3         18.28          5.64        27.22 o                         
  -9  15   3         59.94         13.66        26.72 o                         
  -8  15   3          5.64         15.29        25.66 o                         
  -7  15   3        149.45        100.55        26.84 o                         
  -6  15   3         58.85         11.84        23.18 o                         
  -5  15   3       1885.07       1820.14        63.01 o                         
  -4  15   3         38.43         74.59        25.49 o                         
  -3  15   3        123.44        149.91        25.68 o                         
  -2  15   3          1.48          2.97        20.90 o                         
  -1  15   3        360.08        358.74        30.87 o                         
   0  15   3         15.11        -27.68        18.46 o                         
   1  15   3        235.14        179.64        24.75 o                         
   2  15   3         79.36         40.84        20.29 o                         
   3  15   3        931.98        956.24        40.24 o                         
   4  15   3         49.07         51.13        21.42 o                         
   5  15   3        864.61        995.45        45.19 o                         
   6  15   3        230.04        234.43        29.12 o                         
   7  15   3        240.96        172.46        27.02 o                         
   8  15   3         17.38         18.73        20.95 o                         
   9  15   3          1.03        -28.39        22.42 o                         
  10  15   3         96.28        164.26        30.58 o                         
  11  15   3          4.84         16.20        26.17 o                         
  12  15   3         87.83         22.17        33.42 o                         
 -10  16   3         18.03         47.03        34.07 o                         
  -9  16   3          1.43          4.93        27.40 o                         
  -8  16   3        464.16        367.76        38.54 o                         
  -7  16   3        182.62        114.01        30.04 o                         
  -6  16   3        410.73        451.49        44.74 o                         
  -5  16   3        227.73        249.64        31.92 o                         
  -4  16   3        334.23        314.52        33.91 o                         
  -3  16   3         68.27          8.22        24.76 o                         
  -2  16   3          4.91         13.16        22.57 o                         
  -1  16   3         25.22         29.95        23.05 o                         
   0  16   3         32.10         55.15        23.05 o                         
   1  16   3        873.24        826.40        41.78 o                         
   2  16   3         13.47         16.82        23.17 o                         
   3  16   3         86.37        100.78        25.55 o                         
   4  16   3        258.20        244.65        30.14 o                         
   5  16   3          0.53         -3.39        24.18 o                         
   6  16   3        304.20        266.70        31.42 o                         
   7  16   3          7.94        -14.23        24.90 o                         
   8  16   3       1314.48       1294.97        81.86 o                         
   9  16   3        604.24        546.07        45.40 o                         
  10  16   3          0.37         -1.51        33.39 o                         
  -8  17   3        147.31        171.61       117.14 o                         
  -7  17   3         44.27          8.71        27.58 o                         
  -6  17   3        156.67        128.93        31.08 o                         
  -5  17   3        348.47        314.62        35.30 o                         
  -4  17   3        883.12        895.08        47.32 o                         
  -3  17   3         56.40         34.33        26.20 o                         
  -2  17   3        895.14       1085.96        50.77 o                         
  -1  17   3         97.36        104.00        30.67 o                         
   0  17   3       2105.69       2282.94        85.71 o                         
   1  17   3         58.09          6.55        26.60 o                         
   2  17   3        253.34        225.22        32.44 o                         
   3  17   3        215.73        161.98        30.35 o                         
   4  17   3          9.21        -17.01        24.43 o                         
   5  17   3         33.44         64.77        26.62 o                         
   6  17   3        102.95         75.28        28.33 o                         
   7  17   3          8.11          6.69        27.80 o                         
   8  17   3         94.84         69.48        76.83 o                         
  -4  18   3          0.00         64.17       117.14 o                         
  -3  18   3       1035.44       1331.17        72.24 o                         
  -2  18   3         12.48         31.75        30.01 o                         
  -1  18   3        199.21        278.99        38.87 o                         
   0  18   3          5.09         20.67        29.20 o                         
   1  18   3        417.50        377.11        40.80 o                         
   2  18   3          3.53        -22.44        29.00 o                         
   3  18   3        437.21        377.62        43.44 o                         
   4  18   3         42.19        -17.16       103.71 o                         
 -20   0   4        171.89        171.36        41.26 o                         
 -18   0   4         11.36         21.46        27.02 o                         
 -16   0   4         16.97        -26.19        20.54 o                         
 -14   0   4        689.83        632.54        33.59 o                         
 -12   0   4       2700.74       2962.09        50.70 o                         
 -10   0   4       4424.15       4585.42        69.43 o                         
  -8   0   4          1.52          4.80         8.85 o                         
  -6   0   4       1185.42       1037.12        20.00 o                         
  -4   0   4        803.30        453.76        12.53 o                         
  -2   0   4      56288.67      55592.17       379.53 o                         
   0   0   4        115.81         17.10         4.65 o                         
   2   0   4      28233.65      25240.47       202.22 o                         
   4   0   4        111.07        152.01         8.11 o                         
   6   0   4         58.19          4.68         7.52 o                         
   8   0   4      11444.30      12476.36       128.66 o                         
  10   0   4       9377.92       9419.62       114.70 o                         
  12   0   4        320.57        382.25        26.13 o                         
  14   0   4       7118.68       7220.89       120.52 o                         
  16   0   4        663.70        529.79        39.90 o                         
  18   0   4        548.24        578.96        53.76 o                         
  20   0   4        238.87        211.42        46.13 o                         
 -21   1   4         15.74        -16.59        41.86 o                         
 -20   1   4        148.48        106.10        30.07 o                         
 -19   1   4          3.67        -16.50        19.66 o                         
 -18   1   4        717.80        759.31        34.20 o                         
 -17   1   4         27.74         51.44        17.87 o                         
 -16   1   4          9.95          8.52        16.18 o                         
 -15   1   4       4070.41       4089.65        55.77 o                         
 -14   1   4        171.21        161.01        15.76 o                         
 -13   1   4       2001.67       2192.20        35.77 o                         
 -12   1   4        316.67        302.10        15.00 o                         
 -11   1   4         89.60         66.77        10.03 o                         
 -10   1   4        256.47        243.06        11.18 o                         
  -9   1   4        788.04        933.13        17.25 o                         
  -8   1   4        807.05        845.85        14.89 o                         
  -7   1   4         68.25         52.04         6.15 o                         
  -6   1   4       1828.62       1428.82        15.43 o                         
  -5   1   4       3799.65       3501.04        25.11 o                         
  -4   1   4       5804.78       5457.88        33.79 o                         
  -3   1   4       9889.33       9313.10        51.28 o                         
  -2   1   4       4244.97       4853.56        29.69 o                         
  -1   1   4       7659.77       7946.65        47.07 o                         
   0   1   4       2749.01       2323.75        15.24 o                         
   1   1   4       1675.50       2439.56        17.20 o                         
   2   1   4       3734.46       3479.15        24.80 o                         
   3   1   4       6922.96       7860.64        49.12 o                         
   4   1   4         39.93          6.67         4.83 o                         
   5   1   4       1962.51       1986.73        18.48 o                         
   6   1   4       7504.58       7775.97        53.67 o                         
   7   1   4        217.26        264.75         9.32 o                         
   8   1   4        877.61        730.58        15.27 o                         
   9   1   4       2760.81       2827.62        30.24 o                         
  10   1   4         84.37         97.61         9.53 o                         
  11   1   4       3155.46       3345.86        39.41 o                         
  12   1   4        245.66        263.93        15.39 o                         
  13   1   4        430.82        552.68        22.72 o                         
  14   1   4        470.07        516.53        24.31 o                         
  15   1   4        605.38        703.34        28.98 o                         
  16   1   4        568.48        650.43        30.96 o                         
  17   1   4         57.00         16.67        21.07 o                         
  18   1   4          1.63         25.58        23.45 o                         
  19   1   4        362.16        377.32        35.44 o                         
  20   1   4        387.28        326.44        36.92 o                         
 -20   2   4         48.93         43.62        37.93 o                         
 -19   2   4         10.24         10.95        22.58 o                         
 -18   2   4          5.68        -15.96        18.65 o                         
 -17   2   4        621.64        617.96        29.14 o                         
 -16   2   4         78.11         85.06        17.92 o                         
 -15   2   4         21.14         12.93        13.60 o                         
 -14   2   4          3.39          5.37        12.03 o                         
 -13   2   4         14.00         15.02        11.76 o                         
 -12   2   4        377.39        428.81        16.01 o                         
 -11   2   4        656.21        689.23        17.88 o                         
 -10   2   4        181.65        171.57         9.79 o                         
  -9   2   4       1700.78       1694.50        21.24 o                         
  -8   2   4         17.89          7.80         6.24 o                         
  -7   2   4       7130.35       7179.59        49.38 o                         
  -6   2   4       2404.46       2436.83        22.38 o                         
  -5   2   4      19166.35      19961.42       118.83 o                         
  -4   2   4       7773.21       8045.20        49.08 o                         
  -3   2   4         93.60        102.75         5.30 o                         
  -2   2   4       5448.22       6288.74        43.84 o                         
  -1   2   4         32.10         43.41         5.13 o                         
   0   2   4          4.07          0.23         3.52 o                         
   1   2   4      11632.68      12075.24        67.92 o                         
   2   2   4        996.68       1061.16        11.46 o                         
   3   2   4       2055.59       2343.00        20.06 o                         
   4   2   4       9251.55       9409.39        61.65 o                         
   5   2   4       1670.94       1787.94        18.48 o                         
   6   2   4        707.29        771.98        13.12 o                         
   7   2   4       5702.58       5618.34        46.53 o                         
   8   2   4          4.96          0.08         6.54 o                         
   9   2   4       5567.33       5621.08        47.26 o                         
  10   2   4       3294.08       3495.19        37.39 o                         
  11   2   4        363.13        393.00        15.20 o                         
  12   2   4          1.34         17.25        10.27 o                         
  13   2   4       1284.48       1305.05        39.63 o                         
  14   2   4        717.51        760.00        28.68 o                         
  15   2   4       1225.49       1341.09        39.83 o                         
  16   2   4         96.99        110.89        21.15 o                         
  17   2   4        873.27        912.80        40.04 o                         
  18   2   4        117.43        176.78        29.26 o                         
  19   2   4        170.32        129.71        28.48 o                         
  20   2   4         33.08         65.45        29.86 o                         
 -20   3   4       1211.51       1229.49        66.28 o                         
 -19   3   4        148.77        109.07        29.67 o                         
 -18   3   4       1673.64       1711.02        54.04 o                         
 -17   3   4         19.60         29.49        19.70 o                         
 -16   3   4        568.36        537.75        32.75 o                         
 -15   3   4        303.79        278.46        20.19 o                         
 -14   3   4        722.87        810.45        38.89 o                         
 -13   3   4         25.09         14.35        11.16 o                         
 -12   3   4        778.84        871.85        23.18 o                         
 -11   3   4          0.22          5.70         8.27 o                         
 -10   3   4       2065.28       2114.70        25.25 o                         
  -9   3   4        915.88        951.02        16.60 o                         
  -8   3   4       5890.96       5586.98        45.83 o                         
  -7   3   4        514.54        701.83        13.97 o                         
  -6   3   4       1294.13       1161.02        15.21 o                         
  -5   3   4        277.29        317.73         7.83 o                         
  -4   3   4       2618.71       2800.63        25.25 o                         
  -3   3   4        767.63        730.89        12.30 o                         
  -2   3   4        182.94        193.14         8.70 o                         
  -1   3   4        459.89        558.06        10.33 o                         
   0   3   4       2761.98       3117.64        23.31 o                         
   1   3   4         36.42         16.90         4.31 o                         
   2   3   4       3477.68       3407.89        25.17 o                         
   3   3   4        139.45        167.08         6.90 o                         
   4   3   4       7133.91       6943.57        51.62 o                         
   5   3   4        962.55       1074.53        15.51 o                         
   6   3   4       1838.69       1900.65        21.50 o                         
   7   3   4         61.29         39.53         7.17 o                         
   8   3   4       2572.20       2419.33        28.50 o                         
   9   3   4          6.62         -0.17         7.08 o                         
  10   3   4        208.61        245.84        12.67 o                         
  11   3   4         18.59        -12.97         8.69 o                         
  12   3   4       1629.80       1558.61        29.84 o                         
  13   3   4         18.53         16.47        12.56 o                         
  14   3   4        400.97        379.43        24.58 o                         
  15   3   4          1.21         -0.94        15.98 o                         
  16   3   4       1684.05       1953.84        54.14 o                         
  17   3   4        646.76        550.49        32.76 o                         
  18   3   4        811.72       1019.88        47.90 o                         
  19   3   4          4.55        -16.45        25.02 o                         
  20   3   4         70.09         37.08        29.01 o                         
 -20   4   4        135.82        133.78        32.45 o                         
 -19   4   4          2.74        -18.54        25.30 o                         
 -18   4   4         19.42         56.89        25.86 o                         
 -17   4   4       1067.37       1102.11        44.30 o                         
 -16   4   4        884.35        863.40        36.09 o                         
 -15   4   4        150.97        195.95        19.85 o                         
 -14   4   4        826.54        884.85        27.88 o                         
 -13   4   4        428.55        458.50        19.60 o                         
 -12   4   4         61.23         63.27        12.95 o                         
 -11   4   4         34.29         77.08         9.69 o                         
 -10   4   4          6.63          7.48         8.25 o                         
  -9   4   4       1920.81       2040.80        25.81 o                         
  -8   4   4        898.64       1041.23        18.20 o                         
  -7   4   4       5348.87       5052.97        47.70 o                         
  -6   4   4         87.56         41.74         6.04 o                         
  -5   4   4       1571.83       1218.53        16.55 o                         
  -4   4   4        999.86        984.72        18.16 o                         
  -3   4   4        353.13        429.28        11.64 o                         
  -2   4   4        433.31        448.33        10.83 o                         
  -1   4   4       1890.91       2323.29        22.70 o                         
   0   4   4       1074.42       1377.98        13.92 o                         
   1   4   4        194.25         71.01         5.99 o                         
   2   4   4       1894.71       1788.91        17.40 o                         
   3   4   4       1406.43       1243.55        15.15 o                         
   4   4   4       1543.70       1714.23        20.05 o                         
   5   4   4       3703.91       4005.78        36.40 o                         
   6   4   4        467.05        561.23        13.52 o                         
   7   4   4       3683.67       3973.45        39.72 o                         
   8   4   4        668.19        598.43        15.91 o                         
   9   4   4          8.53          9.27         7.58 o                         
  10   4   4       1649.96       1589.35        25.41 o                         
  11   4   4        685.15        676.60        18.39 o                         
  12   4   4        211.55        137.78        13.70 o                         
  13   4   4        410.22        390.64        21.27 o                         
  14   4   4        524.97        559.93        31.73 o                         
  15   4   4         15.79         37.95        17.21 o                         
  16   4   4        339.72        255.36        24.85 o                         
  17   4   4       1342.24       1265.41        44.97 o                         
  18   4   4        368.94        381.23        34.25 o                         
  19   4   4         33.04         21.26        27.54 o                         
  20   4   4        538.78        619.28        45.56 o                         
 -20   5   4        120.42        113.75        33.48 o                         
 -19   5   4          1.59        -18.66        24.19 o                         
 -18   5   4        125.63        132.83        27.13 o                         
 -17   5   4        466.58        362.40        29.14 o                         
 -16   5   4        581.28        554.87        34.57 o                         
 -15   5   4        957.84        934.44        34.79 o                         
 -14   5   4         12.67         21.75        14.33 o                         
 -13   5   4       1689.29       1759.53        39.74 o                         
 -12   5   4        127.66         92.55        13.71 o                         
 -11   5   4        117.21        127.04        12.46 o                         
 -10   5   4        617.00        568.66        17.08 o                         
  -9   5   4       2305.89       2436.15        29.29 o                         
  -8   5   4        236.80        252.18        11.23 o                         
  -7   5   4         71.12         69.37         7.56 o                         
  -6   5   4        599.51        412.15        10.51 o                         
  -5   5   4        332.28        282.87         9.11 o                         
  -4   5   4       4491.66       4188.77        42.17 o                         
  -3   5   4      10114.73       9726.62        84.59 o                         
  -2   5   4         18.16          4.66         5.87 o                         
  -1   5   4      14486.68      13782.69       100.73 o                         
   0   5   4       1612.69       1170.03        15.20 o                         
   1   5   4        285.92        173.99         7.27 o                         
   2   5   4       1108.13       1018.92        14.29 o                         
   3   5   4        872.82       1126.15        16.39 o                         
   4   5   4          6.62         -7.25         6.05 o                         
   5   5   4        514.81        637.28        14.55 o                         
   6   5   4         65.38         76.92        10.20 o                         
   7   5   4        391.74        359.32        12.81 o                         
   8   5   4       1044.37       1126.14        22.84 o                         
   9   5   4         57.85         48.49         8.98 o                         
  10   5   4         86.31         86.29        10.18 o                         
  11   5   4         91.84         89.54        12.33 o                         
  12   5   4        539.15        502.37        22.98 o                         
  13   5   4        987.08        973.35        34.22 o                         
  14   5   4        145.31        129.28        20.15 o                         
  15   5   4         11.47         -8.85        16.53 o                         
  16   5   4        683.95        675.09        32.35 o                         
  17   5   4          0.38        -13.76        20.04 o                         
  18   5   4         86.62         64.24        26.31 o                         
  19   5   4         17.64         29.46        27.97 o                         
  20   5   4         14.84          9.32        29.87 o                         
 -19   6   4        135.95        160.57        30.55 o                         
 -18   6   4         43.79         49.44        25.35 o                         
 -17   6   4        167.19         98.50        22.59 o                         
 -16   6   4        775.89        847.56        36.83 o                         
 -15   6   4        722.92        708.61        31.39 o                         
 -14   6   4       1952.72       1992.72        46.64 o                         
 -13   6   4       1224.56       1213.98        34.36 o                         
 -12   6   4       5607.99       5763.88        85.40 o                         
 -11   6   4       1813.70       1807.82        32.67 o                         
 -10   6   4       1367.55       1390.58        26.18 o                         
  -9   6   4        413.26        371.24        16.13 o                         
  -8   6   4         29.72         40.43         8.52 o                         
  -7   6   4          5.82          0.95         7.04 o                         
  -6   6   4       2154.37       2267.13        24.86 o                         
  -5   6   4       3678.92       3234.37        32.93 o                         
  -4   6   4       3496.58       3103.15        32.89 o                         
  -3   6   4        858.81        906.59        17.16 o                         
  -2   6   4       6575.88       5180.55        45.41 o                         
  -1   6   4         11.06         68.30         6.01 o                         
   0   6   4       8322.78       8027.51        62.07 o                         
   1   6   4         75.81        200.53         9.06 o                         
   2   6   4      13780.79      14683.86       109.61 o                         
   3   6   4       2065.67       2146.40        27.29 o                         
   4   6   4        250.60        297.32        11.79 o                         
   5   6   4       1562.62       1469.48        22.15 o                         
   6   6   4       1642.62       1779.96        24.12 o                         
   7   6   4       2125.53       2049.02        25.66 o                         
   8   6   4       1845.50       1736.31        25.88 o                         
   9   6   4       2075.11       2275.03        30.93 o                         
  10   6   4       4096.53       4026.79        47.90 o                         
  11   6   4         15.87         -5.85        10.74 o                         
  12   6   4       4528.67       4617.12        67.44 o                         
  13   6   4          6.33          2.34        14.81 o                         
  14   6   4         76.56         35.36        16.63 o                         
  15   6   4          0.48          0.46        16.90 o                         
  16   6   4         12.79         12.63        19.20 o                         
  17   6   4          7.41        -16.23        20.89 o                         
  18   6   4        265.37        256.47        30.58 o                         
  19   6   4        163.52        199.39        33.69 o                         
 -19   7   4          3.80          4.75        26.12 o                         
 -18   7   4        583.43        670.88        44.58 o                         
 -17   7   4        547.56        591.33        43.92 o                         
 -16   7   4         25.05        -29.19        19.46 o                         
 -15   7   4          6.65        -14.97        17.84 o                         
 -14   7   4         29.85          8.45        17.55 o                         
 -13   7   4       1174.27       1151.30        41.82 o                         
 -12   7   4       1188.36       1093.23        33.67 o                         
 -11   7   4       1087.13       1120.71        30.38 o                         
 -10   7   4          4.07         -8.09         9.11 o                         
  -9   7   4       2806.47       2838.80        34.66 o                         
  -8   7   4        105.89         92.78        11.07 o                         
  -7   7   4          5.17         19.78         7.59 o                         
  -6   7   4        403.36        474.74        13.18 o                         
  -5   7   4        750.95        637.77        15.47 o                         
  -4   7   4       2312.49       2427.27        29.27 o                         
  -3   7   4       2578.48       2019.69        24.82 o                         
  -2   7   4        142.71        232.30        10.10 o                         
  -1   7   4       3670.59       3212.67        31.14 o                         
   0   7   4         52.19         81.57         7.70 o                         
   1   7   4       5430.94       5270.27        48.95 o                         
   2   7   4        163.38        186.88         9.99 o                         
   3   7   4        600.00        630.63        16.12 o                         
   4   7   4         22.85         21.80         8.42 o                         
   5   7   4       1054.91       1058.60        22.32 o                         
   6   7   4        645.97        656.22        16.13 o                         
   7   7   4        612.42        681.84        17.65 o                         
   8   7   4        828.72        860.74        19.29 o                         
   9   7   4          3.78         -6.25         9.90 o                         
  10   7   4       1327.92       1352.07        30.66 o                         
  11   7   4        664.76        738.09        23.81 o                         
  12   7   4        564.94        583.24        25.83 o                         
  13   7   4       1265.58       1380.23        39.01 o                         
  14   7   4        247.39        314.15        29.35 o                         
  15   7   4        312.90        308.74        26.03 o                         
  16   7   4        127.92        179.15        26.64 o                         
  17   7   4        160.16        120.96        25.01 o                         
  18   7   4       1128.30       1191.08        50.52 o                         
  19   7   4        197.91        149.79        39.32 o                         
 -18   8   4         74.66         88.53        28.60 o                         
 -17   8   4          1.88         43.96        25.65 o                         
 -16   8   4        134.81        136.26        33.38 o                         
 -15   8   4          2.08         14.19        20.06 o                         
 -14   8   4        192.93        193.80        23.99 o                         
 -13   8   4        140.42         92.79        19.27 o                         
 -12   8   4          3.92          7.16        14.38 o                         
 -11   8   4        217.15        194.64        16.42 o                         
 -10   8   4       1645.15       1753.55        40.90 o                         
  -9   8   4          4.43        -11.30        10.01 o                         
  -8   8   4        505.63        481.19        15.69 o                         
  -7   8   4        351.81        382.65        13.64 o                         
  -6   8   4       1052.79       1143.07        21.99 o                         
  -5   8   4       1712.20       1777.35        26.52 o                         
  -4   8   4        168.28        121.58        10.15 o                         
  -3   8   4       2587.68       2535.27        28.23 o                         
  -2   8   4        399.37        341.32        12.42 o                         
  -1   8   4       3650.32       3988.88        40.80 o                         
   0   8   4       3172.59       3001.65        33.46 o                         
   1   8   4        115.79        143.36         9.71 o                         
   2   8   4         50.87         66.97         9.23 o                         
   3   8   4        873.96        735.54        18.13 o                         
   4   8   4        220.27        282.18        13.34 o                         
   5   8   4       2545.45       2317.19        35.68 o                         
   6   8   4          0.29         -5.22         9.22 o                         
   7   8   4       2746.70       2833.14        40.20 o                         
   8   8   4         27.79         35.08        11.52 o                         
   9   8   4          9.65         11.37        12.13 o                         
  10   8   4        728.43        781.55        27.75 o                         
  11   8   4        674.73        608.17        23.71 o                         
  12   8   4        750.36        782.02        28.46 o                         
  13   8   4        260.44        285.26        21.53 o                         
  14   8   4        288.31        359.37        25.72 o                         
  15   8   4        451.51        498.48        29.49 o                         
  16   8   4       1700.76       1660.26        54.44 o                         
  17   8   4        176.48        175.51        26.77 o                         
  18   8   4        106.13        140.93        28.91 o                         
 -18   9   4        223.27        196.28        34.70 o                         
 -17   9   4         86.34         89.63        27.93 o                         
 -16   9   4         55.30         54.97        25.13 o                         
 -15   9   4         63.90         16.25        21.90 o                         
 -14   9   4        322.49        249.54        29.14 o                         
 -13   9   4        104.30         71.78        18.88 o                         
 -12   9   4       2904.46       2922.28        72.23 o                         
 -11   9   4        734.44        637.55        26.82 o                         
 -10   9   4       3388.40       3440.99        51.89 o                         
  -9   9   4          2.44         -0.83        11.78 o                         
  -8   9   4       1412.23       1405.40        29.95 o                         
  -7   9   4         88.79         88.91        11.61 o                         
  -6   9   4        148.42        118.16        11.38 o                         
  -5   9   4         81.56        104.72        10.31 o                         
  -4   9   4       1671.52       1693.38        24.94 o                         
  -3   9   4        139.33        201.10        11.17 o                         
  -2   9   4        955.45        998.14        20.62 o                         
  -1   9   4          0.05        -10.23         6.82 o                         
   0   9   4        627.10        604.16        16.19 o                         
   1   9   4          0.01         -9.30         8.04 o                         
   2   9   4       6047.33       6234.16        55.17 o                         
   3   9   4        174.83        165.80        11.54 o                         
   4   9   4       2213.71       2279.41        32.19 o                         
   5   9   4        233.88        227.56        14.68 o                         
   6   9   4       2164.68       2062.54        38.89 o                         
   7   9   4        122.34        135.91        14.83 o                         
   8   9   4        568.29        502.53        23.61 o                         
   9   9   4         79.38         67.62        13.96 o                         
  10   9   4       1241.76       1122.73        32.30 o                         
  11   9   4        161.11        131.02        17.54 o                         
  12   9   4        522.10        501.06        26.21 o                         
  13   9   4        327.26        243.13        23.13 o                         
  14   9   4       1330.81       1196.49        42.32 o                         
  15   9   4         11.89         16.80        20.94 o                         
  16   9   4          9.50        -10.06        22.69 o                         
  17   9   4         37.16         57.66        27.32 o                         
  18   9   4        830.43        927.01        53.62 o                         
 -17  10   4        231.62        183.04        30.97 o                         
 -16  10   4        800.80        932.69        53.29 o                         
 -15  10   4          0.58        -25.42        22.10 o                         
 -14  10   4        151.83        161.19        28.03 o                         
 -13  10   4          8.90          7.10        19.13 o                         
 -12  10   4         76.30         71.48        18.05 o                         
 -11  10   4        131.93         84.59        18.19 o                         
 -10  10   4       1351.58       1321.84        38.28 o                         
  -9  10   4       2551.00       2731.82        46.81 o                         
  -8  10   4        444.08        363.37        20.02 o                         
  -7  10   4       8072.99       8156.94       100.31 o                         
  -6  10   4        412.89        423.70        18.94 o                         
  -5  10   4        109.30         74.54        11.55 o                         
  -4  10   4         67.59         50.30        10.17 o                         
  -3  10   4        273.75        272.77        13.18 o                         
  -2  10   4        359.35        337.10        13.73 o                         
  -1  10   4        343.05        342.61        13.76 o                         
   0  10   4       1943.01       1873.47        27.94 o                         
   1  10   4       1439.29       1383.12        26.00 o                         
   2  10   4       3860.02       4168.97        42.66 o                         
   3  10   4       6237.02       6379.63        64.98 o                         
   4  10   4        234.72        256.78        15.79 o                         
   5  10   4       1692.89       1718.95        35.47 o                         
   6  10   4         38.17         19.78        13.48 o                         
   7  10   4         21.36         21.28        13.94 o                         
   8  10   4        714.83        796.69        28.25 o                         
   9  10   4        108.51        113.22        16.40 o                         
  10  10   4        156.02        136.10        17.41 o                         
  11  10   4         32.00         37.74        17.16 o                         
  12  10   4         13.76         -3.10        16.84 o                         
  13  10   4        318.56        260.05        26.03 o                         
  14  10   4        268.32        280.44        25.73 o                         
  15  10   4        918.62        883.63        41.06 o                         
  16  10   4         13.85         -2.02        26.65 o                         
  17  10   4       1571.39       1621.87        76.10 o                         
 -16  11   4          8.38          9.39        25.18 o                         
 -15  11   4        347.85        353.35        47.65 o                         
 -14  11   4         29.98         35.62        23.65 o                         
 -13  11   4        674.12        757.92        39.71 o                         
 -12  11   4        330.09        308.66        25.82 o                         
 -11  11   4        114.47         89.49        21.30 o                         
 -10  11   4        598.68        605.38        29.77 o                         
  -9  11   4         28.17          0.41        15.44 o                         
  -8  11   4       1661.86       1810.04        39.27 o                         
  -7  11   4        201.56        205.39        18.90 o                         
  -6  11   4        168.59        206.70        16.98 o                         
  -5  11   4        103.24         91.47        14.31 o                         
  -4  11   4         83.16         80.48        13.82 o                         
  -3  11   4         24.10         32.36        12.26 o                         
  -2  11   4        219.12        189.65        13.82 o                         
  -1  11   4        467.68        491.05        19.89 o                         
   0  11   4         85.02         72.51        13.15 o                         
   1  11   4        198.77        219.87        16.03 o                         
   2  11   4       2913.99       2998.29        42.66 o                         
   3  11   4        129.55        128.40        13.58 o                         
   4  11   4        330.74        311.42        17.97 o                         
   5  11   4        114.61        146.83        15.89 o                         
   6  11   4        100.38         52.15        15.75 o                         
   7  11   4        118.77        141.93        18.35 o                         
   8  11   4        195.16        163.35        18.92 o                         
   9  11   4         31.26         61.47        16.44 o                         
  10  11   4         54.86         46.73        17.06 o                         
  11  11   4       1063.67       1034.86        38.20 o                         
  12  11   4        302.26        290.80        25.38 o                         
  13  11   4        351.70        342.90        26.45 o                         
  14  11   4        247.67        247.14        28.01 o                         
  15  11   4          1.58          0.55        24.02 o                         
  16  11   4          7.65          7.12        30.81 o                         
 -15  12   4        128.67        106.22        32.01 o                         
 -14  12   4        319.05        318.44        32.98 o                         
 -13  12   4         48.10         29.02        24.10 o                         
 -12  12   4       1880.96       1846.76        57.06 o                         
 -11  12   4        206.34        246.86        25.81 o                         
 -10  12   4        779.73        878.72        36.70 o                         
  -9  12   4         36.25         41.70        19.05 o                         
  -8  12   4          5.74          8.40        16.55 o                         
  -7  12   4        318.47        319.92        24.18 o                         
  -6  12   4         65.83         59.06        16.51 o                         
  -5  12   4         20.86         -9.17        13.46 o                         
  -4  12   4       1179.56       1207.31        33.85 o                         
  -3  12   4         97.60         85.85        14.15 o                         
  -2  12   4       3696.94       3728.89        54.70 o                         
  -1  12   4       1199.27       1379.70        34.42 o                         
   0  12   4        545.59        523.31        29.80 o                         
   1  12   4        491.72        574.28        25.57 o                         
   2  12   4       2062.42       2010.34        42.86 o                         
   3  12   4        158.08        186.11        18.40 o                         
   4  12   4         30.20         -3.99        12.82 o                         
   5  12   4        148.58         68.52        15.32 o                         
   6  12   4          0.91         -7.92        14.24 o                         
   7  12   4        231.31        198.02        20.00 o                         
   8  12   4       1015.27       1029.86        39.36 o                         
   9  12   4         14.38         30.84        17.77 o                         
  10  12   4          8.66          9.58        17.45 o                         
  11  12   4         63.02         59.57        21.82 o                         
  12  12   4        553.05        604.74        42.98 o                         
  13  12   4         25.74         35.12        24.02 o                         
  14  12   4        203.07        238.29        31.36 o                         
  15  12   4         94.31         67.10        31.43 o                         
 -14  13   4          4.17          6.77        25.38 o                         
 -13  13   4        775.87        721.67        43.15 o                         
 -12  13   4          3.24        -38.00        25.33 o                         
 -11  13   4        552.15        590.87        34.74 o                         
 -10  13   4        878.03        882.65        40.81 o                         
  -9  13   4        484.00        509.05        30.69 o                         
  -8  13   4       2629.32       2436.13        58.60 o                         
  -7  13   4         72.75         31.42        19.66 o                         
  -6  13   4       1311.11       1283.00        43.72 o                         
  -5  13   4         31.95         27.47        17.32 o                         
  -4  13   4        703.51        688.45        31.78 o                         
  -3  13   4       1610.29       1729.26        45.90 o                         
  -2  13   4        319.95        336.24        23.36 o                         
  -1  13   4       1245.52       1319.15        37.41 o                         
   0  13   4       1205.53       1176.09        35.64 o                         
   1  13   4         63.83         30.32        15.94 o                         
   2  13   4        856.05        878.88        33.44 o                         
   3  13   4        168.69        164.91        20.25 o                         
   4  13   4        385.60        419.46        26.89 o                         
   5  13   4         61.57         46.04        15.94 o                         
   6  13   4        151.31        172.57        20.50 o                         
   7  13   4        395.46        329.19        23.86 o                         
   8  13   4          1.83         -5.69        17.87 o                         
   9  13   4         28.64          4.52        18.61 o                         
  10  13   4         45.38          6.57        29.12 o                         
  11  13   4        569.51        649.53        46.13 o                         
  12  13   4          1.94         19.14        23.72 o                         
  13  13   4        449.22        466.81        38.99 o                         
  14  13   4          0.38         33.41        28.42 o                         
 -13  14   4          1.15        -10.81        25.44 o                         
 -12  14   4         77.48         16.10        28.68 o                         
 -11  14   4         27.59         13.69        23.55 o                         
 -10  14   4        384.06        509.61        36.13 o                         
  -9  14   4        172.13         91.28        25.65 o                         
  -8  14   4        287.15        282.23        29.67 o                         
  -7  14   4         66.08         75.27        21.22 o                         
  -6  14   4         25.82          7.14        19.20 o                         
  -5  14   4        492.77        540.55        32.03 o                         
  -4  14   4         41.91         39.52        20.27 o                         
  -3  14   4         95.69        109.63        22.25 o                         
  -2  14   4         17.81          5.94        18.05 o                         
  -1  14   4         70.34         35.95        19.67 o                         
   0  14   4        370.18        349.29        28.83 o                         
   1  14   4        118.53        100.73        20.95 o                         
   2  14   4       1820.41       1777.92        49.81 o                         
   3  14   4       1976.40       1756.86        49.89 o                         
   4  14   4        156.50        206.13        23.94 o                         
   5  14   4        618.17        621.13        32.40 o                         
   6  14   4        180.83        174.93        23.42 o                         
   7  14   4        481.50        565.42        29.76 o                         
   8  14   4        393.46        376.92        29.51 o                         
   9  14   4         18.56         -8.87        21.20 o                         
  10  14   4         32.22         16.31        24.68 o                         
  11  14   4         11.49        -26.72        25.08 o                         
  12  14   4          3.81        -10.59        28.06 o                         
  13  14   4        279.81        311.03        42.04 o                         
 -11  15   4         33.09         33.82        27.69 o                         
 -10  15   4        700.99        758.96        55.80 o                         
  -9  15   4        327.31        375.61        36.11 o                         
  -8  15   4        921.66       1147.59        52.15 o                         
  -7  15   4        166.10        247.88        30.63 o                         
  -6  15   4        173.15        240.37        29.15 o                         
  -5  15   4        169.73        133.43        25.08 o                         
  -4  15   4       1536.47       1530.30        53.52 o                         
  -3  15   4        253.11        195.70        29.79 o                         
  -2  15   4         98.49         75.66        22.97 o                         
  -1  15   4        131.10        101.72        23.89 o                         
   0  15   4        767.07        719.53        39.11 o                         
   1  15   4          0.81         -0.39        21.10 o                         
   2  15   4        924.62        908.17        40.88 o                         
   3  15   4         14.09         21.02        21.36 o                         
   4  15   4        144.84        129.72        40.59 o                         
   5  15   4        102.78        107.72        23.53 o                         
   6  15   4        115.60        163.66        26.41 o                         
   7  15   4        117.30         78.17        23.82 o                         
   8  15   4        176.02        197.88        28.35 o                         
   9  15   4         22.36         -2.20        25.00 o                         
  10  15   4        616.74        580.94        43.25 o                         
  11  15   4        122.27        123.99        30.09 o                         
  12  15   4         95.61         82.82       100.73 o                         
 -10  16   4         62.24         59.70        35.09 o                         
  -9  16   4         32.02         57.92        30.26 o                         
  -8  16   4        247.50        265.95        35.41 o                         
  -7  16   4        264.68        348.94        36.87 o                         
  -6  16   4          1.36        -20.46        25.08 o                         
  -5  16   4        124.47         98.51        37.51 o                         
  -4  16   4         29.20         22.57        23.92 o                         
  -3  16   4          5.19         -0.23        23.54 o                         
  -2  16   4        984.96        870.76        50.80 o                         
  -1  16   4         10.06        -15.11        23.45 o                         
   0  16   4        668.88        653.01        39.17 o                         
   1  16   4        169.23        124.62        26.01 o                         
   2  16   4        176.54        195.14        28.82 o                         
   3  16   4       1002.47       1105.15        47.66 o                         
   4  16   4          4.30        -31.89        22.61 o                         
   5  16   4       1507.75       1668.08        59.49 o                         
   6  16   4         58.27         49.03        26.39 o                         
   7  16   4       1383.82       1455.31        57.63 o                         
   8  16   4        595.40        730.36        46.77 o                         
   9  16   4          1.93         -6.36        29.26 o                         
  10  16   4        206.81        205.19       113.41 o                         
  -7  17   4        122.79        115.91        37.76 o                         
  -6  17   4         41.29         70.75        30.31 o                         
  -5  17   4       1063.43       1035.74        54.80 o                         
  -4  17   4        717.44        836.36        48.35 o                         
  -3  17   4        339.77        236.04        32.94 o                         
  -2  17   4         39.16         71.49        27.87 o                         
  -1  17   4        461.09        450.97        38.08 o                         
   0  17   4        174.95        173.01        30.48 o                         
   1  17   4         46.91         43.87        28.89 o                         
   2  17   4         84.61         79.89        30.33 o                         
   3  17   4         19.45          5.77        27.70 o                         
   4  17   4          2.48        -35.84        27.15 o                         
   5  17   4         43.95         29.88        27.34 o                         
   6  17   4          2.61         27.76        28.07 o                         
   7  17   4          8.77         25.87        31.09 o                         
  -3  18   4         30.12         58.87        37.10 o                         
  -2  18   4        934.24        807.37        54.71 o                         
  -1  18   4        220.52        245.87        40.32 o                         
   0  18   4        384.42        346.55        50.44 o                         
   1  18   4        118.72         29.90        31.18 o                         
   2  18   4        417.39        460.13        49.67 o                         
   3  18   4          1.46        -50.94        41.82 o                         
 -19   0   5        115.16         94.88        33.38 o                         
 -17   0   5         10.28        -16.63        23.71 o                         
 -15   0   5       1835.05       1768.73        53.89 o                         
 -13   0   5       1173.17       1089.30        50.19 o                         
 -11   0   5       1050.16        925.63        32.56 o                         
  -9   0   5        200.79        167.08        14.01 o                         
  -7   0   5       1996.28       2268.08        32.82 o                         
  -5   0   5          2.79         26.09         7.01 o                         
  -3   0   5        979.93        877.61        17.31 o                         
  -1   0   5      47113.12      44691.02       308.58 o                         
   1   0   5      33270.50      29009.89       224.62 o                         
   3   0   5       6123.26       5738.84        53.76 o                         
   5   0   5        281.66        126.73         9.55 o                         
   7   0   5       8119.18       7373.35        78.52 o                         
   9   0   5       2777.26       2697.42        43.02 o                         
  11   0   5       1561.57       1388.86        43.13 o                         
  13   0   5        322.50        267.10        25.75 o                         
  15   0   5       3320.30       3218.93        79.47 o                         
  17   0   5        117.81         50.84        34.48 o                         
  19   0   5        138.97         98.03        39.68 o                         
 -20   1   5        215.23        174.77        32.34 o                         
 -19   1   5        142.77        135.71        27.09 o                         
 -18   1   5        796.42        897.84        36.78 o                         
 -17   1   5        208.15        225.27        23.02 o                         
 -16   1   5        105.76         92.30        16.61 o                         
 -15   1   5        221.51        239.69        17.91 o                         
 -14   1   5          3.79         14.67        12.61 o                         
 -13   1   5       1839.70       1818.44        42.76 o                         
 -12   1   5       1496.73       1612.65        29.58 o                         
 -11   1   5       1131.43       1045.40        22.54 o                         
 -10   1   5         80.88         87.31         9.78 o                         
  -9   1   5        189.27        255.05        10.76 o                         
  -8   1   5        325.18        379.02        11.24 o                         
  -7   1   5        504.14        513.47        11.47 o                         
  -6   1   5        260.25        306.26         8.01 o                         
  -5   1   5       6208.50       6801.84        43.10 o                         
  -4   1   5       2902.03       3128.05        22.64 o                         
  -3   1   5       2835.58       2726.28        20.84 o                         
  -2   1   5       6575.22       6256.80        38.41 o                         
  -1   1   5       8262.37       7942.51        45.67 o                         
   0   1   5       1046.25        665.37         8.27 o                         
   1   1   5       1428.29       1630.57        14.11 o                         
   2   1   5       9377.14       8322.61        51.66 o                         
   3   1   5       2352.26       1882.88        16.94 o                         
   4   1   5       2254.42       2388.16        20.16 o                         
   5   1   5      10191.34      10157.71        66.04 o                         
   6   1   5        800.79        608.52        11.92 o                         
   7   1   5        416.87        504.99        11.57 o                         
   8   1   5       4229.41       3899.52        35.47 o                         
   9   1   5        323.87        338.01        12.42 o                         
  10   1   5      12779.34      12514.93        98.60 o                         
  11   1   5        242.09        245.92        14.00 o                         
  12   1   5         11.02        -14.95         9.96 o                         
  13   1   5         96.39        106.13        14.89 o                         
  14   1   5       1662.63       1643.50        40.15 o                         
  15   1   5          5.47         -4.14        16.12 o                         
  16   1   5         41.51         38.01        20.31 o                         
  17   1   5        591.69        688.53        40.23 o                         
  18   1   5        248.53        204.35        30.92 o                         
  19   1   5        650.49        667.65        42.02 o                         
  20   1   5         94.12         90.53        29.62 o                         
 -20   2   5        483.59        539.45        41.92 o                         
 -19   2   5        164.96         84.88        25.63 o                         
 -18   2   5        137.14        170.73        25.17 o                         
 -17   2   5          7.47         -4.30        17.36 o                         
 -16   2   5          8.75         20.95        15.46 o                         
 -15   2   5        243.83        190.54        17.98 o                         
 -14   2   5         86.15         80.21        14.19 o                         
 -13   2   5        742.67        751.80        23.52 o                         
 -12   2   5        255.33        278.50        14.87 o                         
 -11   2   5       2826.61       2790.39        33.81 o                         
 -10   2   5       3158.80       3165.40        32.13 o                         
  -9   2   5        291.53        379.91        11.39 o                         
  -8   2   5       2348.96       2409.94        23.64 o                         
  -7   2   5         32.04         46.63         6.66 o                         
  -6   2   5       2537.14       2648.67        23.39 o                         
  -5   2   5       8631.94       9191.72        57.39 o                         
  -4   2   5       2751.69       2601.66        20.93 o                         
  -3   2   5       7161.52       6697.99        46.44 o                         
  -2   2   5        766.24        902.67        12.38 o                         
  -1   2   5       6711.87       6588.64        44.64 o                         
   0   2   5        942.55       1001.07        11.81 o                         
   1   2   5       2534.81       2587.33        19.77 o                         
   2   2   5       4356.87       4250.60        29.09 o                         
   3   2   5       2066.45       2204.89        19.50 o                         
   4   2   5       2901.23       2588.33        23.90 o                         
   5   2   5       2344.79       2687.82        25.61 o                         
   6   2   5        370.27        261.30         9.30 o                         
   7   2   5        638.58        495.10        12.10 o                         
   8   2   5       1867.86       1997.68        26.16 o                         
   9   2   5       1513.65       1394.97        22.44 o                         
  10   2   5         91.68         68.48         9.35 o                         
  11   2   5       2325.89       2119.62        29.75 o                         
  12   2   5        999.69       1066.39        27.28 o                         
  13   2   5        404.37        494.34        21.83 o                         
  14   2   5       1097.19        918.24        32.28 o                         
  15   2   5        471.78        401.48        27.41 o                         
  16   2   5       1519.49       1543.89        48.18 o                         
  17   2   5         30.86         20.13        23.14 o                         
  18   2   5        268.04        343.49        32.98 o                         
  19   2   5        939.82        774.09        45.12 o                         
  20   2   5         66.21         98.66        30.26 o                         
 -20   3   5         23.58         20.51        27.88 o                         
 -19   3   5       1994.63       2143.90        75.66 o                         
 -18   3   5          8.21         16.06        21.95 o                         
 -17   3   5       1103.84       1043.72        54.95 o                         
 -16   3   5          0.09         12.94        17.11 o                         
 -15   3   5         36.26         -9.11        13.49 o                         
 -14   3   5        573.63        536.58        21.95 o                         
 -13   3   5        661.42        622.34        21.17 o                         
 -12   3   5        591.25        628.41        19.40 o                         
 -11   3   5        266.69        257.52        11.50 o                         
 -10   3   5        276.37        248.17        11.95 o                         
  -9   3   5       1321.20       1359.81        21.76 o                         
  -8   3   5       1022.75       1008.86        17.90 o                         
  -7   3   5       3942.08       4190.17        35.49 o                         
  -6   3   5         31.10         31.45         5.66 o                         
  -5   3   5      15040.24      15347.02       100.21 o                         
  -4   3   5         41.87         42.26         5.62 o                         
  -3   3   5       9042.99       9056.95        80.76 o                         
  -2   3   5        216.77        188.19         8.54 o                         
  -1   3   5          0.35          6.77         4.99 o                         
   0   3   5       2218.30       2214.42        19.82 o                         
   1   3   5       4375.12       3997.23        29.74 o                         
   2   3   5       5387.24       6117.58        41.51 o                         
   3   3   5        151.43         53.59         5.86 o                         
   4   3   5       1050.19        971.13        15.91 o                         
   5   3   5       5470.57       5125.40        40.83 o                         
   6   3   5        430.85        420.60        11.03 o                         
   7   3   5       3143.04       3002.59        31.10 o                         
   8   3   5       2235.94       2366.02        28.69 o                         
   9   3   5       3199.02       3059.16        38.06 o                         
  10   3   5       2564.75       2493.07        32.68 o                         
  11   3   5        387.44        408.88        15.63 o                         
  12   3   5        721.48        696.32        22.97 o                         
  13   3   5         31.33         19.56        14.74 o                         
  14   3   5          8.03         13.88        15.59 o                         
  15   3   5        549.34        514.65        28.70 o                         
  16   3   5        369.40        392.02        28.83 o                         
  17   3   5       1698.78       1681.68        58.93 o                         
  18   3   5          1.91         -4.00        23.94 o                         
  19   3   5         77.65         36.20        27.61 o                         
  20   3   5        527.15        576.98        58.09 o                         
 -20   4   5        237.72        330.05        36.53 o                         
 -19   4   5         28.71         55.81        27.33 o                         
 -18   4   5        718.42        826.50        51.20 o                         
 -17   4   5        729.30        750.58        36.83 o                         
 -16   4   5        572.84        530.43        31.19 o                         
 -15   4   5        217.49        181.51        22.19 o                         
 -14   4   5        116.47        121.33        17.27 o                         
 -13   4   5        207.85        201.02        17.74 o                         
 -12   4   5         64.68         39.11        12.85 o                         
 -11   4   5         90.34         77.76        11.13 o                         
 -10   4   5       1355.01       1323.59        23.76 o                         
  -9   4   5        443.65        505.03        14.55 o                         
  -8   4   5       1147.62       1191.17        20.46 o                         
  -7   4   5       1568.79       1489.24        19.01 o                         
  -6   4   5        931.36        993.16        15.04 o                         
  -5   4   5       4382.74       4843.77        44.21 o                         
  -4   4   5        197.44        332.98        10.55 o                         
  -3   4   5       4048.37       4112.55        44.41 o                         
  -2   4   5       1728.78       1526.19        21.93 o                         
  -1   4   5        472.86        475.35        11.72 o                         
   0   4   5         11.94         30.61         5.26 o                         
   1   4   5       5509.04       5858.55        42.93 o                         
   2   4   5      14926.55      15174.51       100.99 o                         
   3   4   5       6906.76       6837.93        50.94 o                         
   4   4   5       8554.42       8273.08        61.86 o                         
   5   4   5       1469.74       1504.12        20.94 o                         
   6   4   5       1128.43        904.18        16.62 o                         
   7   4   5       1795.77       1819.38        24.69 o                         
   8   4   5       1916.51       1936.76        25.89 o                         
   9   4   5       1117.99       1085.28        21.28 o                         
  10   4   5        480.61        507.55        15.48 o                         
  11   4   5         10.26         -1.08         9.14 o                         
  12   4   5        265.27        289.28        18.10 o                         
  13   4   5         17.73         18.93        14.32 o                         
  14   4   5        699.30        694.06        30.29 o                         
  15   4   5         14.50          8.42        16.34 o                         
  16   4   5        545.69        531.52        30.56 o                         
  17   4   5          1.55         -3.45        19.66 o                         
  18   4   5          2.90         -4.61        23.28 o                         
  19   4   5          8.77         -6.52        26.69 o                         
  20   4   5         32.39          4.04        30.16 o                         
 -20   5   5         12.91         71.08        36.52 o                         
 -19   5   5          8.75         -7.93        25.83 o                         
 -18   5   5        255.77        311.44        32.20 o                         
 -17   5   5         66.28         27.50        19.95 o                         
 -16   5   5       1300.67       1312.23        44.72 o                         
 -15   5   5        150.89        162.87        19.47 o                         
 -14   5   5       4031.75       3786.63        56.01 o                         
 -13   5   5        248.16        269.68        19.68 o                         
 -12   5   5         26.55         37.59        12.74 o                         
 -11   5   5          1.66         -1.62        10.59 o                         
 -10   5   5        112.28         93.52        10.46 o                         
  -9   5   5        222.69        240.22        12.62 o                         
  -8   5   5          0.26          8.93         7.43 o                         
  -7   5   5        186.73        226.02         8.92 o                         
  -6   5   5        253.10        314.83        10.17 o                         
  -5   5   5        317.53        396.67        11.66 o                         
  -4   5   5        127.82        153.50         9.50 o                         
  -3   5   5         55.98        166.43        10.50 o                         
  -2   5   5       1964.64       1916.48        24.98 o                         
  -1   5   5       1341.84        967.46        19.57 o                         
   0   5   5       7026.10       6476.29        50.24 o                         
   1   5   5       1429.12       1426.08        17.49 o                         
   2   5   5        937.18        644.46        12.44 o                         
   3   5   5         79.73         10.03         6.05 o                         
   4   5   5         35.30         -0.79         6.49 o                         
   5   5   5         47.33         -4.69         6.21 o                         
   6   5   5       3507.01       3466.17        36.35 o                         
   7   5   5        191.51        124.92         9.58 o                         
   8   5   5       1866.06       1792.23        27.30 o                         
   9   5   5        189.15        189.52        11.71 o                         
  10   5   5        972.06       1086.95        22.23 o                         
  11   5   5        270.76        269.66        15.46 o                         
  12   5   5        681.94        669.67        25.92 o                         
  13   5   5        310.81        297.65        20.57 o                         
  14   5   5         13.47         58.21        17.46 o                         
  15   5   5         63.85         72.79        19.01 o                         
  16   5   5         73.00         53.33        20.07 o                         
  17   5   5         72.64         49.70        21.04 o                         
  18   5   5          7.80         23.70        25.38 o                         
  19   5   5          8.01        -13.76        31.67 o                         
 -19   6   5          1.01         -7.59        26.07 o                         
 -18   6   5        315.01        402.37        35.35 o                         
 -17   6   5        346.32        286.13        29.64 o                         
 -16   6   5        150.57        133.02        26.58 o                         
 -15   6   5        171.76        172.83        20.56 o                         
 -14   6   5       2214.96       2180.18        55.42 o                         
 -13   6   5       3474.25       3317.64        59.27 o                         
 -12   6   5        140.55        141.77        16.01 o                         
 -11   6   5       7439.87       7191.63        78.02 o                         
 -10   6   5       3169.22       3035.92        38.97 o                         
  -9   6   5        194.44        171.25        10.73 o                         
  -8   6   5         57.51         38.03         7.78 o                         
  -7   6   5        714.38        848.17        17.44 o                         
  -6   6   5          2.83          3.07         6.41 o                         
  -5   6   5          9.01          2.77         6.73 o                         
  -4   6   5        274.36        271.29        10.89 o                         
  -3   6   5       4635.68       5219.71        52.10 o                         
  -2   6   5        379.43        247.74        10.03 o                         
  -1   6   5       8970.38       9440.10        74.79 o                         
   0   6   5         50.86         11.21         5.63 o                         
   1   6   5       5919.88       5324.44        44.44 o                         
   2   6   5       2517.62       2604.31        26.53 o                         
   3   6   5        522.58        360.31        11.17 o                         
   4   6   5         60.30         50.51         7.79 o                         
   5   6   5        648.72        697.10        16.41 o                         
   6   6   5        674.33        809.07        18.68 o                         
   7   6   5        906.23        909.88        19.20 o                         
   8   6   5       1181.90       1068.40        21.97 o                         
   9   6   5       2431.41       2356.62        34.40 o                         
  10   6   5       3486.47       3375.65        47.79 o                         
  11   6   5       1651.82       1551.90        35.24 o                         
  12   6   5         16.26         -4.41        13.99 o                         
  13   6   5       2953.63       2805.61        50.35 o                         
  14   6   5         25.91          7.15        16.32 o                         
  15   6   5        328.86        329.49        25.12 o                         
  16   6   5        111.29        143.72        23.10 o                         
  17   6   5        493.37        486.90        33.26 o                         
  18   6   5        382.21        366.53        35.05 o                         
  19   6   5        276.55        289.99        36.83 o                         
 -19   7   5         47.35         41.75        31.90 o                         
 -18   7   5         86.87        107.12        34.13 o                         
 -17   7   5        157.26        114.55        27.90 o                         
 -16   7   5        447.78        468.40        32.44 o                         
 -15   7   5         22.52        -11.42        18.91 o                         
 -14   7   5        799.93        769.39        34.36 o                         
 -13   7   5        101.51        130.89        18.95 o                         
 -12   7   5        227.12        179.06        17.77 o                         
 -11   7   5         25.21          3.82        11.90 o                         
 -10   7   5        624.13        585.82        19.90 o                         
  -9   7   5        632.45        617.10        17.49 o                         
  -8   7   5        205.52        185.51        11.78 o                         
  -7   7   5       1328.68       1309.05        22.51 o                         
  -6   7   5         49.86         41.65         7.71 o                         
  -5   7   5          0.95         11.25         6.55 o                         
  -4   7   5       2139.96       2421.18        35.78 o                         
  -3   7   5       2547.68       2617.24        31.46 o                         
  -2   7   5       1215.89       1203.16        19.21 o                         
  -1   7   5       3204.29       3113.95        32.12 o                         
   0   7   5       3427.01       3238.01        32.05 o                         
   1   7   5       1015.67        883.07        18.67 o                         
   2   7   5       2224.62       1978.43        25.65 o                         
   3   7   5         30.94         43.00         8.04 o                         
   4   7   5       1475.00       1328.45        27.53 o                         
   5   7   5       3286.38       3330.42        38.23 o                         
   6   7   5         64.59         83.54         9.13 o                         
   7   7   5       1651.33       1709.54        26.45 o                         
   8   7   5         58.59         87.82        11.15 o                         
   9   7   5        850.74        859.93        25.66 o                         
  10   7   5       2329.81       2233.91        35.84 o                         
  11   7   5        151.59        160.32        15.63 o                         
  12   7   5       3278.91       3103.28        50.78 o                         
  13   7   5        818.05        893.02        32.60 o                         
  14   7   5        173.21        164.16        22.08 o                         
  15   7   5         22.43          7.14        17.84 o                         
  16   7   5        529.47        570.90        34.20 o                         
  17   7   5        143.63        123.43        25.58 o                         
  18   7   5         30.97         41.63        27.25 o                         
  19   7   5         14.47        -14.21        31.16 o                         
 -18   8   5          5.71        -25.53        26.00 o                         
 -17   8   5         62.42         17.27        25.00 o                         
 -16   8   5         20.98         35.93        22.62 o                         
 -15   8   5         61.13         88.39        21.97 o                         
 -14   8   5         19.66         55.65        20.39 o                         
 -13   8   5        529.91        490.26        35.26 o                         
 -12   8   5        248.39        232.13        20.67 o                         
 -11   8   5         67.73         54.63        13.85 o                         
 -10   8   5        852.12        851.54        25.16 o                         
  -9   8   5         38.39         23.61        11.06 o                         
  -8   8   5        476.55        457.41        16.89 o                         
  -7   8   5        401.74        452.73        15.62 o                         
  -6   8   5        721.41        674.96        17.25 o                         
  -5   8   5       1147.96       1321.76        22.72 o                         
  -4   8   5         61.58         51.29         8.01 o                         
  -3   8   5        698.60        692.12        17.21 o                         
  -2   8   5       2038.20       2039.62        28.50 o                         
  -1   8   5        203.29        285.25        10.32 o                         
   0   8   5         74.46         92.95         8.46 o                         
   1   8   5       2195.25       2139.16        28.98 o                         
   2   8   5       2575.67       2680.69        34.14 o                         
   3   8   5         70.77         36.14         8.25 o                         
   4   8   5       4125.16       4007.64        43.38 o                         
   5   8   5        171.01        221.27        13.66 o                         
   6   8   5        503.67        468.75        17.87 o                         
   7   8   5         52.33         51.23        10.22 o                         
   8   8   5       1537.46       1583.29        31.71 o                         
   9   8   5       2367.30       2303.80        40.27 o                         
  10   8   5        242.54        247.57        19.23 o                         
  11   8   5         22.97         52.23        14.23 o                         
  12   8   5        164.36        121.27        17.12 o                         
  13   8   5        400.71        397.00        24.08 o                         
  14   8   5       2806.79       2824.64        56.19 o                         
  15   8   5        212.71        240.19        25.60 o                         
  16   8   5          8.39        -29.26        19.68 o                         
  17   8   5          7.04         -9.10        22.22 o                         
  18   8   5         87.17         67.20        27.52 o                         
 -18   9   5         65.68         46.59        30.99 o                         
 -17   9   5        145.15        141.03        29.33 o                         
 -16   9   5        107.01        140.48        27.94 o                         
 -15   9   5        663.27        701.72        38.72 o                         
 -14   9   5        172.66        127.42        22.95 o                         
 -13   9   5        492.42        446.46        27.48 o                         
 -12   9   5         71.51         94.20        17.17 o                         
 -11   9   5        973.96        962.34        30.47 o                         
 -10   9   5         15.87         19.09        14.02 o                         
  -9   9   5        984.44       1003.95        28.58 o                         
  -8   9   5        738.52        758.89        27.61 o                         
  -7   9   5        123.90         66.41        11.29 o                         
  -6   9   5        430.61        407.93        16.27 o                         
  -5   9   5        617.54        732.45        18.43 o                         
  -4   9   5         22.45         23.36         8.31 o                         
  -3   9   5       2401.87       2545.60        33.44 o                         
  -2   9   5         10.18         18.24         8.85 o                         
  -1   9   5         69.96        113.72         9.52 o                         
   0   9   5        672.56        675.19        17.64 o                         
   1   9   5       2586.06       2554.79        33.19 o                         
   2   9   5        486.31        539.10        17.73 o                         
   3   9   5       2459.44       2188.93        30.05 o                         
   4   9   5        624.80        661.93        18.88 o                         
   5   9   5       3501.62       3307.68        44.71 o                         
   6   9   5         66.64         85.88        14.03 o                         
   7   9   5       1277.86       1152.86        31.60 o                         
   8   9   5        112.94         89.59        15.99 o                         
   9   9   5        414.59        375.25        21.51 o                         
  10   9   5        216.49        247.54        19.23 o                         
  11   9   5         30.65          6.54        15.79 o                         
  12   9   5         60.17         66.81        17.48 o                         
  13   9   5       1053.74       1139.14        39.12 o                         
  14   9   5         38.16         18.15        20.36 o                         
  15   9   5       1538.01       1611.95        55.14 o                         
  16   9   5        149.07        122.26        25.64 o                         
  17   9   5        560.22        522.26        37.21 o                         
  18   9   5          3.40         50.74        86.55 o                         
 -17  10   5         44.00         26.35        27.11 o                         
 -16  10   5        688.34        682.63        42.71 o                         
 -15  10   5        617.60        646.78        40.49 o                         
 -14  10   5          0.54          6.18        21.20 o                         
 -13  10   5          5.42         14.12        19.56 o                         
 -12  10   5          5.53         18.77        16.67 o                         
 -11  10   5        126.26        120.42        17.50 o                         
 -10  10   5       1163.10       1143.33        35.42 o                         
  -9  10   5        535.52        602.10        24.56 o                         
  -8  10   5       4831.55       4643.02        62.92 o                         
  -7  10   5        226.93        240.51        18.57 o                         
  -6  10   5       4165.95       4230.01        62.63 o                         
  -5  10   5        106.75        130.04        13.24 o                         
  -4  10   5         27.36         31.50        11.22 o                         
  -3  10   5         25.79         38.65        10.36 o                         
  -2  10   5         66.63         69.45         9.68 o                         
  -1  10   5        591.51        606.46        18.50 o                         
   0  10   5        570.84        500.50        17.79 o                         
   1  10   5       2855.74       2812.77        37.66 o                         
   2  10   5       3414.73       3120.34        49.06 o                         
   3  10   5        664.25        674.85        20.94 o                         
   4  10   5        496.91        415.29        18.90 o                         
   5  10   5        181.39        179.37        16.00 o                         
   6  10   5       1126.17       1270.89        34.44 o                         
   7  10   5        911.16        768.22        29.22 o                         
   8  10   5         82.63         90.37        16.53 o                         
   9  10   5       1163.59       1171.45        35.94 o                         
  10  10   5        182.22        179.65        18.37 o                         
  11  10   5         34.43         29.93        17.39 o                         
  12  10   5        174.72        195.32        21.98 o                         
  13  10   5          1.20         18.21        18.66 o                         
  14  10   5       1035.51       1086.04        41.84 o                         
  15  10   5        255.19        213.24        28.54 o                         
  16  10   5        805.83        897.11        46.64 o                         
  17  10   5        857.71        800.00        52.77 o                         
 -16  11   5         15.75         34.42        26.43 o                         
 -15  11   5         84.22        113.01        27.03 o                         
 -14  11   5        295.36        302.40        31.97 o                         
 -13  11   5         86.96         85.05        23.54 o                         
 -12  11   5        668.05        691.84        31.82 o                         
 -11  11   5          3.37         50.37        18.36 o                         
 -10  11   5       1635.80       1647.27        44.21 o                         
  -9  11   5        572.27        547.78        25.73 o                         
  -8  11   5        298.59        207.38        18.39 o                         
  -7  11   5        348.95        365.04        20.11 o                         
  -6  11   5       1616.41       1601.76        38.69 o                         
  -5  11   5        936.96        959.98        29.16 o                         
  -4  11   5        180.65        237.13        17.11 o                         
  -3  11   5        161.93        145.22        16.17 o                         
  -2  11   5       1088.02       1256.30        29.75 o                         
  -1  11   5        642.63        621.94        23.32 o                         
   0  11   5       1184.66       1150.92        30.70 o                         
   1  11   5         11.85        -15.84        11.37 o                         
   2  11   5        255.48        292.66        17.56 o                         
   3  11   5       1198.47       1250.79        37.35 o                         
   4  11   5          9.85         -2.60        12.40 o                         
   5  11   5        653.05        719.24        28.25 o                         
   6  11   5        154.09        165.18        17.65 o                         
   7  11   5        547.40        594.49        27.33 o                         
   8  11   5        106.70         90.85        18.04 o                         
   9  11   5          4.03         -1.71        15.41 o                         
  10  11   5        321.11        401.21        24.35 o                         
  11  11   5        499.56        448.93        27.13 o                         
  12  11   5        863.52        978.27        38.97 o                         
  13  11   5        665.66        737.38        34.34 o                         
  14  11   5        111.66         61.25        24.29 o                         
  15  11   5        272.42        455.08        41.10 o                         
  16  11   5        174.22        166.04        34.69 o                         
 -15  12   5        425.63        450.76        39.19 o                         
 -14  12   5         11.92         44.96        25.85 o                         
 -13  12   5       1011.46       1071.26        49.02 o                         
 -12  12   5         28.10         28.24        21.59 o                         
 -11  12   5        702.43        751.45        36.43 o                         
 -10  12   5          2.22         -6.68        17.02 o                         
  -9  12   5         37.50          8.74        17.53 o                         
  -8  12   5        159.89        175.89        20.94 o                         
  -7  12   5        364.64        397.86        23.11 o                         
  -6  12   5          4.56          4.93        14.57 o                         
  -5  12   5         83.58         76.95        18.19 o                         
  -4  12   5        544.09        583.09        24.86 o                         
  -3  12   5       4240.40       4357.87        60.37 o                         
  -2  12   5         66.59        114.43        15.68 o                         
  -1  12   5        919.82       1050.31        35.15 o                         
   0  12   5          3.68        -19.09        12.73 o                         
   1  12   5        415.27        450.00        23.66 o                         
   2  12   5        481.95        498.67        24.65 o                         
   3  12   5        233.23        242.07        19.22 o                         
   4  12   5        393.73        471.42        26.11 o                         
   5  12   5        327.65        316.73        21.06 o                         
   6  12   5         17.48         -6.94        15.12 o                         
   7  12   5       1244.93       1302.17        39.48 o                         
   8  12   5        389.68        464.73        26.99 o                         
   9  12   5          3.61        -10.17        18.09 o                         
  10  12   5         72.98         73.61        20.11 o                         
  11  12   5        267.55        316.73        28.61 o                         
  12  12   5          0.50        -15.69        21.47 o                         
  13  12   5       1658.26       1705.87        60.60 o                         
  14  12   5        228.17        251.34        45.33 o                         
  15  12   5         82.84        102.68        32.05 o                         
 -14  13   5       1805.07       1934.27        67.71 o                         
 -13  13   5          4.30         -7.12        23.86 o                         
 -12  13   5        387.50        451.35        37.36 o                         
 -11  13   5        190.73        178.52        25.15 o                         
 -10  13   5         47.24         20.93        18.72 o                         
  -9  13   5        300.38        305.56        25.84 o                         
  -8  13   5        129.18        112.26        20.76 o                         
  -7  13   5       1768.44       1901.90        53.19 o                         
  -6  13   5        248.06        257.76        28.05 o                         
  -5  13   5        204.16        194.38        22.76 o                         
  -4  13   5        322.60        325.21        24.67 o                         
  -3  13   5          0.74        -21.06        15.96 o                         
  -2  13   5        382.76        433.03        26.65 o                         
  -1  13   5          0.05         10.66        15.78 o                         
   0  13   5       1540.40       1663.87        42.20 o                         
   1  13   5        361.20        394.14        24.61 o                         
   2  13   5        625.42        678.74        29.36 o                         
   3  13   5          1.84        -14.86        15.88 o                         
   4  13   5        115.76         58.52        18.26 o                         
   5  13   5        376.87        388.14        25.55 o                         
   6  13   5          5.97          2.37        17.02 o                         
   7  13   5          0.74         -4.91        17.60 o                         
   8  13   5          1.91         -0.48        17.90 o                         
   9  13   5        198.44        242.49        24.73 o                         
  10  13   5        360.42        263.17        26.38 o                         
  11  13   5          0.02         -1.62        21.04 o                         
  12  13   5        649.69        656.93        42.74 o                         
  13  13   5         10.28        -27.04        25.21 o                         
  14  13   5          3.42        -11.86        27.95 o                         
 -13  14   5         10.72         12.83        29.08 o                         
 -12  14   5          4.92         39.00        32.01 o                         
 -11  14   5        444.03        398.28        33.37 o                         
 -10  14   5       1604.57       1643.35        55.44 o                         
  -9  14   5       1121.35       1095.68        51.22 o                         
  -8  14   5       1821.64       1737.95        62.14 o                         
  -7  14   5         15.36        -11.03        19.50 o                         
  -6  14   5         12.34         10.92        19.95 o                         
  -5  14   5         43.31         31.33        19.75 o                         
  -4  14   5        391.65        395.97        27.67 o                         
  -3  14   5        834.59        878.43        38.19 o                         
  -2  14   5        197.01        226.40        23.13 o                         
  -1  14   5          8.24         14.64        18.09 o                         
   0  14   5         29.72         32.44        19.78 o                         
   1  14   5        106.05        131.86        21.17 o                         
   2  14   5        904.02        984.99        37.35 o                         
   3  14   5        864.30        731.49        33.30 o                         
   4  14   5       1009.52       1204.64        43.47 o                         
   5  14   5          0.59          0.29        18.94 o                         
   6  14   5        318.01        393.84        29.14 o                         
   7  14   5        155.84        189.27        24.54 o                         
   8  14   5         73.57         26.93        20.94 o                         
   9  14   5          1.11         -2.47        18.98 o                         
  10  14   5        375.14        356.74        34.18 o                         
  11  14   5          8.37          9.07        25.08 o                         
  12  14   5         85.82         89.93        31.61 o                         
  13  14   5        160.07        110.90        43.31 o                         
 -11  15   5        153.76        164.42        33.99 o                         
 -10  15   5        578.09        637.30        47.61 o                         
  -9  15   5        669.30        686.33        42.14 o                         
  -8  15   5        141.18        155.56        29.04 o                         
  -7  15   5         52.73         42.83        29.68 o                         
  -6  15   5          1.37        -25.35        21.92 o                         
  -5  15   5        254.05        243.29        28.57 o                         
  -4  15   5         18.59          0.85        21.79 o                         
  -3  15   5        188.73        202.46        26.96 o                         
  -2  15   5         67.34         53.64        22.36 o                         
  -1  15   5        812.65        735.53        41.24 o                         
   0  15   5          2.20        -20.42        20.24 o                         
   1  15   5       1381.51       1360.36        51.39 o                         
   2  15   5         89.46        106.25        25.21 o                         
   3  15   5         16.94          0.25        22.17 o                         
   4  15   5         36.61         54.98        22.71 o                         
   5  15   5        355.91        273.04        27.59 o                         
   6  15   5        112.48        103.88        23.21 o                         
   7  15   5        425.81        400.10        32.32 o                         
   8  15   5        103.03         84.57        25.79 o                         
   9  15   5       1133.49       1127.36        57.71 o                         
  10  15   5          7.86         -8.55        29.12 o                         
  11  15   5        328.59        406.97        43.34 o                         
  -9  16   5         48.39        -17.49        29.16 o                         
  -8  16   5        327.33        257.49        38.75 o                         
  -7  16   5         28.10          0.66        26.34 o                         
  -6  16   5         82.55        137.48        30.41 o                         
  -5  16   5        267.93        321.79        34.99 o                         
  -4  16   5        468.08        523.79        39.14 o                         
  -3  16   5        157.60        186.63        29.59 o                         
  -2  16   5          4.16          1.65        25.92 o                         
  -1  16   5         53.06         34.52        24.74 o                         
   0  16   5          6.12        -16.74        23.28 o                         
   1  16   5         57.35         49.47        26.64 o                         
   2  16   5        151.45        144.65        28.62 o                         
   3  16   5         44.35         69.71        26.72 o                         
   4  16   5        752.61        662.67        41.82 o                         
   5  16   5          7.88         -6.81        25.61 o                         
   6  16   5        298.55        316.33        34.93 o                         
   7  16   5          9.79          6.33        27.31 o                         
   8  16   5         77.00         54.13        30.06 o                         
   9  16   5         87.37         45.35        33.98 o                         
  -7  17   5          1.96         -8.71        33.39 o                         
  -6  17   5        604.17        729.91        70.71 o                         
  -5  17   5        100.04         94.44        30.79 o                         
  -4  17   5         54.01         95.77        31.35 o                         
  -3  17   5          1.05         -3.15        27.45 o                         
  -2  17   5         56.80         52.72        29.05 o                         
  -1  17   5         19.94         -9.42        26.19 o                         
   0  17   5        303.12        191.19        31.87 o                         
   1  17   5        146.12         96.52        28.35 o                         
   2  17   5          5.82         16.31        29.13 o                         
   3  17   5        104.67         73.62        30.09 o                         
   4  17   5        311.31        200.96        33.91 o                         
   5  17   5        134.13        115.11        32.83 o                         
   6  17   5        157.75        116.73        32.53 o                         
   7  17   5        141.65        204.68        89.54 o                         
  -2  18   5        126.57        299.20       132.07 o                         
  -1  18   5        961.07       1105.09        75.79 o                         
   0  18   5        147.92        224.11        42.43 o                         
   1  18   5        644.12        437.08        87.67 o                         
   2  18   5        365.33        366.35       141.77 o                         
 -20   0   6        112.35         46.73        43.08 o                         
 -18   0   6          4.46         -5.37        27.75 o                         
 -16   0   6       1478.79       1671.33        58.11 o                         
 -14   0   6        370.93        407.74        30.82 o                         
 -12   0   6         42.86         44.86        16.01 o                         
 -10   0   6        309.36        336.88        18.07 o                         
  -8   0   6         40.57         68.02        11.36 o                         
  -6   0   6      13548.70      14250.92       139.57 o                         
  -4   0   6       6075.98       5250.20        51.54 o                         
  -2   0   6      13110.09      14184.73       111.04 o                         
   0   0   6        928.13       1265.28        16.44 o                         
   2   0   6       2494.74       2647.80        29.65 o                         
   4   0   6        361.42        231.40        10.85 o                         
   6   0   6       2075.51       1990.46        32.11 o                         
   8   0   6       3608.98       3811.12        49.62 o                         
  10   0   6       5111.93       5495.87        77.26 o                         
  12   0   6         51.68        -13.59        14.34 o                         
  14   0   6        643.34        646.57        39.66 o                         
  16   0   6        334.37        266.40        68.49 o                         
  18   0   6        116.47        126.09        39.13 o                         
  20   0   6         18.19         -5.32        37.03 o                         
 -20   1   6        100.88        108.25        32.96 o                         
 -19   1   6        242.68        236.75        29.93 o                         
 -18   1   6          1.42         13.43        19.73 o                         
 -17   1   6        216.92        217.24        22.64 o                         
 -16   1   6        807.89        815.65        29.95 o                         
 -15   1   6         94.17        139.85        17.32 o                         
 -14   1   6         25.93         24.73        12.97 o                         
 -13   1   6          3.82          4.64        11.51 o                         
 -12   1   6        375.55        368.83        16.43 o                         
 -11   1   6        541.56        595.33        17.41 o                         
 -10   1   6        128.80        164.83        12.71 o                         
  -9   1   6       2522.36       2445.63        28.07 o                         
  -8   1   6          4.65         -4.66         6.56 o                         
  -7   1   6        105.80         62.57         6.55 o                         
  -6   1   6       3264.53       3200.05        27.78 o                         
  -5   1   6       3514.00       3445.89        27.02 o                         
  -4   1   6       2102.32       2258.93        19.08 o                         
  -3   1   6       6860.65       7189.14        43.40 o                         
  -2   1   6         18.56         52.47         4.63 o                         
  -1   1   6       1484.72       1746.55        15.01 o                         
   0   1   6       4444.31       4549.67        30.08 o                         
   1   1   6        474.66        407.59         8.12 o                         
   2   1   6       2887.85       3425.08        26.85 o                         
   3   1   6       2217.59       2368.50        20.60 o                         
   4   1   6       8734.26       9291.05        62.76 o                         
   5   1   6       7044.21       8320.88        58.95 o                         
   6   1   6        634.75        502.57        11.94 o                         
   7   1   6         60.65         58.66         6.87 o                         
   8   1   6       1182.59       1133.30        17.75 o                         
   9   1   6       3935.57       3989.79        38.05 o                         
  10   1   6        340.87        402.29        15.10 o                         
  11   1   6       2358.44       2527.86        36.34 o                         
  12   1   6        184.48        173.33        14.13 o                         
  13   1   6        204.79        231.07        17.90 o                         
  14   1   6       1243.48       1335.97        38.61 o                         
  15   1   6        413.25        358.20        27.57 o                         
  16   1   6        450.25        417.23        32.60 o                         
  17   1   6          0.26         25.98        22.89 o                         
  18   1   6        201.99        112.55        28.58 o                         
  19   1   6        527.97        531.38        42.22 o                         
  20   1   6         51.98         67.02        29.24 o                         
 -20   2   6          1.09        -12.90        25.40 o                         
 -19   2   6        726.23        846.68        44.84 o                         
 -18   2   6         24.28         15.84        21.15 o                         
 -17   2   6        235.33        262.68        25.21 o                         
 -16   2   6         33.39         24.73        15.99 o                         
 -15   2   6        514.95        489.75        22.87 o                         
 -14   2   6       1230.26       1277.47        32.67 o                         
 -13   2   6       1565.70       1544.78        32.00 o                         
 -12   2   6       4070.60       4024.37        45.72 o                         
 -11   2   6       3082.57       3046.98        35.63 o                         
 -10   2   6        943.25       1049.80        23.11 o                         
  -9   2   6       3303.95       3111.83        32.48 o                         
  -8   2   6       1745.92       1766.90        22.18 o                         
  -7   2   6       7634.57       7394.28        53.22 o                         
  -6   2   6        146.36        152.09         6.82 o                         
  -5   2   6       2242.61       2128.80        19.84 o                         
  -4   2   6         30.93         74.79         5.03 o                         
  -3   2   6       4010.74       4213.75        31.85 o                         
  -2   2   6       1714.23       1692.85        17.48 o                         
  -1   2   6         11.88          5.84         4.31 o                         
   0   2   6       8827.38       8844.00        54.68 o                         
   1   2   6        687.72        778.97        10.38 o                         
   2   2   6       1011.26       1008.76        15.04 o                         
   3   2   6       5866.27       6354.79        45.27 o                         
   4   2   6       4343.10       4587.43        36.12 o                         
   5   2   6       5901.71       5895.88        45.77 o                         
   6   2   6        164.22        198.09         8.88 o                         
   7   2   6        620.31        574.32        14.91 o                         
   8   2   6        129.67        182.09         9.69 o                         
   9   2   6        136.84        130.67         9.88 o                         
  10   2   6       3035.58       3177.74        39.02 o                         
  11   2   6        184.74        210.50        14.68 o                         
  12   2   6        466.81        544.06        20.54 o                         
  13   2   6        106.32        104.10        17.07 o                         
  14   2   6       1427.00       1472.62        44.28 o                         
  15   2   6       1110.19       1104.88        40.57 o                         
  16   2   6        344.14        389.11        31.60 o                         
  17   2   6        941.57        860.01        44.53 o                         
  18   2   6        637.84        647.18        40.95 o                         
  19   2   6        283.85        300.26        34.10 o                         
  20   2   6         10.78        -16.09        27.46 o                         
 -20   3   6        562.44        482.29        41.24 o                         
 -19   3   6         68.30         69.51        29.78 o                         
 -18   3   6        786.08        741.29        41.61 o                         
 -17   3   6        155.59        152.01        26.23 o                         
 -16   3   6          1.80         -2.47        15.82 o                         
 -15   3   6          1.60          6.20        15.16 o                         
 -14   3   6       1274.18       1291.18        34.22 o                         
 -13   3   6        102.16         73.60        14.26 o                         
 -12   3   6        928.39        960.46        24.67 o                         
 -11   3   6        144.12        138.49        11.75 o                         
 -10   3   6         66.65         27.83         8.64 o                         
  -9   3   6        119.15         74.10         8.83 o                         
  -8   3   6       8658.86       8530.05        65.23 o                         
  -7   3   6         84.46         83.64         7.40 o                         
  -6   3   6       7614.41       7914.95        56.65 o                         
  -5   3   6         55.08         65.35         6.99 o                         
  -4   3   6       1377.20       1432.04        18.77 o                         
  -3   3   6        435.15        429.74        10.94 o                         
  -2   3   6         13.95          9.47         5.30 o                         
  -1   3   6         14.41         20.29         5.15 o                         
   0   3   6         84.03        140.85         5.90 o                         
   1   3   6        196.17        258.12         7.63 o                         
   2   3   6       1666.50       1500.36        15.96 o                         
   3   3   6       1463.35       1579.56        18.27 o                         
   4   3   6      11735.82      12340.45        84.32 o                         
   5   3   6       7035.71       8052.02        59.40 o                         
   6   3   6       8921.07       9171.87        69.81 o                         
   7   3   6         19.29         27.40         7.14 o                         
   8   3   6       4244.41       4502.44        43.98 o                         
   9   3   6          2.34         -4.08         7.23 o                         
  10   3   6       1904.84       1824.92        30.19 o                         
  11   3   6       2300.72       2286.67        33.47 o                         
  12   3   6        123.66        145.32        15.50 o                         
  13   3   6         17.44         13.71        14.85 o                         
  14   3   6         33.04          6.14        16.54 o                         
  15   3   6         73.17         62.29        19.29 o                         
  16   3   6        927.98        945.35        44.30 o                         
  17   3   6          1.19        -13.79        21.67 o                         
  18   3   6        275.74        262.16        32.80 o                         
  19   3   6        169.46        217.07        32.08 o                         
  20   3   6          1.74        -17.69        28.91 o                         
 -20   4   6         28.93        -19.41        32.55 o                         
 -19   4   6        478.89        445.90        38.60 o                         
 -18   4   6        179.03        217.24        29.39 o                         
 -17   4   6        939.54        980.94        42.46 o                         
 -16   4   6        178.71        236.09        23.26 o                         
 -15   4   6          0.30         -8.96        15.56 o                         
 -14   4   6        469.98        514.97        23.22 o                         
 -13   4   6         52.18         45.58        13.58 o                         
 -12   4   6       1338.09       1362.20        30.07 o                         
 -11   4   6       4200.03       4171.61        48.64 o                         
 -10   4   6         48.09         54.03         9.48 o                         
  -9   4   6       2621.78       2516.17        32.50 o                         
  -8   4   6          0.26          8.29         7.18 o                         
  -7   4   6       7531.56       7308.40        57.62 o                         
  -6   4   6        406.66        437.41        10.73 o                         
  -5   4   6         10.87          0.98         6.03 o                         
  -4   4   6       4222.00       4466.87        46.20 o                         
  -3   4   6        122.24         89.22         9.21 o                         
  -2   4   6       2359.45       2289.41        28.20 o                         
  -1   4   6          0.36          9.01         5.24 o                         
   0   4   6       2375.48       2248.73        21.85 o                         
   1   4   6       7322.38       7783.73        56.34 o                         
   2   4   6         81.29         83.87         6.15 o                         
   3   4   6       2979.09       3155.23        30.02 o                         
   4   4   6       1084.17       1153.34        19.58 o                         
   5   4   6        165.94        216.17         9.74 o                         
   6   4   6       4960.38       4891.69        43.59 o                         
   7   4   6        969.13        996.16        18.94 o                         
   8   4   6         68.58         39.24         7.99 o                         
   9   4   6       3211.60       3404.42        38.10 o                         
  10   4   6        695.19        664.80        18.98 o                         
  11   4   6       2346.31       2317.63        39.04 o                         
  12   4   6       1811.39       1949.66        38.46 o                         
  13   4   6        537.56        575.44        26.90 o                         
  14   4   6        301.74        254.42        22.19 o                         
  15   4   6         15.68         78.64        19.94 o                         
  16   4   6         57.51         62.70        20.59 o                         
  17   4   6        956.42        866.72        44.77 o                         
  18   4   6         11.96          3.06        24.46 o                         
  19   4   6         58.89         52.61        28.60 o                         
 -19   5   6        207.92        173.77        32.83 o                         
 -18   5   6          0.80         -8.92        24.32 o                         
 -17   5   6        694.82        775.95        41.65 o                         
 -16   5   6        341.15        309.48        26.50 o                         
 -15   5   6       1888.18       2000.46        47.32 o                         
 -14   5   6        118.64         69.64        15.94 o                         
 -13   5   6       3498.78       3800.29        54.28 o                         
 -12   5   6       1701.80       1705.71        35.97 o                         
 -11   5   6       1874.92       1926.53        38.38 o                         
 -10   5   6       1172.98       1237.58        24.99 o                         
  -9   5   6         63.82         80.09         9.68 o                         
  -8   5   6        237.69        141.08        10.02 o                         
  -7   5   6        538.68        560.89        16.02 o                         
  -6   5   6       1680.00       1442.42        23.13 o                         
  -5   5   6        302.20        178.29         9.20 o                         
  -4   5   6       2647.87       2907.76        38.79 o                         
  -3   5   6       4169.55       4080.16        47.77 o                         
  -2   5   6          0.13         50.62         9.82 o                         
  -1   5   6       6275.48       6419.15        58.14 o                         
   0   5   6          0.70          9.12         5.91 o                         
   1   5   6       8703.66       9349.26        70.77 o                         
   2   5   6       1090.64       1383.34        18.81 o                         
   3   5   6        945.33       1020.96        16.58 o                         
   4   5   6       1529.89       1862.41        22.91 o                         
   5   5   6        959.95       1042.68        19.71 o                         
   6   5   6        145.46        174.28         9.62 o                         
   7   5   6       2517.92       2605.85        30.75 o                         
   8   5   6       1904.73       1934.80        27.58 o                         
   9   5   6       6660.12       6392.61        58.75 o                         
  10   5   6         44.70         60.34        12.39 o                         
  11   5   6        212.00        257.00        15.40 o                         
  12   5   6        180.03        152.21        17.25 o                         
  13   5   6        905.42       1013.02        32.31 o                         
  14   5   6          2.20          6.07        16.30 o                         
  15   5   6         17.39         -4.47        17.41 o                         
  16   5   6         68.82         59.41        20.74 o                         
  17   5   6        654.15        663.39        38.63 o                         
  18   5   6        270.01        251.71        32.19 o                         
  19   5   6        104.59         28.68        29.02 o                         
 -19   6   6        169.96         75.85        29.26 o                         
 -18   6   6          1.02         11.90        24.40 o                         
 -17   6   6          1.00        -23.87        22.69 o                         
 -16   6   6        844.18        916.80        39.74 o                         
 -15   6   6        294.72        273.03        26.37 o                         
 -14   6   6        143.48        148.12        20.08 o                         
 -13   6   6       1649.50       1592.19        40.33 o                         
 -12   6   6       3651.40       3675.06        51.27 o                         
 -11   6   6       1014.18       1031.19        27.67 o                         
 -10   6   6       1773.34       1794.93        33.71 o                         
  -9   6   6        108.37         83.41        10.34 o                         
  -8   6   6       1137.74       1125.64        21.04 o                         
  -7   6   6         18.65         55.78         8.10 o                         
  -6   6   6        744.02        637.76        19.76 o                         
  -5   6   6         33.57         22.40         7.31 o                         
  -4   6   6       5286.04       4863.63        61.20 o                         
  -3   6   6         35.52          3.76         9.73 o                         
  -2   6   6       2892.58       2622.78        30.19 o                         
  -1   6   6         31.20          4.93         6.28 o                         
   0   6   6         91.21        113.77         7.20 o                         
   1   6   6        131.47        168.97         8.34 o                         
   2   6   6        164.40        168.35         9.15 o                         
   3   6   6        416.24        395.98        11.81 o                         
   4   6   6       1437.57       1518.85        22.28 o                         
   5   6   6       1412.88       1369.46        22.87 o                         
   6   6   6        897.84        929.71        20.86 o                         
   7   6   6       1443.04       1483.73        23.52 o                         
   8   6   6       1281.23       1394.85        24.80 o                         
   9   6   6       3589.75       3558.78        46.31 o                         
  10   6   6         24.12         22.17        11.10 o                         
  11   6   6         94.99         77.29        13.84 o                         
  12   6   6       3165.44       3125.59        50.86 o                         
  13   6   6        193.49        217.60        20.66 o                         
  14   6   6        954.19        912.59        34.01 o                         
  15   6   6         75.32         69.63        25.17 o                         
  16   6   6        185.96        191.19        24.72 o                         
  17   6   6        110.12         78.67        26.26 o                         
  18   6   6         10.29         33.18        27.72 o                         
  19   6   6          2.24        -16.59        27.55 o                         
 -19   7   6         75.91         95.76        49.52 o                         
 -18   7   6        131.67        129.79        29.39 o                         
 -17   7   6        369.80        418.78        37.23 o                         
 -16   7   6        133.01         92.36        24.82 o                         
 -15   7   6        508.13        440.18        30.82 o                         
 -14   7   6         59.65         28.88        18.30 o                         
 -13   7   6         97.22        106.13        17.86 o                         
 -12   7   6         12.23         15.59        13.85 o                         
 -11   7   6        266.00        301.18        18.39 o                         
 -10   7   6         22.32         -7.14        10.78 o                         
  -9   7   6         58.06         34.35        11.35 o                         
  -8   7   6         17.47         15.67         9.02 o                         
  -7   7   6        350.91        387.04        12.75 o                         
  -6   7   6        126.55        127.96        11.32 o                         
  -5   7   6        774.08        647.42        17.06 o                         
  -4   7   6        415.53        359.53        12.83 o                         
  -3   7   6       3786.79       3528.01        40.14 o                         
  -2   7   6        277.92        431.26        12.50 o                         
  -1   7   6          7.13         10.12         6.46 o                         
   0   7   6        849.79        938.97        15.94 o                         
   1   7   6       1009.92       1059.42        19.02 o                         
   2   7   6        737.20        654.02        15.84 o                         
   3   7   6          8.76         27.59         7.64 o                         
   4   7   6       1198.63       1038.60        22.07 o                         
   5   7   6        367.90        420.54        14.44 o                         
   6   7   6        585.73        575.30        17.97 o                         
   7   7   6         29.47         16.24         9.55 o                         
   8   7   6       1441.39       1531.14        27.21 o                         
   9   7   6       7151.04       7197.85        76.18 o                         
  10   7   6         45.95         61.04        13.46 o                         
  11   7   6       1466.63       1481.64        35.48 o                         
  12   7   6        148.67        170.80        18.69 o                         
  13   7   6        346.08        331.27        23.58 o                         
  14   7   6        934.31        994.57        36.96 o                         
  15   7   6         87.35         56.11        20.31 o                         
  16   7   6         12.14        -10.19        20.17 o                         
  17   7   6        114.78         73.98        26.97 o                         
  18   7   6        426.91        326.84        36.61 o                         
 -18   8   6        133.38        141.74        30.73 o                         
 -17   8   6          1.98        -31.55        24.47 o                         
 -16   8   6         94.12         87.58        25.22 o                         
 -15   8   6          5.40         -6.52        20.11 o                         
 -14   8   6        799.20        871.30        36.32 o                         
 -13   8   6        464.92        431.65        25.63 o                         
 -12   8   6       1609.76       1652.10        42.24 o                         
 -11   8   6       1870.30       1736.54        37.08 o                         
 -10   8   6        527.06        457.28        22.32 o                         
  -9   8   6       1211.42       1231.20        28.05 o                         
  -8   8   6         37.91         26.23        10.01 o                         
  -7   8   6        107.12         81.50         9.74 o                         
  -6   8   6       1137.38       1089.05        20.64 o                         
  -5   8   6         15.43          4.31         7.68 o                         
  -4   8   6       1130.89       1075.18        21.14 o                         
  -3   8   6         61.50         52.15         8.10 o                         
  -2   8   6       1299.80       1376.53        22.58 o                         
  -1   8   6        246.41        259.84        11.39 o                         
   0   8   6        885.55        990.04        18.45 o                         
   1   8   6       1581.89       1647.21        25.23 o                         
   2   8   6         34.26         51.97         9.67 o                         
   3   8   6       4814.90       5123.11        49.80 o                         
   4   8   6        212.62        226.53        12.75 o                         
   5   8   6        868.70        791.69        21.10 o                         
   6   8   6        207.98        197.02        14.91 o                         
   7   8   6       1011.38       1000.22        25.20 o                         
   8   8   6       1644.98       1672.40        32.60 o                         
   9   8   6        102.86        119.99        14.32 o                         
  10   8   6        892.03        885.89        31.76 o                         
  11   8   6        395.89        365.43        21.17 o                         
  12   8   6        381.32        396.59        22.73 o                         
  13   8   6       1143.86       1163.98        36.35 o                         
  14   8   6          0.71        -14.53        18.10 o                         
  15   8   6       1407.08       1381.67        48.58 o                         
  16   8   6         34.01         39.06        21.30 o                         
  17   8   6        197.91        161.64        31.88 o                         
  18   8   6        263.68        245.31        33.85 o                         
 -17   9   6         15.47         36.15        26.89 o                         
 -16   9   6        141.46        146.86        28.77 o                         
 -15   9   6         14.33         26.75        21.96 o                         
 -14   9   6        158.37        184.77        24.25 o                         
 -13   9   6          6.10        -13.24        16.27 o                         
 -12   9   6         18.00          3.04        15.27 o                         
 -11   9   6         30.06         37.06        14.44 o                         
 -10   9   6        112.79         99.90        15.10 o                         
  -9   9   6       1238.62       1183.19        33.96 o                         
  -8   9   6        351.44        349.47        17.36 o                         
  -7   9   6         96.04        108.39        13.87 o                         
  -6   9   6       1743.77       1659.33        33.36 o                         
  -5   9   6          2.31          6.98         8.20 o                         
  -4   9   6       1448.73       1445.80        25.92 o                         
  -3   9   6         21.53         16.86         8.39 o                         
  -2   9   6        225.98        214.23        12.20 o                         
  -1   9   6          7.62          1.25         7.77 o                         
   0   9   6        497.93        558.13        15.43 o                         
   1   9   6        639.29        700.30        19.71 o                         
   2   9   6         51.70         46.84        10.03 o                         
   3   9   6       1276.12       1419.24        27.48 o                         
   4   9   6       1022.66       1039.98        24.23 o                         
   5   9   6         72.69         55.30        11.84 o                         
   6   9   6       1065.26       1079.64        30.65 o                         
   7   9   6        129.94         99.58        15.55 o                         
   8   9   6        663.08        673.44        27.19 o                         
   9   9   6        155.33        183.58        18.05 o                         
  10   9   6        406.39        383.26        22.93 o                         
  11   9   6        930.50        815.08        32.20 o                         
  12   9   6        336.09        338.09        23.42 o                         
  13   9   6         96.71        110.62        20.23 o                         
  14   9   6       1878.83       1905.92        58.20 o                         
  15   9   6          4.73        -27.93        20.82 o                         
  16   9   6        469.13        500.73        34.53 o                         
  17   9   6        443.23        603.48        41.28 o                         
 -17  10   6        839.27        871.19        53.69 o                         
 -16  10   6        216.68        220.45        37.30 o                         
 -15  10   6         21.17         54.59        24.75 o                         
 -14  10   6        611.46        571.78        37.42 o                         
 -13  10   6         46.34         25.59        17.96 o                         
 -12  10   6          4.77          0.15        15.46 o                         
 -11  10   6        714.03        752.19        29.23 o                         
 -10  10   6          0.77         -2.19        14.54 o                         
  -9  10   6        920.33        928.76        38.93 o                         
  -8  10   6        102.23        132.14        14.98 o                         
  -7  10   6         15.90          3.38        11.70 o                         
  -6  10   6        607.81        623.53        21.52 o                         
  -5  10   6         48.87         16.52        11.26 o                         
  -4  10   6         12.66          5.35        10.93 o                         
  -3  10   6         63.07         74.79        11.80 o                         
  -2  10   6         83.14         87.56        11.46 o                         
  -1  10   6        356.74        343.98        16.90 o                         
   0  10   6        572.84        632.46        21.06 o                         
   1  10   6       1378.15       1436.29        34.54 o                         
   2  10   6        863.34        943.64        25.97 o                         
   3  10   6        502.21        592.04        22.58 o                         
   4  10   6          6.23         15.48        11.38 o                         
   5  10   6        603.11        618.23        23.35 o                         
   6  10   6          5.43         -2.46        12.80 o                         
   7  10   6       3603.72       3365.89        55.94 o                         
   8  10   6        267.87        274.31        25.68 o                         
   9  10   6        405.50        374.99        22.26 o                         
  10  10   6        201.79        253.77        20.13 o                         
  11  10   6          0.31        -24.17        16.11 o                         
  12  10   6        357.74        363.80        25.73 o                         
  13  10   6        335.64        338.96        26.90 o                         
  14  10   6         87.16         49.02        23.75 o                         
  15  10   6       1085.66       1213.53        52.12 o                         
  16  10   6        109.46         85.57        29.85 o                         
 -16  11   6        122.61        137.86        29.73 o                         
 -15  11   6        532.59        563.39        41.50 o                         
 -14  11   6         45.87         46.45        24.53 o                         
 -13  11   6        284.79        264.28        27.72 o                         
 -12  11   6         15.59        -20.32        17.12 o                         
 -11  11   6        577.50        607.65        38.74 o                         
 -10  11   6         28.75         42.31        16.01 o                         
  -9  11   6          6.45         -9.85        13.18 o                         
  -8  11   6        487.11        451.70        27.22 o                         
  -7  11   6       3478.37       3456.47        54.78 o                         
  -6  11   6       1885.80       1894.56        44.17 o                         
  -5  11   6        239.67        222.41        16.96 o                         
  -4  11   6        129.39        109.56        14.47 o                         
  -3  11   6       1789.41       1713.88        36.56 o                         
  -2  11   6        550.16        689.01        25.07 o                         
  -1  11   6       8721.17       8650.47        96.48 o                         
   0  11   6        166.23        179.24        16.90 o                         
   1  11   6         31.84         42.15        13.22 o                         
   2  11   6        453.66        425.03        21.77 o                         
   3  11   6         23.29         29.42        13.49 o                         
   4  11   6        506.94        474.26        21.13 o                         
   5  11   6         10.12          6.80        12.75 o                         
   6  11   6         29.49         10.80        14.23 o                         
   7  11   6        568.74        518.93        25.47 o                         
   8  11   6        134.87        172.17        23.91 o                         
   9  11   6        404.10        364.54        25.80 o                         
  10  11   6         72.96         56.39        17.31 o                         
  11  11   6        663.95        660.78        32.49 o                         
  12  11   6        156.93        149.06        24.94 o                         
  13  11   6        555.75        753.97        48.89 o                         
  14  11   6        520.63        625.83        45.19 o                         
  15  11   6          0.27         14.55        26.04 o                         
  16  11   6         82.19        143.45        44.88 o                         
 -15  12   6         12.86         21.93        28.48 o                         
 -14  12   6       1331.83       1429.09        55.89 o                         
 -13  12   6          1.83        -13.65        22.41 o                         
 -12  12   6        768.81        815.21        35.71 o                         
 -11  12   6        307.22        277.86        26.29 o                         
 -10  12   6        300.49        299.82        24.30 o                         
  -9  12   6          3.72         14.82        16.41 o                         
  -8  12   6         21.44          1.15        15.29 o                         
  -7  12   6        415.79        355.30        21.73 o                         
  -6  12   6        538.69        540.44        31.12 o                         
  -5  12   6         17.64          1.76        13.94 o                         
  -4  12   6        886.08        876.44        29.06 o                         
  -3  12   6        409.87        485.13        22.17 o                         
  -2  12   6       1464.86       1595.87        37.76 o                         
  -1  12   6        278.77        206.68        18.82 o                         
   0  12   6        298.32        389.38        21.21 o                         
   1  12   6        465.67        482.89        23.35 o                         
   2  12   6        827.06        872.79        31.30 o                         
   3  12   6         63.94         33.76        15.70 o                         
   4  12   6         17.27         15.56        15.67 o                         
   5  12   6         11.70         20.05        16.77 o                         
   6  12   6         13.22        -13.73        14.87 o                         
   7  12   6         72.53         50.79        17.50 o                         
   8  12   6        312.32        356.91        25.34 o                         
   9  12   6          1.97        -16.13        17.79 o                         
  10  12   6         11.22         -6.25        18.95 o                         
  11  12   6          7.10          9.60        21.57 o                         
  12  12   6        990.89        970.50        43.62 o                         
  13  12   6          0.78        -23.80        22.29 o                         
  14  12   6         68.93         70.18        29.71 o                         
  15  12   6        117.78        134.95        38.87 o                         
 -14  13   6          1.41         -2.53        28.50 o                         
 -13  13   6        626.81        590.55        43.11 o                         
 -12  13   6         30.46         30.05        25.88 o                         
 -11  13   6        108.93         90.54        24.24 o                         
 -10  13   6         16.48         -0.83        18.16 o                         
  -9  13   6         20.65          9.32        18.29 o                         
  -8  13   6        554.36        606.47        30.92 o                         
  -7  13   6         98.38        100.78        20.19 o                         
  -6  13   6         52.77         40.18        19.05 o                         
  -5  13   6         67.63         78.91        17.59 o                         
  -4  13   6        178.78        177.43        19.17 o                         
  -3  13   6       2546.37       2579.94        49.86 o                         
  -2  13   6        644.54        664.15        29.52 o                         
  -1  13   6        581.39        607.58        28.79 o                         
   0  13   6         21.79         31.10        16.41 o                         
   1  13   6         42.17         75.07        17.89 o                         
   2  13   6          1.10          7.64        15.97 o                         
   3  13   6        505.11        661.80        34.44 o                         
   4  13   6        135.67        161.75        24.68 o                         
   5  13   6        243.79        312.22        24.28 o                         
   6  13   6         24.18         39.47        18.62 o                         
   7  13   6         59.18         70.94        32.58 o                         
   8  13   6        767.88        726.06        34.19 o                         
   9  13   6        448.68        547.36        30.79 o                         
  10  13   6        175.90        156.04        24.17 o                         
  11  13   6       1461.33       1521.78        55.59 o                         
  12  13   6        318.43        288.80        33.40 o                         
  13  13   6        168.38         99.71        31.71 o                         
  14  13   6        233.65        199.33        83.19 o                         
 -12  14   6        103.04        117.23        30.51 o                         
 -11  14   6        903.17       1023.32        50.04 o                         
 -10  14   6        189.13        183.13        30.73 o                         
  -9  14   6        942.81        909.51        44.10 o                         
  -8  14   6        125.65        129.42        23.22 o                         
  -7  14   6        731.72        822.76        39.22 o                         
  -6  14   6          3.04        -15.01        18.72 o                         
  -5  14   6        461.06        462.52        41.41 o                         
  -4  14   6         23.00         -9.39        18.52 o                         
  -3  14   6        183.72        151.03        22.14 o                         
  -2  14   6         76.64         58.61        20.01 o                         
  -1  14   6        276.56        338.18        26.94 o                         
   0  14   6          1.60          9.40        17.29 o                         
   1  14   6       1255.44       1305.69        56.41 o                         
   2  14   6       1061.50       1113.80        41.70 o                         
   3  14   6       1959.25       1830.91        50.73 o                         
   4  14   6          0.11         19.37        19.95 o                         
   5  14   6        661.97        838.46        38.61 o                         
   6  14   6        216.48        186.47        25.20 o                         
   7  14   6         37.22         14.57        21.46 o                         
   8  14   6        202.19        201.82        26.21 o                         
   9  14   6         36.54         34.89        23.33 o                         
  10  14   6          6.24         -7.71        24.98 o                         
  11  14   6        122.93         49.86        30.57 o                         
  12  14   6        270.92        225.10        40.27 o                         
 -11  15   6        463.68        555.26        52.04 o                         
 -10  15   6        161.21        166.31        32.02 o                         
  -9  15   6        693.25        621.08        46.54 o                         
  -8  15   6       1259.16       1090.60        56.19 o                         
  -7  15   6         94.44        132.91        28.76 o                         
  -6  15   6          3.82        -24.18        20.35 o                         
  -5  15   6         86.74         71.24        23.18 o                         
  -4  15   6        207.97        171.39        39.15 o                         
  -3  15   6        132.01        157.24        25.84 o                         
  -2  15   6        412.61        403.58        31.85 o                         
  -1  15   6        131.12        172.15        25.91 o                         
   0  15   6        309.89        322.76        37.34 o                         
   1  15   6        284.20        315.80        33.27 o                         
   2  15   6          3.41        -13.65        22.50 o                         
   3  15   6         11.33        -10.59        23.37 o                         
   4  15   6        818.86        878.83        43.75 o                         
   5  15   6        542.01        566.08        36.51 o                         
   6  15   6       1014.44       1075.91        47.39 o                         
   7  15   6         21.48          8.90        22.53 o                         
   8  15   6        445.18        390.52        32.87 o                         
   9  15   6          6.23        -25.06        25.63 o                         
  10  15   6         10.72         43.27        31.05 o                         
  11  15   6        143.48        121.54        43.03 o                         
  -9  16   6        561.04        743.65        55.17 o                         
  -8  16   6          0.05          6.12        28.78 o                         
  -7  16   6        430.75        482.45        44.49 o                         
  -6  16   6         37.22         -2.72        28.90 o                         
  -5  16   6         74.63         49.21        43.47 o                         
  -4  16   6        296.66        282.94        34.42 o                         
  -3  16   6         84.64         33.96        31.87 o                         
  -2  16   6          1.00         -0.22        23.95 o                         
  -1  16   6        396.28        387.38        35.07 o                         
   0  16   6        171.01        189.63        29.51 o                         
   1  16   6        229.48        172.82        39.81 o                         
   2  16   6         34.81          3.38        24.58 o                         
   3  16   6        115.53        115.37        28.81 o                         
   4  16   6          0.16         24.39        26.38 o                         
   5  16   6        126.57        117.18        29.97 o                         
   6  16   6          0.15          7.10        28.14 o                         
   7  16   6        166.94        116.05        31.46 o                         
   8  16   6          0.72          3.92        27.77 o                         
   9  16   6         36.20         -4.30        40.33 o                         
  -6  17   6          1.18        -46.30        32.10 o                         
  -5  17   6        380.13        261.61        39.47 o                         
  -4  17   6         33.14         22.14        30.51 o                         
  -3  17   6          3.60        -38.55        25.70 o                         
  -2  17   6        182.86        154.46        32.97 o                         
  -1  17   6        571.26        729.75        56.26 o                         
   0  17   6         56.82         53.93        27.65 o                         
   1  17   6          9.68         65.96        31.19 o                         
   2  17   6          3.55        -19.61        25.53 o                         
   3  17   6          0.22        -32.16        25.71 o                         
   4  17   6        442.99        477.63        44.24 o                         
   5  17   6         14.27          2.47        30.25 o                         
   6  17   6        132.66         96.01        37.50 o                         
 -19   0   7          2.45         63.11        37.87 o                         
 -17   0   7        474.75        388.17        38.57 o                         
 -15   0   7         53.61         35.79        21.54 o                         
 -13   0   7       1221.93       1212.69        53.70 o                         
 -11   0   7         29.80         17.53        13.42 o                         
  -9   0   7        131.06        138.04        13.86 o                         
  -7   0   7       3495.80       3776.11        47.49 o                         
  -5   0   7       8817.28       9424.91        87.24 o                         
  -3   0   7       6590.10       8054.31        69.26 o                         
  -1   0   7         55.29        194.84         8.42 o                         
   1   0   7       2446.34       1991.89        25.58 o                         
   3   0   7       1856.44       1533.05        23.02 o                         
   5   0   7       6912.85       6621.34        71.80 o                         
   7   0   7        704.13        601.97        19.16 o                         
   9   0   7       1357.73       1412.73        32.71 o                         
  11   0   7       2454.68       2468.05        50.97 o                         
  13   0   7       1524.99       1388.80        79.75 o                         
  15   0   7        149.67        150.60        35.81 o                         
  17   0   7        174.81        250.79        41.99 o                         
  19   0   7        917.27        886.32       122.00 o                         
 -20   1   7          1.59         15.48        28.46 o                         
 -19   1   7         45.33         52.44        27.12 o                         
 -18   1   7        554.54        629.48        36.73 o                         
 -17   1   7          0.57         -8.34        18.82 o                         
 -16   1   7        870.21        878.52        35.94 o                         
 -15   1   7        960.23       1000.82        32.39 o                         
 -14   1   7        122.03         86.86        15.01 o                         
 -13   1   7        983.23        967.29        30.95 o                         
 -12   1   7        170.30        170.79        13.48 o                         
 -11   1   7          0.76         -7.90         8.45 o                         
 -10   1   7       1586.19       1666.22        31.83 o                         
  -9   1   7        511.38        534.50        13.70 o                         
  -8   1   7        664.83        734.43        16.04 o                         
  -7   1   7         42.79         11.13         6.74 o                         
  -6   1   7       1509.79       1731.41        19.86 o                         
  -5   1   7       3271.50       3258.18        28.33 o                         
  -4   1   7      21993.06      23476.39       144.70 o                         
  -3   1   7         56.83        138.50         6.18 o                         
  -2   1   7       5540.01       5125.70        35.21 o                         
  -1   1   7        141.31        179.82         5.85 o                         
   0   1   7       3776.07       3424.08        25.80 o                         
   1   1   7        683.60        913.68        12.29 o                         
   2   1   7       1132.81       1265.16        16.28 o                         
   3   1   7       2259.42       2211.60        22.63 o                         
   4   1   7       6980.13       6866.28        49.29 o                         
   5   1   7        314.66        416.40        10.52 o                         
   6   1   7       3637.51       3552.34        33.60 o                         
   7   1   7         12.63         12.90         6.90 o                         
   8   1   7       1492.18       1318.51        19.62 o                         
   9   1   7        777.55        769.20        17.10 o                         
  10   1   7        383.73        313.75        12.88 o                         
  11   1   7        498.39        516.02        18.74 o                         
  12   1   7         42.69         19.72        11.94 o                         
  13   1   7        196.47        180.30        17.87 o                         
  14   1   7       1695.48       1747.31        48.61 o                         
  15   1   7        415.49        544.45        43.40 o                         
  16   1   7         23.33          1.79        21.59 o                         
  17   1   7         24.91          2.42        22.70 o                         
  18   1   7        429.60        382.99        35.33 o                         
  19   1   7        188.39        186.16        31.88 o                         
  20   1   7        323.65        357.07        38.12 o                         
 -20   2   7        193.28        185.89        37.19 o                         
 -19   2   7          0.22         -5.33        24.44 o                         
 -18   2   7        609.34        634.63        37.42 o                         
 -17   2   7          4.73         -0.11        18.86 o                         
 -16   2   7         28.31         41.04        18.86 o                         
 -15   2   7        102.33        130.91        18.04 o                         
 -14   2   7        278.27        286.26        23.32 o                         
 -13   2   7       1905.81       1858.68        34.86 o                         
 -12   2   7       1827.00       1885.38        32.92 o                         
 -11   2   7        250.73        249.04        14.39 o                         
 -10   2   7        391.47        375.26        14.33 o                         
  -9   2   7         98.66        119.42         9.73 o                         
  -8   2   7        873.13        922.57        17.78 o                         
  -7   2   7       1114.02       1220.90        24.50 o                         
  -6   2   7       6859.43       6913.02        50.71 o                         
  -5   2   7        582.21        569.63        11.23 o                         
  -4   2   7        747.57        658.71        10.77 o                         
  -3   2   7         31.36         93.57         5.42 o                         
  -2   2   7        673.76        770.03        11.24 o                         
  -1   2   7       2340.04       2353.63        19.93 o                         
   0   2   7       1291.32       1120.51        13.40 o                         
   1   2   7        683.96        728.45        11.27 o                         
   2   2   7       3433.70       3097.78        26.39 o                         
   3   2   7        462.07        415.27        10.42 o                         
   4   2   7       4600.51       4579.50        37.14 o                         
   5   2   7       7420.46       7833.33        55.40 o                         
   6   2   7       2676.38       2867.38        28.31 o                         
   7   2   7         12.72          3.08         6.67 o                         
   8   2   7       1122.18       1124.39        19.64 o                         
   9   2   7       1685.22       1811.74        26.27 o                         
  10   2   7       3010.71       3022.90        37.50 o                         
  11   2   7       7685.52       7438.97        78.61 o                         
  12   2   7         23.09         26.57        13.52 o                         
  13   2   7         48.16         39.28        15.81 o                         
  14   2   7        175.45        178.21        21.85 o                         
  15   2   7         36.60         13.43        20.74 o                         
  16   2   7       2621.09       2843.90        68.87 o                         
  17   2   7        346.38        317.72        42.05 o                         
  18   2   7        399.49        444.45        47.39 o                         
  19   2   7         31.56         57.05        27.42 o                         
  20   2   7        427.73        413.70        44.00 o                         
 -20   3   7        377.98        465.18        52.17 o                         
 -19   3   7       1121.25       1099.00        57.28 o                         
 -18   3   7         15.92         14.40        22.78 o                         
 -17   3   7        163.88        163.64        24.50 o                         
 -16   3   7          0.60          7.16        16.79 o                         
 -15   3   7        119.63        114.11        17.87 o                         
 -14   3   7          6.81          8.65        13.82 o                         
 -13   3   7         24.06          4.92        12.90 o                         
 -12   3   7        301.20        309.51        17.07 o                         
 -11   3   7        260.01        257.02        13.83 o                         
 -10   3   7         17.48         33.89         9.05 o                         
  -9   3   7       4022.36       4359.91        40.49 o                         
  -8   3   7        101.76        112.77         8.76 o                         
  -7   3   7       8551.44       8411.21        63.19 o                         
  -6   3   7        987.58       1031.15        16.34 o                         
  -5   3   7       3853.91       3467.80        32.65 o                         
  -4   3   7         67.49         79.55         8.18 o                         
  -3   3   7       3065.11       3477.84        36.00 o                         
  -2   3   7        207.95        241.63         7.98 o                         
  -1   3   7          4.27         -3.17         4.99 o                         
   0   3   7       1111.68       1023.71        12.96 o                         
   1   3   7       1837.57       1590.90        17.53 o                         
   2   3   7        167.36        117.27         6.15 o                         
   3   3   7      16319.24      16434.04       113.37 o                         
   4   3   7         23.04         47.13         6.76 o                         
   5   3   7        725.72        528.91        13.75 o                         
   6   3   7         13.18         24.33         6.98 o                         
   7   3   7        700.86        553.27        14.19 o                         
   8   3   7        264.58        265.38        11.71 o                         
   9   3   7        266.06        260.54        12.65 o                         
  10   3   7         42.17         47.80        10.18 o                         
  11   3   7       2578.64       2553.97        38.79 o                         
  12   3   7         12.06          7.19        12.85 o                         
  13   3   7        234.82        319.92        21.63 o                         
  14   3   7        368.49        336.66        24.78 o                         
  15   3   7        240.88        242.27        24.32 o                         
  16   3   7        130.57         58.89        23.45 o                         
  17   3   7        948.96       1067.77        48.77 o                         
  18   3   7          1.78         12.03        24.35 o                         
  19   3   7         63.10         92.07        28.89 o                         
 -19   4   7        167.25        186.10        32.73 o                         
 -18   4   7        813.12        901.52        45.43 o                         
 -17   4   7        507.17        536.52        35.52 o                         
 -16   4   7         71.51         90.48        19.62 o                         
 -15   4   7         13.19        -20.02        15.14 o                         
 -14   4   7         38.20         59.71        15.07 o                         
 -13   4   7        105.50         86.73        15.89 o                         
 -12   4   7       2093.58       2073.74        40.50 o                         
 -11   4   7       3275.86       3162.52        41.22 o                         
 -10   4   7       6000.77       6091.13        57.20 o                         
  -9   4   7        152.63        125.34         9.77 o                         
  -8   4   7       4604.10       4912.02        45.83 o                         
  -7   4   7         31.81         35.95         7.35 o                         
  -6   4   7       3642.52       3677.00        41.85 o                         
  -5   4   7         10.69         -4.23         6.86 o                         
  -4   4   7       1228.49       1096.81        22.10 o                         
  -3   4   7      12516.47      12774.41       115.23 o                         
  -2   4   7        664.90        627.95        15.93 o                         
  -1   4   7        770.83        627.17        13.15 o                         
   0   4   7       3308.35       3191.30        28.68 o                         
   1   4   7       1158.75        989.81        19.59 o                         
   2   4   7        932.39        549.09        11.25 o                         
   3   4   7        190.22        376.49        10.51 o                         
   4   4   7        415.08        206.02         9.19 o                         
   5   4   7       1387.63       1511.26        21.76 o                         
   6   4   7       3098.46       3000.39        31.31 o                         
   7   4   7        156.73        163.93        10.15 o                         
   8   4   7        996.84        972.21        20.45 o                         
   9   4   7          9.50         14.75         8.82 o                         
  10   4   7         12.45         14.70         9.50 o                         
  11   4   7          6.30         24.43        13.28 o                         
  12   4   7        798.81        826.71        30.04 o                         
  13   4   7       2058.88       1948.04        44.95 o                         
  14   4   7         93.45         45.36        21.76 o                         
  15   4   7        187.03        169.56        23.12 o                         
  16   4   7       1270.42       1360.15        50.06 o                         
  17   4   7        162.55        193.72        28.98 o                         
  18   4   7         32.54          8.12        24.72 o                         
  19   4   7         45.05         74.66        31.64 o                         
 -19   5   7        249.45        298.37        34.80 o                         
 -18   5   7         12.82         -5.61        24.81 o                         
 -17   5   7          7.12         -6.83        22.38 o                         
 -16   5   7         48.40         49.82        19.23 o                         
 -15   5   7          4.53         10.71        17.02 o                         
 -14   5   7       1231.90       1031.39        33.02 o                         
 -13   5   7       1080.38       1052.80        30.41 o                         
 -12   5   7       3558.51       3404.39        47.74 o                         
 -11   5   7        609.79        594.60        21.25 o                         
 -10   5   7       2560.49       2425.71        34.39 o                         
  -9   5   7        300.89        275.87        12.86 o                         
  -8   5   7         20.31         16.21         8.53 o                         
  -7   5   7       1271.88       1321.93        19.91 o                         
  -6   5   7        295.71        324.75        11.82 o                         
  -5   5   7       2756.65       2815.38        46.63 o                         
  -4   5   7       5569.46       5805.09        62.63 o                         
  -3   5   7         25.12          5.18         8.72 o                         
  -2   5   7       8674.26       8436.13        90.64 o                         
  -1   5   7       1398.00       1379.58        20.22 o                         
   0   5   7       4500.74       3895.28        36.60 o                         
   1   5   7       1110.21        986.87        16.15 o                         
   2   5   7       4471.39       4270.46        38.82 o                         
   3   5   7      14536.50      14284.82       102.57 o                         
   4   5   7       2244.63       2395.43        27.06 o                         
   5   5   7        447.64        391.15        12.94 o                         
   6   5   7       3457.60       3558.16        38.16 o                         
   7   5   7          2.03          3.54         8.19 o                         
   8   5   7       6502.21       6535.81        61.02 o                         
   9   5   7       1426.17       1392.54        28.05 o                         
  10   5   7       3331.53       3291.89        47.06 o                         
  11   5   7        658.87        658.24        25.53 o                         
  12   5   7        949.93        948.94        31.30 o                         
  13   5   7        454.72        435.73        24.43 o                         
  14   5   7        359.17        392.91        25.92 o                         
  15   5   7         97.33         65.88        20.25 o                         
  16   5   7         29.34         13.49        21.21 o                         
  17   5   7          1.41         15.90        22.81 o                         
  18   5   7         83.69         72.74        27.58 o                         
  19   5   7        106.86         88.99        33.21 o                         
 -19   6   7          4.01          7.06        32.27 o                         
 -18   6   7         15.99          2.18        26.15 o                         
 -17   6   7        462.08        469.79        36.79 o                         
 -16   6   7         16.53         -9.30        20.76 o                         
 -15   6   7        768.45        733.57        33.48 o                         
 -14   6   7          0.32        -12.87        15.94 o                         
 -13   6   7        524.93        479.17        24.41 o                         
 -12   6   7        202.02        154.32        19.96 o                         
 -11   6   7        181.92        214.41        16.58 o                         
 -10   6   7         29.66         29.20        11.56 o                         
  -9   6   7         17.71         24.58        10.26 o                         
  -8   6   7        933.59        932.93        18.92 o                         
  -7   6   7          5.97         -7.46         6.60 o                         
  -6   6   7         78.49         44.36         8.08 o                         
  -5   6   7        295.52        271.04        16.59 o                         
  -4   6   7       1683.48       1512.03        30.64 o                         
  -3   6   7       1517.80       1294.04        29.50 o                         
  -2   6   7       2816.57       2705.70        31.62 o                         
  -1   6   7       2005.17       1508.05        23.21 o                         
   0   6   7        600.72        586.90        15.72 o                         
   1   6   7       8731.02       8331.42        65.69 o                         
   2   6   7          1.97          4.23         6.55 o                         
   3   6   7        833.94       1132.06        18.67 o                         
   4   6   7        598.76        736.49        16.81 o                         
   5   6   7        106.60         74.10         8.72 o                         
   6   6   7        522.47        587.12        16.88 o                         
   7   6   7        956.81        993.01        20.46 o                         
   8   6   7       1452.94       1487.14        27.32 o                         
   9   6   7        730.09        703.15        22.24 o                         
  10   6   7        600.60        612.36        23.29 o                         
  11   6   7        866.97        883.10        29.39 o                         
  12   6   7        108.71         76.81        16.33 o                         
  13   6   7       2412.03       2502.71        58.26 o                         
  14   6   7         10.69         15.91        18.41 o                         
  15   6   7        606.60        672.53        33.95 o                         
  16   6   7         11.87          3.03        22.00 o                         
  17   6   7          7.70         23.52        24.44 o                         
  18   6   7        151.85        136.61        33.83 o                         
 -18   7   7        143.97        179.41        33.07 o                         
 -17   7   7        162.62        188.10        29.92 o                         
 -16   7   7        148.10        200.34        28.14 o                         
 -15   7   7         78.10         45.06        20.90 o                         
 -14   7   7       1263.71       1226.87        38.93 o                         
 -13   7   7        471.11        533.88        26.47 o                         
 -12   7   7        171.64        125.48        16.54 o                         
 -11   7   7          4.64          4.71        12.64 o                         
 -10   7   7         71.99         46.08        12.42 o                         
  -9   7   7       2537.28       2480.16        40.34 o                         
  -8   7   7        210.54        215.45        11.93 o                         
  -7   7   7         24.49         39.47         7.39 o                         
  -6   7   7        375.40        364.47        15.81 o                         
  -5   7   7        508.86        588.08        20.89 o                         
  -4   7   7       2369.08       2556.77        42.82 o                         
  -3   7   7          4.36         27.30         7.86 o                         
  -2   7   7       1491.52       1239.90        22.23 o                         
  -1   7   7       1008.34        953.06        19.88 o                         
   0   7   7       3143.00       2600.17        29.80 o                         
   1   7   7        910.73        894.57        17.43 o                         
   2   7   7       2606.22       2577.07        35.63 o                         
   3   7   7         37.08         44.09         8.30 o                         
   4   7   7         14.72         17.36         7.57 o                         
   5   7   7        348.30        327.33        13.48 o                         
   6   7   7          8.77         26.96         9.37 o                         
   7   7   7         14.10         12.35         9.73 o                         
   8   7   7       1328.18       1179.91        25.69 o                         
   9   7   7        988.73       1009.05        27.78 o                         
  10   7   7       1476.28       1505.15        37.22 o                         
  11   7   7         52.26         55.54        15.59 o                         
  12   7   7          2.80          3.00        15.17 o                         
  13   7   7        837.42        786.39        33.92 o                         
  14   7   7          9.99         37.33        19.44 o                         
  15   7   7        386.37        402.54        36.71 o                         
  16   7   7        193.46        171.93        26.95 o                         
  17   7   7         94.29        118.60        28.24 o                         
  18   7   7         47.67         39.83        31.29 o                         
 -18   8   7         74.94        103.49        32.45 o                         
 -17   8   7        740.41        786.45        45.22 o                         
 -16   8   7         37.69         23.76        24.34 o                         
 -15   8   7          8.09         -9.93        20.45 o                         
 -14   8   7        116.83         90.50        20.54 o                         
 -13   8   7        853.55        795.01        32.39 o                         
 -12   8   7       1125.89       1218.46        37.29 o                         
 -11   8   7         86.97         67.76        14.57 o                         
 -10   8   7        151.56        161.26        15.20 o                         
  -9   8   7       2118.46       2016.57        34.73 o                         
  -8   8   7         78.96         97.20        12.42 o                         
  -7   8   7          9.23          6.95         8.20 o                         
  -6   8   7        779.71        827.81        20.54 o                         
  -5   8   7        247.38        318.50        14.82 o                         
  -4   8   7        453.02        487.11        15.68 o                         
  -3   8   7       1114.89       1202.50        24.56 o                         
  -2   8   7        538.66        578.95        16.93 o                         
  -1   8   7        308.61        253.20        11.51 o                         
   0   8   7        386.49        358.03        13.12 o                         
   1   8   7        162.37        109.69         9.10 o                         
   2   8   7       1245.21       1234.52        24.29 o                         
   3   8   7        122.64        179.43        12.47 o                         
   4   8   7        598.50        536.74        16.22 o                         
   5   8   7        257.26        249.13        13.95 o                         
   6   8   7       1565.96       1556.43        29.68 o                         
   7   8   7         74.48         96.67        13.02 o                         
   8   8   7         17.89         27.79        12.30 o                         
   9   8   7       1600.59       1498.97        33.51 o                         
  10   8   7         75.47         68.15        16.56 o                         
  11   8   7       1917.39       1800.49        42.39 o                         
  12   8   7        618.51        622.42        26.91 o                         
  13   8   7         94.27         95.07        18.90 o                         
  14   8   7        657.08        619.77        31.75 o                         
  15   8   7         12.40         15.57        21.41 o                         
  16   8   7        947.76        982.70        42.89 o                         
  17   8   7        185.48        133.71        31.12 o                         
 -17   9   7         70.05         -0.27        26.57 o                         
 -16   9   7        198.23        198.87        29.86 o                         
 -15   9   7          0.23         -5.46        22.54 o                         
 -14   9   7         12.20          6.77        19.33 o                         
 -13   9   7         18.44         16.95        16.87 o                         
 -12   9   7        413.63        477.81        25.98 o                         
 -11   9   7        326.50        302.00        19.69 o                         
 -10   9   7          0.94        -18.19        12.13 o                         
  -9   9   7       4487.64       4393.51        61.20 o                         
  -8   9   7        109.67        115.19        13.06 o                         
  -7   9   7        176.79        168.51        12.46 o                         
  -6   9   7         26.17         21.69        10.45 o                         
  -5   9   7        241.07        279.23        13.92 o                         
  -4   9   7         49.60         39.25         8.97 o                         
  -3   9   7         16.00         11.40         8.13 o                         
  -2   9   7         50.44         41.50         8.88 o                         
  -1   9   7       1103.43       1112.33        22.21 o                         
   0   9   7        305.73        345.00        13.57 o                         
   1   9   7       1122.30       1014.73        25.25 o                         
   2   9   7         62.39         56.56        10.54 o                         
   3   9   7       1053.86        975.68        26.34 o                         
   4   9   7         50.28         51.09        11.37 o                         
   5   9   7       1423.31       1416.70        32.20 o                         
   6   9   7          0.11          1.48        12.03 o                         
   7   9   7       1081.85       1207.28        34.19 o                         
   8   9   7        191.20        184.34        18.27 o                         
   9   9   7        458.60        435.62        24.05 o                         
  10   9   7        179.91        220.00        20.24 o                         
  11   9   7          0.73        -13.12        17.19 o                         
  12   9   7        309.43        352.32        23.67 o                         
  13   9   7        368.22        384.59        26.79 o                         
  14   9   7        167.15        138.25        25.29 o                         
  15   9   7        760.95        666.68        36.85 o                         
  16   9   7        397.61        306.13        41.97 o                         
  17   9   7        335.01        240.35        36.49 o                         
 -16  10   7        612.20        607.21        41.22 o                         
 -15  10   7        545.27        422.22        34.91 o                         
 -14  10   7         21.89         44.97        22.24 o                         
 -13  10   7         14.70         14.75        17.82 o                         
 -12  10   7        987.82        928.22        33.34 o                         
 -11  10   7         51.50         27.56        15.27 o                         
 -10  10   7        117.87        111.51        17.20 o                         
  -9  10   7        230.06        270.95        17.69 o                         
  -8  10   7         51.79         21.29        11.86 o                         
  -7  10   7        231.64        265.09        17.49 o                         
  -6  10   7         11.84         -7.19        10.73 o                         
  -5  10   7         35.09          0.08        10.75 o                         
  -4  10   7        556.67        493.05        19.40 o                         
  -3  10   7        653.34        651.83        24.55 o                         
  -2  10   7          6.20        -12.22        15.24 o                         
  -1  10   7        411.10        360.65        17.72 o                         
   0  10   7         27.33         26.21        11.54 o                         
   1  10   7         30.80         31.93        11.05 o                         
   2  10   7       2558.00       2518.24        46.79 o                         
   3  10   7        619.94        607.88        23.02 o                         
   4  10   7        786.27        768.45        28.09 o                         
   5  10   7        323.75        344.59        18.96 o                         
   6  10   7       1975.83       2034.16        41.13 o                         
   7  10   7        415.59        446.59        23.72 o                         
   8  10   7         50.11         26.48        16.06 o                         
   9  10   7         44.63         38.64        16.31 o                         
  10  10   7        194.70        230.64        20.78 o                         
  11  10   7        487.17        461.48        27.07 o                         
  12  10   7        261.62        372.26        27.33 o                         
  13  10   7          1.00        -27.23        19.51 o                         
  14  10   7        480.60        476.58        35.66 o                         
  15  10   7        352.30        386.23        39.77 o                         
  16  10   7        544.60        469.21        45.52 o                         
 -16  11   7        907.92        967.50       116.77 o                         
 -15  11   7          5.03          0.64        26.68 o                         
 -14  11   7       1216.27       1166.70        58.12 o                         
 -13  11   7         41.23         60.56        20.54 o                         
 -12  11   7        211.10        211.70        22.81 o                         
 -11  11   7         31.58         49.20        17.20 o                         
 -10  11   7        763.88        784.92        29.59 o                         
  -9  11   7        402.51        387.87        20.55 o                         
  -8  11   7          3.66        -13.82        14.06 o                         
  -7  11   7         36.15         33.43        13.50 o                         
  -6  11   7         35.50         66.53        18.47 o                         
  -5  11   7       1359.82       1384.52        33.28 o                         
  -4  11   7        791.62        835.50        33.12 o                         
  -3  11   7          6.27         25.24        12.61 o                         
  -2  11   7       3809.73       3716.51        55.22 o                         
  -1  11   7        929.41        817.87        27.39 o                         
   0  11   7       2017.13       1924.76        39.81 o                         
   1  11   7       1669.63       1564.87        34.71 o                         
   2  11   7         17.58         31.06        13.45 o                         
   3  11   7         67.85         57.68        15.62 o                         
   4  11   7        184.40        283.81        22.12 o                         
   5  11   7         43.00         76.56        16.92 o                         
   6  11   7          0.97        -17.22        14.69 o                         
   7  11   7       1252.37       1224.35        37.92 o                         
   8  11   7       2096.68       2235.11        50.22 o                         
   9  11   7         21.67          6.66        18.05 o                         
  10  11   7        949.65       1172.95        40.98 o                         
  11  11   7         26.10         44.23        20.02 o                         
  12  11   7        148.23        179.64        28.16 o                         
  13  11   7        244.56        251.07        27.61 o                         
  14  11   7        186.27        161.36        29.55 o                         
  15  11   7        334.65        304.22        39.59 o                         
 -15  12   7        927.13        944.16        67.74 o                         
 -14  12   7         21.05          1.43        29.36 o                         
 -13  12   7        604.37        605.97        47.53 o                         
 -12  12   7         65.68         51.98        21.37 o                         
 -11  12   7        103.27         92.00        23.41 o                         
 -10  12   7          0.02        -12.21        16.02 o                         
  -9  12   7         16.78         20.25        16.01 o                         
  -8  12   7        184.97        206.26        19.60 o                         
  -7  12   7       1759.31       1724.82        39.15 o                         
  -6  12   7        544.62        509.66        24.07 o                         
  -5  12   7        124.78        133.63        16.79 o                         
  -4  12   7         25.16          9.39        14.02 o                         
  -3  12   7       1478.44       1529.45        42.45 o                         
  -2  12   7        651.41        519.24        23.84 o                         
  -1  12   7       3357.71       3273.17        53.90 o                         
   0  12   7        720.78        721.38        34.02 o                         
   1  12   7        913.90        875.60        30.96 o                         
   2  12   7          0.01        -11.42        13.89 o                         
   3  12   7         96.65         84.94        17.06 o                         
   4  12   7         13.00         -7.55        15.53 o                         
   5  12   7         12.34         -2.16        16.62 o                         
   6  12   7         34.61         29.18        18.03 o                         
   7  12   7       1198.48       1157.12        41.73 o                         
   8  12   7        300.11        300.73        24.42 o                         
   9  12   7          8.27          1.42        18.10 o                         
  10  12   7         91.96        100.18        22.59 o                         
  11  12   7       1018.54       1032.20        46.28 o                         
  12  12   7        600.33        582.85        53.00 o                         
  13  12   7        463.25        550.18        36.80 o                         
  14  12   7          0.65        -33.59        26.36 o                         
 -13  13   7         26.87         32.19        27.28 o                         
 -12  13   7       1144.56       1241.15        55.64 o                         
 -11  13   7        115.01         76.06        25.77 o                         
 -10  13   7         40.93         20.88        19.64 o                         
  -9  13   7         82.57         75.50        20.81 o                         
  -8  13   7        435.27        471.36        30.07 o                         
  -7  13   7        573.88        675.87        32.45 o                         
  -6  13   7          1.60         -4.85        16.24 o                         
  -5  13   7         32.68          5.25        16.51 o                         
  -4  13   7       1615.31       1600.07        46.27 o                         
  -3  13   7         21.34         25.49        15.26 o                         
  -2  13   7        172.90        212.30        19.69 o                         
  -1  13   7        315.40        280.76        23.40 o                         
   0  13   7         36.21         34.33        16.84 o                         
   1  13   7        100.92         82.63        18.16 o                         
   2  13   7       1002.56        900.70        34.86 o                         
   3  13   7         29.24         10.64        16.96 o                         
   4  13   7          0.23         -8.33        16.61 o                         
   5  13   7        695.18        793.89        44.29 o                         
   6  13   7        309.77        292.96        26.18 o                         
   7  13   7        396.52        408.89        30.06 o                         
   8  13   7        675.31        659.57        38.26 o                         
   9  13   7       1150.71       1184.14        49.32 o                         
  10  13   7        419.04        344.98        31.71 o                         
  11  13   7        503.78        486.44        35.83 o                         
  12  13   7        540.48        584.15        54.28 o                         
  13  13   7        671.49        687.46        50.41 o                         
 -12  14   7        182.76        215.50        38.21 o                         
 -11  14   7          9.15          2.18        27.24 o                         
 -10  14   7         24.52        -21.57        21.10 o                         
  -9  14   7        245.83        192.89        26.36 o                         
  -8  14   7        348.59        366.56        31.10 o                         
  -7  14   7         12.12         -9.54        20.81 o                         
  -6  14   7        422.57        421.15        29.79 o                         
  -5  14   7         83.63         65.96        20.90 o                         
  -4  14   7       1170.10       1265.46        67.47 o                         
  -3  14   7        284.66        285.53        25.55 o                         
  -2  14   7         13.36         -3.15        18.36 o                         
  -1  14   7        476.08        427.45        36.90 o                         
   0  14   7        112.21        114.72        21.08 o                         
   1  14   7        127.01        139.38        23.06 o                         
   2  14   7        104.46         76.80        22.40 o                         
   3  14   7        186.70        162.17        24.49 o                         
   4  14   7        369.36        339.73        29.42 o                         
   5  14   7        207.38        140.14        25.37 o                         
   6  14   7       1206.96       1155.18        51.96 o                         
   7  14   7        200.60        137.64        26.53 o                         
   8  14   7        314.11        423.38        38.95 o                         
   9  14   7          8.27         18.89        24.39 o                         
  10  14   7        415.37        546.72        41.20 o                         
  11  14   7        193.34        215.21        33.99 o                         
  12  14   7        173.25        175.30        42.86 o                         
 -10  15   7        171.64        175.71        32.32 o                         
  -9  15   7        718.70        813.55        47.44 o                         
  -8  15   7         38.21         88.50        26.32 o                         
  -7  15   7        814.63        971.74        44.95 o                         
  -6  15   7         34.78         21.08        23.28 o                         
  -5  15   7         18.75        -17.47        22.22 o                         
  -4  15   7         67.51         68.90        23.01 o                         
  -3  15   7        741.31        777.66        38.86 o                         
  -2  15   7         43.32         15.68        23.34 o                         
  -1  15   7        310.86        319.60        30.30 o                         
   0  15   7         55.51         28.61        22.87 o                         
   1  15   7        375.35        399.42        34.06 o                         
   2  15   7        174.78        156.45        28.30 o                         
   3  15   7        481.02        514.32        35.93 o                         
   4  15   7         16.05        -33.03        25.33 o                         
   5  15   7       1408.30       1493.16        57.48 o                         
   6  15   7        776.41        801.89        44.95 o                         
   7  15   7        167.24        214.92        29.41 o                         
   8  15   7        351.66        421.73        34.40 o                         
   9  15   7        187.16        233.85        33.93 o                         
  10  15   7          2.59          1.00        32.50 o                         
  -8  16   7        729.82        850.76        51.79 o                         
  -7  16   7          1.26        -38.53        25.69 o                         
  -6  16   7        107.22         31.74        30.02 o                         
  -5  16   7         44.03          9.54        32.84 o                         
  -4  16   7        306.81        244.77        49.44 o                         
  -3  16   7         10.74         35.77        25.44 o                         
  -2  16   7        147.49        127.98        29.75 o                         
  -1  16   7         98.62         11.04        26.26 o                         
   0  16   7        354.06        316.65        39.58 o                         
   1  16   7          1.05         15.08        24.75 o                         
   2  16   7        258.98        227.11        32.49 o                         
   3  16   7        184.26        220.70        32.02 o                         
   4  16   7         92.76         83.83        29.06 o                         
   5  16   7         80.56          2.23        27.14 o                         
   6  16   7        204.61        372.39        38.10 o                         
   7  16   7         45.96         39.74        30.17 o                         
   8  16   7        254.83        103.60        37.98 o                         
  -5  17   7         40.87         80.89        36.00 o                         
  -4  17   7         72.33        108.25        34.34 o                         
  -3  17   7         11.47        -43.89        29.26 o                         
  -2  17   7        535.20        431.99        40.58 o                         
  -1  17   7         43.84        -11.10        27.53 o                         
   0  17   7          1.62         11.11        28.20 o                         
   1  17   7         16.74        -18.61        27.78 o                         
   2  17   7         90.33        124.71        31.68 o                         
   3  17   7         64.81         77.11        29.56 o                         
   4  17   7        291.00        309.81        37.37 o                         
   5  17   7        817.99        913.69        66.91 o                         
 -20   0   8         60.35         84.71        71.48 o                         
 -18   0   8        718.31        846.86        63.18 o                         
 -16   0   8       1196.13       1364.59        60.51 o                         
 -14   0   8       2932.36       2995.62        68.30 o                         
 -12   0   8       3463.92       3515.40        60.47 o                         
 -10   0   8        693.13        744.02        25.17 o                         
  -8   0   8          2.44          0.13        10.00 o                         
  -6   0   8       1190.70       1087.15        20.88 o                         
  -4   0   8       3051.75       2947.53        33.87 o                         
  -2   0   8       7201.62       8039.06        72.44 o                         
   0   0   8       2971.37       3241.18        35.58 o                         
   2   0   8       2949.97       3845.90        47.65 o                         
   4   0   8       2374.91       2831.99        36.54 o                         
   6   0   8       1282.90       1366.41        27.80 o                         
   8   0   8        862.97        907.94        23.88 o                         
  10   0   8       6040.88       6126.30        81.87 o                         
  12   0   8        105.59         88.27        20.73 o                         
  14   0   8         76.72          5.46        27.16 o                         
  16   0   8        260.49        153.63        42.01 o                         
  18   0   8        430.45        354.40        72.00 o                         
 -20   1   8        227.63        240.37        43.64 o                         
 -19   1   8          9.23          1.59        24.63 o                         
 -18   1   8         12.39        -24.19        23.30 o                         
 -17   1   8         79.48         99.02        21.22 o                         
 -16   1   8         47.03         60.82        18.16 o                         
 -15   1   8       1095.58       1171.21        37.86 o                         
 -14   1   8         48.18         36.55        15.02 o                         
 -13   1   8        607.41        610.04        21.84 o                         
 -12   1   8         56.03         72.81        11.88 o                         
 -11   1   8          3.75        -13.14         8.76 o                         
 -10   1   8       1555.26       1616.22        25.19 o                         
  -9   1   8        176.10        178.09        13.33 o                         
  -8   1   8       1134.95       1098.47        19.95 o                         
  -7   1   8        124.28        102.51         8.22 o                         
  -6   1   8          4.88         -3.56         6.17 o                         
  -5   1   8       9177.12       9498.48        66.74 o                         
  -4   1   8        820.22        909.33        13.63 o                         
  -3   1   8       2529.55       3370.16        27.50 o                         
  -2   1   8        233.16        239.97         7.57 o                         
  -1   1   8        508.62        534.70         9.40 o                         
   0   1   8        822.11        876.68        12.14 o                         
   1   1   8       2019.90       2070.66        21.62 o                         
   2   1   8         53.71         65.36         6.68 o                         
   3   1   8        269.28        236.76         8.48 o                         
   4   1   8      10540.73      11181.18        79.56 o                         
   5   1   8       3331.91       3898.58        33.71 o                         
   6   1   8        806.55        814.67        15.54 o                         
   7   1   8       1030.31        953.83        19.39 o                         
   8   1   8       1001.98       1041.69        19.84 o                         
   9   1   8       1357.67       1547.29        23.66 o                         
  10   1   8         36.61         23.38         8.39 o                         
  11   1   8        493.97        495.11        18.59 o                         
  12   1   8       3586.45       3460.47        49.90 o                         
  13   1   8        589.03        525.59        27.88 o                         
  14   1   8          5.91        -14.73        19.07 o                         
  15   1   8         97.86         96.59        23.30 o                         
  16   1   8        183.05        147.42        26.76 o                         
  17   1   8        135.03        146.13        27.76 o                         
  18   1   8        169.94        145.65        28.63 o                         
  19   1   8        416.88        334.44        38.27 o                         
 -20   2   8        265.43        356.00        51.00 o                         
 -19   2   8        306.39        347.15        38.66 o                         
 -18   2   8        169.74        114.84        25.41 o                         
 -17   2   8        254.63        293.39        26.70 o                         
 -16   2   8        503.18        493.05        27.28 o                         
 -15   2   8        141.63        166.55        19.78 o                         
 -14   2   8         41.29         22.30        15.09 o                         
 -13   2   8         11.07         28.67        13.32 o                         
 -12   2   8       6263.61       6175.79        75.54 o                         
 -11   2   8        485.89        414.19        16.66 o                         
 -10   2   8         85.83         92.84        10.26 o                         
  -9   2   8          4.84         -0.81         7.88 o                         
  -8   2   8          2.02         -7.76         7.12 o                         
  -7   2   8       3641.04       3733.06        37.22 o                         
  -6   2   8         63.79         76.78         7.28 o                         
  -5   2   8          4.55         -1.74         5.25 o                         
  -4   2   8       1911.10       1909.43        19.64 o                         
  -3   2   8        533.98        610.47        10.44 o                         
  -2   2   8        332.35        455.78         9.37 o                         
  -1   2   8       2293.60       2497.26        22.03 o                         
   0   2   8        577.70        705.13        12.67 o                         
   1   2   8        715.06        847.03        13.21 o                         
   2   2   8        940.45        934.02        15.46 o                         
   3   2   8       2768.12       2757.07        28.29 o                         
   4   2   8        860.43        951.59        16.34 o                         
   5   2   8       3514.71       3431.57        32.85 o                         
   6   2   8        201.62        203.76         9.39 o                         
   7   2   8        266.73        290.50        11.33 o                         
   8   2   8        199.79        251.91        13.01 o                         
   9   2   8       2413.02       2346.70        30.51 o                         
  10   2   8       1958.84       2042.94        30.22 o                         
  11   2   8         15.99         -1.07        11.56 o                         
  12   2   8        236.68        222.62        19.98 o                         
  13   2   8        150.76        154.97        20.20 o                         
  14   2   8        175.96        128.85        23.77 o                         
  15   2   8        550.18        515.38        39.00 o                         
  16   2   8        511.99        562.12        37.28 o                         
  17   2   8        538.57        535.87        37.52 o                         
  18   2   8        488.67        486.91        38.38 o                         
  19   2   8          1.31         33.95        29.88 o                         
 -19   3   8          5.31         22.26        25.60 o                         
 -18   3   8        343.50        463.42        42.26 o                         
 -17   3   8         62.03         46.45        22.29 o                         
 -16   3   8        228.95        196.33        20.71 o                         
 -15   3   8          4.10         14.23        14.92 o                         
 -14   3   8         41.51         37.82        14.15 o                         
 -13   3   8        413.66        437.20        20.78 o                         
 -12   3   8       1865.42       1853.82        35.53 o                         
 -11   3   8       3295.96       3359.96        41.60 o                         
 -10   3   8       7675.27       7300.51        67.04 o                         
  -9   3   8        916.42        917.64        19.55 o                         
  -8   3   8       3850.19       3833.72        38.94 o                         
  -7   3   8        757.00        851.71        15.40 o                         
  -6   3   8      10960.29      11419.18        84.69 o                         
  -5   3   8        114.11        114.94         7.42 o                         
  -4   3   8        322.71        289.89         9.39 o                         
  -3   3   8         97.08        151.98         8.64 o                         
  -2   3   8       1685.09       1853.29        21.84 o                         
  -1   3   8       1694.88       1808.32        17.62 o                         
   0   3   8       3435.39       3690.48        32.96 o                         
   1   3   8        284.63        293.17         8.62 o                         
   2   3   8      11627.78      12101.67        82.65 o                         
   3   3   8       3888.60       4152.17        37.04 o                         
   4   3   8       3627.71       3647.54        35.92 o                         
   5   3   8       1574.50       1748.00        21.60 o                         
   6   3   8         19.13          0.71         6.53 o                         
   7   3   8       1571.48       1510.06        21.59 o                         
   8   3   8       2115.87       2271.86        28.90 o                         
   9   3   8         63.86         43.78         9.73 o                         
  10   3   8        635.78        620.71        20.05 o                         
  11   3   8         53.70         70.91        13.04 o                         
  12   3   8        230.98        250.72        19.32 o                         
  13   3   8        209.04        191.13        22.32 o                         
  14   3   8       1299.95       1219.81        41.36 o                         
  15   3   8         70.71         -3.83        21.29 o                         
  16   3   8        981.64       1012.50        45.94 o                         
  17   3   8          0.52         38.47        24.46 o                         
  18   3   8        543.40        538.71        42.41 o                         
  19   3   8        103.11        134.00        32.83 o                         
 -19   4   8        569.09        694.52        44.97 o                         
 -18   4   8       1105.22       1213.12        57.20 o                         
 -17   4   8       1023.80       1124.86        50.86 o                         
 -16   4   8         17.66          9.26        17.95 o                         
 -15   4   8         32.74         37.55        17.11 o                         
 -14   4   8        534.05        571.45        24.66 o                         
 -13   4   8       1195.96       1208.88        31.23 o                         
 -12   4   8         49.24         48.43        12.54 o                         
 -11   4   8       4635.71       4548.74        57.05 o                         
 -10   4   8        412.63        478.04        16.88 o                         
  -9   4   8        487.06        482.81        15.78 o                         
  -8   4   8       1591.83       1624.67        23.85 o                         
  -7   4   8       4023.64       4002.47        38.46 o                         
  -6   4   8       1259.41       1325.63        23.92 o                         
  -5   4   8        598.47        663.02        14.81 o                         
  -4   4   8         12.85         11.83         6.95 o                         
  -3   4   8       1378.15       1644.04        27.00 o                         
  -2   4   8       6469.43       6513.07        52.80 o                         
  -1   4   8          3.08          0.83         5.71 o                         
   0   4   8        852.42        942.16        17.21 o                         
   1   4   8       4987.62       5454.97        46.22 o                         
   2   4   8       1631.91       1825.13        21.81 o                         
   3   4   8       3459.20       3450.71        31.11 o                         
   4   4   8          2.01          4.19         6.33 o                         
   5   4   8       7688.32       7650.42        62.31 o                         
   6   4   8       1941.10       1981.69        28.97 o                         
   7   4   8        873.66        900.51        18.54 o                         
   8   4   8        549.65        597.45        15.90 o                         
   9   4   8        602.33        585.51        18.45 o                         
  10   4   8         12.57         21.78        12.40 o                         
  11   4   8       1181.16       1275.48        33.71 o                         
  12   4   8        559.37        542.52        25.39 o                         
  13   4   8        918.74        967.66        34.46 o                         
  14   4   8       1041.74       1077.33        41.62 o                         
  15   4   8       1688.91       1768.10        54.46 o                         
  16   4   8         13.54         -6.53        20.94 o                         
  17   4   8        134.28        101.24        29.39 o                         
  18   4   8         17.01         19.62        27.43 o                         
  19   4   8         95.97         74.17        31.00 o                         
 -19   5   8         31.71         38.14        29.39 o                         
 -18   5   8          4.75          7.26        25.00 o                         
 -17   5   8        224.10        247.25        40.99 o                         
 -16   5   8        144.67        101.00        23.39 o                         
 -15   5   8        149.28        152.88        21.92 o                         
 -14   5   8         27.59         35.63        15.30 o                         
 -13   5   8        165.22        166.77        17.41 o                         
 -12   5   8          0.80         -8.57        12.48 o                         
 -11   5   8       5378.96       5268.49        61.17 o                         
 -10   5   8       1875.93       1892.74        41.26 o                         
  -9   5   8        703.59        734.03        19.72 o                         
  -8   5   8        968.41        868.89        18.14 o                         
  -7   5   8          0.83          9.74         7.09 o                         
  -6   5   8       3455.71       3624.66        38.94 o                         
  -5   5   8        839.27        834.02        24.49 o                         
  -4   5   8        233.66        211.90        13.57 o                         
  -3   5   8       3767.01       3714.80        43.46 o                         
  -2   5   8         26.03         22.54         7.15 o                         
  -1   5   8       1198.75       1157.61        22.25 o                         
   0   5   8        286.87        280.30        10.01 o                         
   1   5   8       2339.95       2611.37        31.56 o                         
   2   5   8         15.20         17.78         6.91 o                         
   3   5   8        108.51        111.16         7.75 o                         
   4   5   8        214.87        227.48         9.87 o                         
   5   5   8        181.40        151.24         9.29 o                         
   6   5   8        109.25         92.31         9.62 o                         
   7   5   8       1842.10       1930.69        28.39 o                         
   8   5   8         47.21         48.90        10.27 o                         
   9   5   8          5.11         -7.48         9.50 o                         
  10   5   8        547.71        621.32        24.04 o                         
  11   5   8        300.27        279.60        19.54 o                         
  12   5   8         30.45         35.16        15.72 o                         
  13   5   8       3088.35       3051.90        59.05 o                         
  14   5   8         52.66          0.27        17.44 o                         
  15   5   8        424.04        405.22        31.02 o                         
  16   5   8        120.02         71.21        24.02 o                         
  17   5   8         16.96         44.72        26.20 o                         
  18   5   8        298.24        227.84        34.27 o                         
  19   5   8         13.00         -5.75        35.43 o                         
 -18   6   8          3.58         -2.01        26.35 o                         
 -17   6   8        407.00        440.01        37.50 o                         
 -16   6   8        666.27        757.75        38.56 o                         
 -15   6   8         15.43         16.43        18.43 o                         
 -14   6   8       2645.20       2836.01        58.04 o                         
 -13   6   8        537.61        563.70        26.00 o                         
 -12   6   8          4.80         12.96        13.43 o                         
 -11   6   8       1178.51       1218.76        30.58 o                         
 -10   6   8          6.47         -7.94        11.16 o                         
  -9   6   8       1952.89       1923.82        34.09 o                         
  -8   6   8         25.08         36.01         8.88 o                         
  -7   6   8        250.46        243.96        11.17 o                         
  -6   6   8       2502.43       2403.01        39.43 o                         
  -5   6   8        440.54        439.02        18.76 o                         
  -4   6   8        270.64        289.93        15.97 o                         
  -3   6   8       1426.37       1247.47        28.88 o                         
  -2   6   8       2289.17       2535.66        30.60 o                         
  -1   6   8        216.17        223.50        10.24 o                         
   0   6   8       3007.35       3217.59        34.99 o                         
   1   6   8        796.75        762.42        16.02 o                         
   2   6   8         64.82         47.66         7.52 o                         
   3   6   8         23.40         47.06         8.27 o                         
   4   6   8        272.90        283.81        11.37 o                         
   5   6   8        122.98        193.60        11.21 o                         
   6   6   8        349.39        379.89        14.51 o                         
   7   6   8       1630.36       1672.58        26.83 o                         
   8   6   8       1155.92       1097.93        26.36 o                         
   9   6   8       3435.22       3450.51        48.29 o                         
  10   6   8       8079.27       7948.88        89.05 o                         
  11   6   8        332.57        321.73        20.86 o                         
  12   6   8        895.16        880.75        31.77 o                         
  13   6   8        169.58        145.45        21.22 o                         
  14   6   8          1.71         -1.44        17.63 o                         
  15   6   8         43.49         23.95        21.32 o                         
  16   6   8         71.76         36.23        23.60 o                         
  17   6   8        149.16        163.03        29.56 o                         
  18   6   8        167.66         63.97        31.78 o                         
 -18   7   8          0.55          1.70        27.52 o                         
 -17   7   8        153.86        139.81        30.01 o                         
 -16   7   8          6.63         10.57        21.76 o                         
 -15   7   8        452.00        499.88        32.18 o                         
 -14   7   8        178.39        149.26        19.85 o                         
 -13   7   8        266.05        321.13        22.38 o                         
 -12   7   8         12.75        -17.88        13.43 o                         
 -11   7   8        846.35        966.45        28.16 o                         
 -10   7   8        996.71        989.44        26.99 o                         
  -9   7   8         80.92         98.50        12.28 o                         
  -8   7   8       1944.60       1817.53        31.64 o                         
  -7   7   8         89.99         98.48        12.06 o                         
  -6   7   8        343.45        409.84        17.83 o                         
  -5   7   8       7374.15       7247.65        86.28 o                         
  -4   7   8         64.65         63.47        12.43 o                         
  -3   7   8       4461.64       4832.10        62.82 o                         
  -2   7   8         16.56         14.70         7.64 o                         
  -1   7   8        311.80        294.05        11.08 o                         
   0   7   8        793.09        720.59        18.31 o                         
   1   7   8       1664.79       1826.41        24.79 o                         
   2   7   8       2141.90       2114.74        28.83 o                         
   3   7   8          5.88          3.07         8.45 o                         
   4   7   8        206.69        200.89        11.81 o                         
   5   7   8         74.45         63.99        10.04 o                         
   6   7   8        295.49        280.70        14.40 o                         
   7   7   8         31.45          5.74         9.74 o                         
   8   7   8        218.54        194.76        15.45 o                         
   9   7   8       2078.95       2055.12        37.82 o                         
  10   7   8       1134.09       1130.13        30.19 o                         
  11   7   8        359.64        387.35        21.14 o                         
  12   7   8        599.27        602.80        38.52 o                         
  13   7   8        932.06        921.97        35.27 o                         
  14   7   8        407.97        384.34        29.15 o                         
  15   7   8         46.79         17.76        20.51 o                         
  16   7   8        247.09        194.01        29.78 o                         
  17   7   8         25.20         66.55        29.28 o                         
  18   7   8        262.37        248.92        42.12 o                         
 -17   8   8         16.14        -16.89        24.02 o                         
 -16   8   8        776.85        917.96        46.51 o                         
 -15   8   8        137.10        146.20        25.19 o                         
 -14   8   8         53.85         85.46        18.85 o                         
 -13   8   8         47.10         26.28        17.04 o                         
 -12   8   8        137.89        162.75        17.94 o                         
 -11   8   8         18.02         16.10        13.31 o                         
 -10   8   8        130.04        125.34        15.44 o                         
  -9   8   8        755.89        803.37        22.95 o                         
  -8   8   8         97.15         91.93        11.20 o                         
  -7   8   8        646.86        606.38        18.52 o                         
  -6   8   8        325.19        361.08        18.16 o                         
  -5   8   8       3409.09       3296.85        53.77 o                         
  -4   8   8        176.26        185.72        12.48 o                         
  -3   8   8         70.33         76.47        11.42 o                         
  -2   8   8        326.46        384.02        15.34 o                         
  -1   8   8        774.19        787.85        22.64 o                         
   0   8   8        544.80        546.25        15.16 o                         
   1   8   8         46.60         27.23         7.93 o                         
   2   8   8         21.28         22.54         8.17 o                         
   3   8   8         59.67         37.52         9.19 o                         
   4   8   8        359.58        371.87        15.41 o                         
   5   8   8        679.36        680.13        20.82 o                         
   6   8   8        301.56        259.43        15.26 o                         
   7   8   8         80.74         53.16        12.74 o                         
   8   8   8        882.88        851.33        27.12 o                         
   9   8   8          0.23        -14.32        13.78 o                         
  10   8   8        522.05        517.97        26.45 o                         
  11   8   8          1.48         -2.55        14.25 o                         
  12   8   8        110.97        114.22        18.33 o                         
  13   8   8       1355.40       1386.84        41.36 o                         
  14   8   8         37.43         52.26        19.86 o                         
  15   8   8        295.78        282.13        29.66 o                         
  16   8   8         30.81         57.32        26.09 o                         
  17   8   8        586.89        549.93        44.98 o                         
 -17   9   8          0.38         -7.01        26.73 o                         
 -16   9   8        314.57        311.61        32.61 o                         
 -15   9   8         10.26         15.83        22.38 o                         
 -14   9   8        131.49        145.00        22.12 o                         
 -13   9   8         12.71         70.49        19.41 o                         
 -12   9   8        176.71        180.37        21.60 o                         
 -11   9   8        161.77        173.11        17.87 o                         
 -10   9   8       1486.39       1404.09        35.86 o                         
  -9   9   8         90.36         64.69        13.53 o                         
  -8   9   8         32.57         37.39        14.74 o                         
  -7   9   8        110.49         84.72        10.83 o                         
  -6   9   8         71.67         63.02        12.12 o                         
  -5   9   8        216.86        223.13        16.72 o                         
  -4   9   8        462.60        489.16        24.54 o                         
  -3   9   8        217.09        266.30        14.91 o                         
  -2   9   8          9.98         14.14         8.22 o                         
  -1   9   8        164.14        145.80        11.37 o                         
   0   9   8       2117.33       2122.93        31.94 o                         
   1   9   8        264.69        290.52        14.33 o                         
   2   9   8       2548.89       2775.27        41.64 o                         
   3   9   8        129.34        160.40        14.90 o                         
   4   9   8        550.53        571.90        22.79 o                         
   5   9   8         18.70          3.41        11.35 o                         
   6   9   8       1120.39       1098.47        30.76 o                         
   7   9   8         99.18         97.42        16.52 o                         
   8   9   8        303.98        320.06        21.79 o                         
   9   9   8       1556.32       1485.01        39.35 o                         
  10   9   8       1285.74       1266.74        38.84 o                         
  11   9   8        241.19        193.90        21.60 o                         
  12   9   8        247.35        224.07        22.00 o                         
  13   9   8          4.24         -0.98        18.28 o                         
  14   9   8        540.59        562.11        35.94 o                         
  15   9   8          0.00         -4.69        24.89 o                         
  16   9   8        176.33         98.56        31.59 o                         
 -16  10   8        256.32        294.54        36.20 o                         
 -15  10   8          0.12         -9.67        24.98 o                         
 -14  10   8          1.48        -20.89        20.46 o                         
 -13  10   8         10.24        -25.94        17.30 o                         
 -12  10   8        289.09        277.52        22.20 o                         
 -11  10   8         26.33         44.19        15.03 o                         
 -10  10   8        589.00        581.47        23.54 o                         
  -9  10   8       1077.59       1144.70        35.05 o                         
  -8  10   8        259.87        250.56        16.14 o                         
  -7  10   8        193.03        178.72        15.15 o                         
  -6  10   8        133.21        110.69        14.47 o                         
  -5  10   8       1425.75       1351.75        29.93 o                         
  -4  10   8        260.82        257.19        15.02 o                         
  -3  10   8        189.70        161.57        13.68 o                         
  -2  10   8       1684.10       1747.85        34.87 o                         
  -1  10   8       1030.19       1064.53        28.85 o                         
   0  10   8        145.47        203.88        15.16 o                         
   1  10   8       1086.70       1019.31        28.18 o                         
   2  10   8         10.46         12.51        12.69 o                         
   3  10   8        775.44        691.85        26.30 o                         
   4  10   8         29.42          5.73        14.37 o                         
   5  10   8       1550.01       1345.61        42.04 o                         
   6  10   8        205.72        157.57        22.03 o                         
   7  10   8       2213.89       2252.71        47.17 o                         
   8  10   8        833.84        757.29        31.46 o                         
   9  10   8         75.72         96.57        18.80 o                         
  10  10   8          3.10          3.16        18.38 o                         
  11  10   8         53.07         34.86        18.42 o                         
  12  10   8         43.34         65.97        20.17 o                         
  13  10   8        910.20       1008.35        41.93 o                         
  14  10   8        162.98        144.64        30.47 o                         
  15  10   8       1324.44       1420.03        67.40 o                         
  16  10   8        263.15        267.78        47.36 o                         
 -15  11   8       1591.62       1537.66        70.83 o                         
 -14  11   8          3.43         28.74        24.99 o                         
 -13  11   8        644.20        627.47        37.08 o                         
 -12  11   8         43.37         21.37        19.08 o                         
 -11  11   8       1051.87        925.28        34.64 o                         
 -10  11   8          1.59        -14.03        14.13 o                         
  -9  11   8        107.61         74.57        15.80 o                         
  -8  11   8         14.74         -1.15        12.40 o                         
  -7  11   8        669.33        574.61        22.49 o                         
  -6  11   8        315.62        297.72        17.19 o                         
  -5  11   8        362.36        353.37        19.11 o                         
  -4  11   8          5.11         -8.75        11.90 o                         
  -3  11   8        367.55        415.28        19.05 o                         
  -2  11   8         21.27          6.42        12.81 o
[truncated: 386,614 more chars]
